# Supplementary material for: Smoking-Induced DNA Hydroxymethylation Signature Is Less Pronounced than True DNA Methylation: The Population-Based KORA Fit Cohort
Source: Biomolecules. 2024 Jun 5;14(6):662. doi: 10.3390/biom14060662 (PMC11201877; doi:10.3390/biom14060662)
Supplement: Supplementary file 1 [file biomolecules-14-00662-s001.zip › Supplementary Material 2.xlsx]

## Sheet: Content
Content	Title
Table S1	Significant DMPs related to current smoking from total 5mC+5hmC methylation dataset
Table S2	Significant DMPs related to former smoking from total 5mC+5hmC methylation dataset
Table S3	Novel DMPs related to current smoking from total 5mC+5hmC methylation dataset
Table S4	Novel DMPs related to former smoking from total 5mC+5hmC methylation dataset
Table S5	Significant DMPs related to current smoking from 5mC methylation dataset
Table S6	Significant DMPs related to former smoking from 5mC methylation dataset
Table S7	Significant DMPs related to current smoking from 5hmC methylation dataset
Table S8	Significant DMPs related to former smoking from 5hmC methylation dataset
Table S9	Significant DMRs related to current smoking from total 5mC+5hmC methylation dataset
Table S10	Significant DMRs related to former smoking from total 5mC+5hmC methylation dataset
Table S11	Significant DMRs related to current smoking from true 5mC methylation dataset
Table S12	Significant DMRs related to former smoking from true 5mC methylation dataset
Table S13	Pathways related to current smoking from total 5mC+5hmC methylation dataset
Table S14	Pathways related to former smoking from total 5mC+5hmC methylation dataset
Table S15	Pathways related to current smoking from true 5mC methylation dataset
Table S16	Pathways related to former smoking from true 5mC methylation dataset
Table S17	Pathways related to current smoking from 5hmC methylation dataset
Table S18	Pathways related to former smoking from 5hmC methylation dataset

## Sheet: Table S1
probeID	BETA	SE	t_value	P_VAL	adj_p	N_samp	mean	SD	CHR	MAPINFO	UCSC_RefGene_Name	UCSC_RefGene_Group	Relation_to_UCSC_CpG_Island	Methyl450_Loci
cg05575921	-0.227182	0.00570729	-39.8056	2.13e-245	1.57e-239	1717	0.845833	0.103986	5	373378	AHRR	Body	N_Shore	TRUE
cg21566642	-0.162556	0.00534772	-30.3972	1.89e-162	6.95e-157	1717	0.526433	0.0862149	2	233284661			Island	TRUE
cg01940273	-0.0967488	0.00338561	-28.5765	5.22e-147	1.28e-141	1717	0.602652	0.0536259	2	233284934			Island	TRUE
cg03636183	-0.0988372	0.00356353	-27.7358	5.46e-140	1e-134	1717	0.665397	0.0560662	19	17000585	F2RL3	Body	N_Shore	TRUE
cg21161138	-0.0687854	0.002842	-24.2032	1.91e-111	2.81e-106	1717	0.713013	0.0443359	5	399360	AHRR	Body		TRUE
cg17739917	-0.102058	0.00424776	-24.0262	4.62e-110	5.66e-105	1717	0.405309	0.0731697	17	38477572	RARA;RARA;RARA	5'UTR;5'UTR;5'UTR	S_Shelf	NA
cg14391737	-0.101171	0.00499157	-20.2684	5.51e-82	5.78e-77	1717	0.371346	0.0780963	11	86513429	PRSS23;PRSS23;PRSS23;PRSS23;PRSS23;PRSS23;PRSS23	5'UTR;Body;Body;5'UTR;Body;Body;Body	S_Shore	NA
cg26703534	-0.0487727	0.00246744	-19.7665	1.91e-78	1.75e-73	1717	0.701253	0.0388442	5	377358	AHRR	Body	S_Shelf	TRUE
cg17087741	-0.0612961	0.00313145	-19.5743	4.22e-77	3.45e-72	1716	0.869363	0.0444244	2	233283010			N_Shore	TRUE
cg21911711	-0.0565093	0.00301105	-18.7673	1.45e-71	1.06e-66	1717	0.766837	0.0462475	19	16998668	F2RL3	TSS1500	N_Shore	NA
cg05086879	-0.0443138	0.00243659	-18.1868	1.13e-67	7.51e-63	1717	0.788154	0.042616	22	39861490	MGAT3	5'UTR		NA
cg16841366	-0.0849347	0.00473518	-17.937	5.02e-66	3.07e-61	1717	0.54621	0.0689237	2	233286192			S_Shore	NA
cg25648203	-0.0451833	0.00255302	-17.698	1.84e-64	1.04e-59	1717	0.787457	0.0378047	5	395444	AHRR	Body		TRUE
cg09935388	-0.0952905	0.00548733	-17.3656	2.59e-62	1.36e-57	1717	0.712728	0.0812762	1	92947588	GFI1;GFI1;GFI1	Body;Body;Body	Island	TRUE
cg18110140	-0.0664878	0.00386575	-17.1992	3.02e-61	1.48e-56	1717	0.508701	0.0626675	15	75350380				NA
cg19572487	-0.0595907	0.00366385	-16.2645	2.15e-55	9.85e-51	1717	0.497392	0.0610112	17	38476024	RARA;RARA;RARA	5'UTR;5'UTR;5'UTR	S_Shore	TRUE
cg15342087	-0.0325227	0.00200625	-16.2107	4.58e-55	1.98e-50	1717	0.850256	0.0316941	6	30720209				TRUE
cg11660018	-0.0484342	0.00300794	-16.1021	2.11e-54	8.6e-50	1717	0.541365	0.047874	11	86510915	PRSS23	TSS1500	N_Shore	TRUE
cg00475490	-0.0455177	0.00283132	-16.0765	3.02e-54	1.17e-49	1717	0.130375	0.0401282	11	86517110	PRSS23;PRSS23;PRSS23;PRSS23;PRSS23;PRSS23;PRSS23	5'UTR;Body;Body;5'UTR;Body;Body;Body		NA
cg12956751	-0.0384348	0.00244417	-15.7251	3.99e-52	1.46e-47	1717	0.639458	0.0379711	2	233246922	ALPP	3'UTR	S_Shore	NA
cg24859433	-0.0341257	0.00219275	-15.563	3.69e-51	1.29e-46	1717	0.835363	0.0349986	6	30720203				TRUE
cg05934812	-0.0431301	0.00293733	-14.6834	4.79e-46	1.6e-41	1717	0.687963	0.0545122	5	334322	AHRR;AHRR	Body;Body		NA
cg21611682	-0.0364851	0.00248595	-14.6765	5.25e-46	1.63e-41	1717	0.579093	0.0371693	11	68138269	LRP5	Body		TRUE
cg27241845	-0.0540735	0.00368465	-14.6753	5.33e-46	1.63e-41	1717	0.645386	0.0574946	2	233250370			N_Shore	TRUE
cg00045592	-0.0517748	0.00358444	-14.4443	1.08e-44	3.16e-40	1717	0.480387	0.0633857	1	160714299	SLAMF7;SLAMF7;SLAMF7;SLAMF7;SLAMF7;SLAMF7;SLAMF7;SLAMF7;SLAMF7;SLAMF7	5'UTR;Body;Body;Body;Body;Body;Body;Body;Body;Body		NA
cg03329539	-0.0519595	0.0036189	-14.3578	3.28e-44	9.27e-40	1717	0.386785	0.0537106	2	233283329			N_Shore	TRUE
cg04885881	-0.055264	0.00389802	-14.1775	3.3e-43	8.99e-39	1717	0.468337	0.0598382	1	11123118			S_Shelf	TRUE
cg26768182	-0.0315098	0.00225061	-14.0005	3.11e-42	8.17e-38	1717	0.787981	0.0353448	9	134272679			S_Shelf	NA
cg02738868	-0.0240722	0.00172065	-13.9902	3.55e-42	8.99e-38	1717	0.317611	0.0349939	14	74221164	ELMSAN1;ELMSAN1	5'UTR;5'UTR		NA
cg14580211	-0.0418826	0.00304241	-13.7663	5.87e-41	1.44e-36	1717	0.676626	0.055862	5	150161299	C5orf62	Body	S_Shelf	TRUE
cg25189904	-0.0789698	0.0058259	-13.5549	8.02e-40	1.9e-35	1717	0.430912	0.0830854	1	68299493	GNG12	TSS1500	S_Shore	TRUE
cg00310412	-0.033153	0.00246814	-13.4324	3.6e-39	8.26e-35	1717	0.543909	0.0359398	15	74724918	SEMA7A;SEMA7A;SEMA7A	Body;Body;5'UTR	N_Shore	TRUE
cg23771366	-0.0488999	0.00371014	-13.1801	7.66e-38	1.71e-33	1717	0.445072	0.0571512	11	86510998	PRSS23	TSS1500	N_Shore	TRUE
cg09834951	-0.0324672	0.00246396	-13.1768	7.97e-38	1.72e-33	1717	0.45629	0.0456075	19	1265877			Island	NA
cg25845814	-0.0293747	0.00227239	-12.9268	1.57e-36	3.3e-32	1717	0.823162	0.0359092	14	74224613	MIR4505;ELMSAN1;ELMSAN1	TSS1500;5'UTR;5'UTR	N_Shore	NA
cg17287155	-0.0224841	0.00174008	-12.9213	1.68e-36	3.43e-32	1717	0.908594	0.0332365	5	393347	AHRR	Body		TRUE
cg24797066	-0.0274273	0.00213182	-12.8657	3.24e-36	6.43e-32	1717	0.447958	0.0587678	20	48407084				NA
cg05284742	-0.0304803	0.00237738	-12.8209	5.49e-36	1.06e-31	1717	0.744073	0.0411072	14	93552128	ITPK1;ITPK1;ITPK1	Body;Body;Body		TRUE
cg23079012	-0.0512712	0.00402935	-12.7244	1.7e-35	3.2e-31	1717	0.909338	0.0648936	2	8343710				TRUE
cg07741821	-0.0368767	0.00292308	-12.6157	6.04e-35	1.11e-30	1717	0.69342	0.0478386	7	26577897	KIAA0087	Body		NA
cg03450842	-0.0300334	0.00242759	-12.3717	1e-33	1.8e-29	1717	0.581583	0.0360686	10	80834947	ZMIZ1	5'UTR		TRUE
cg09010260	-0.0425	0.00346395	-12.2692	3.22e-33	5.63e-29	1717	0.617693	0.0528458	12	54842484	LOC102724050;LOC102724050	Body;Body		NA
cg01899089	-0.0366349	0.00301356	-12.1567	1.15e-32	1.96e-28	1717	0.502315	0.0504131	5	369969	AHRR	Body	N_Shore	TRUE
cg21322436	-0.0378323	0.0031135	-12.151	1.22e-32	2.04e-28	1717	0.219425	0.0455018	7	145812842	CNTNAP2	TSS1500	N_Shore	TRUE
cg19859270	-0.0256009	0.00210821	-12.1434	1.33e-32	2.18e-28	1717	0.873207	0.0288055	3	98251294	GPR15	1stExon		TRUE
cg03707168	-0.0382838	0.00317076	-12.074	2.91e-32	4.64e-28	1717	0.268524	0.0629629	19	49379127	PPP1R15A	Body	S_Shelf	TRUE
cg04551776	-0.0269293	0.00224888	-11.9746	8.81e-32	1.38e-27	1717	0.762558	0.039224	5	393366	AHRR	Body		TRUE
cg14753356	-0.0416418	0.00350617	-11.8767	2.61e-31	3.99e-27	1717	0.423036	0.0673509	6	30720108				TRUE
cg09338374	0.030827	0.00260118	11.8512	3.45e-31	5.18e-27	1717	0.552154	0.053363	22	39888390			S_Shelf	NA
cg14624207	-0.0286387	0.00242381	-11.8156	5.11e-31	7.51e-27	1717	0.5337	0.0418041	11	68142198	LRP5	Body		TRUE
cg00073090	-0.0307204	0.00260178	-11.8075	5.59e-31	8.05e-27	1717	0.380708	0.0471438	19	1265879			Island	TRUE
cg23161492	-0.0471668	0.00399688	-11.8009	6.01e-31	8.48e-27	1717	0.292574	0.0576737	15	90357202	ANPEP	5'UTR	N_Shore	TRUE
cg27215690	-0.0309357	0.00264653	-11.6892	2.04e-30	2.83e-26	1717	0.56255	0.0413355	1	25344157				NA
cg23110422	-0.0305885	0.00262687	-11.6445	3.32e-30	4.51e-26	1717	0.810436	0.0404393	21	40182073	ETS2	Body	S_Shelf	TRUE
cg24090911	-0.0413887	0.00355987	-11.6265	4.03e-30	5.39e-26	1717	0.699286	0.049358	5	400732	AHRR	Body		TRUE
cg07986378	-0.0385496	0.00332409	-11.597	5.55e-30	7.28e-26	1717	0.570902	0.0615294	12	11898284	ETV6	Body		TRUE
cg09945032	-0.0361294	0.00311841	-11.5858	6.26e-30	8.07e-26	1717	0.393366	0.0467824	3	38871019				NA
cg04182427	-0.0326469	0.00282065	-11.5743	7.1e-30	8.99e-26	1717	0.738901	0.0435699	7	32315577	PDE1C	Body		NA
cg08709672	-0.0325285	0.00281428	-11.5584	8.43e-30	1.05e-25	1717	0.619461	0.0400275	1	206224334	AVPR1B;AVPR1B	5'UTR;1stExon	S_Shore	TRUE
cg10765427	-0.0255034	0.00221421	-11.5181	1.3e-29	1.59e-25	1717	0.57208	0.0344293	19	17005225	CPAMD8	Body	N_Shore	NA
cg01901332	-0.0379251	0.00330222	-11.4847	1.86e-29	2.24e-25	1717	0.657105	0.0519415	11	75031054	ARRB1;ARRB1	Body;Body		TRUE
cg22675726	-0.0479942	0.00418814	-11.4596	2.44e-29	2.82e-25	1716	0.595633	0.0605816	18	3179889	MYOM1;MYOM1	Body;Body		NA
cg22222502	-0.0404853	0.00353296	-11.4593	2.45e-29	2.82e-25	1716	0.758378	0.0500423	5	150161551	SMIM3	5'UTR	S_Shelf	NA
cg18158149	-0.0443093	0.00386676	-11.459	2.45e-29	2.82e-25	1717	0.536318	0.0593579	1	162138215	NOS1AP;NOS1AP	Body;Body		NA
cg06644428	-0.0372864	0.00326327	-11.4261	3.49e-29	3.94e-25	1717	0.084352	0.0457229	2	233284112			Island	TRUE
cg12876356	-0.0610643	0.00537902	-11.3523	7.66e-29	8.53e-25	1717	0.802048	0.0727651	1	92946825	GFI1;GFI1;GFI1	Body;Body;Body	Island	TRUE
cg18974499	-0.0489073	0.00431101	-11.3448	8.31e-29	9.1e-25	1717	0.561824	0.0636697	8	142416513				NA
cg25305703	-0.0502075	0.00452565	-11.094	1.17e-27	1.26e-23	1716	0.637597	0.0642493	8	128378218				TRUE
cg13193840	-0.0302646	0.00277541	-10.9045	8.27e-27	8.8e-23	1717	0.169149	0.0372223	2	233285289			Island	TRUE
cg07812250	-0.0462809	0.00424528	-10.9017	8.52e-27	8.93e-23	1717	0.505504	0.0701819	16	15601462	C16orf45;C16orf45	Body;Body		NA
cg00501876	-0.0239271	0.00219881	-10.8819	1.04e-26	1.08e-22	1717	0.592898	0.0397606	3	39193251	CSRNP1	5'UTR	N_Shore	TRUE
cg08832418	-0.0340295	0.00313103	-10.8685	1.2e-26	1.22e-22	1717	0.596575	0.0496561	20	2634766	SNORA51;SNORD110;NOP56;NOP56	TSS1500;TSS200;Body;Body	S_Shore	NA
cg07339236	-0.0275455	0.00256136	-10.7542	3.84e-26	3.82e-22	1717	0.146158	0.039068	20	50312490	ATP9A	Body		TRUE
cg24171547	-0.0230909	0.00214719	-10.754	3.85e-26	3.82e-22	1717	0.759572	0.0387703	11	118753670	CXCR5	TSS1500		NA
cg04180924	-0.0209581	0.0019617	-10.6837	7.85e-26	7.69e-22	1717	0.890447	0.0280998	3	98272064				NA
cg18316974	-0.0446342	0.00417978	-10.6786	8.27e-26	7.99e-22	1716	0.929736	0.055575	1	92947035	GFI1;GFI1;GFI1	Body;Body;Body	Island	TRUE
cg06421013	-0.0465943	0.00439814	-10.5941	1.93e-25	1.84e-21	1717	0.619415	0.0639802	20	19194143	SLC24A3	Body	S_Shore	NA
cg04535902	-0.0406433	0.00388419	-10.4638	7.09e-25	6.67e-21	1717	0.810315	0.0559345	1	92947332	GFI1;GFI1;GFI1	Body;Body;Body	Island	TRUE
cg26673040	-0.0236921	0.00226781	-10.4471	8.36e-25	7.77e-21	1717	0.788821	0.0345851	2	67157193	LOC101060019	Body		NA
cg18826637	-0.0639681	0.00616854	-10.3701	1.79e-24	1.64e-20	1716	0.446066	0.0868942	2	145116633				TRUE
cg11902777	-0.0232198	0.00224061	-10.3631	1.92e-24	1.74e-20	1717	0.0947023	0.03081	5	368843	AHRR	Body	N_Shore	TRUE
cg24947681	-0.0290634	0.00281078	-10.3399	2.41e-24	2.15e-20	1717	0.645164	0.0533854	15	39760933				NA
cg02583484	-0.0319059	0.00309047	-10.324	2.81e-24	2.49e-20	1717	0.335558	0.0439091	12	54677008	HNRNPA1;HNRPA1L-2;HNRNPA1	Body;Body;Body	S_Shelf	TRUE
cg23667432	-0.0242027	0.00234623	-10.3156	3.06e-24	2.67e-20	1717	0.703246	0.0355943	2	233244439	ALPP	Body	Island	TRUE
cg25197654	-0.0330487	0.0032161	-10.276	4.5e-24	3.89e-20	1717	0.308945	0.0492754	8	21914006	DMTN;DMTN;DMTN;DMTN;DMTN	TSS1500;5'UTR;5'UTR;5'UTR;5'UTR	N_Shore	NA
cg22551157	-0.0285619	0.00278775	-10.2455	6.06e-24	5.17e-20	1717	0.525917	0.0502961	12	66342368	HMGA2;HMGA2	Body;Body		NA
cg12144393	-0.0325007	0.00320118	-10.1527	1.49e-23	1.26e-19	1717	0.700729	0.0528293	11	117480983	DSCAML1	Body		NA
cg06235438	-0.022152	0.00218302	-10.1474	1.57e-23	1.31e-19	1717	0.779246	0.0490911	16	30485966	ITGAL;ITGAL	Body;Body	S_Shore	TRUE
cg07803149	-0.0331435	0.00327581	-10.1176	2.09e-23	1.72e-19	1717	0.667136	0.0457248	3	45068568	CLEC3B	Body		NA
cg12806681	-0.0243022	0.00240616	-10.1	2.48e-23	2.02e-19	1715	0.87336	0.033635	5	368394	AHRR	Body	N_Shore	TRUE
cg16519923	-0.0262348	0.00261707	-10.0245	5.11e-23	4.12e-19	1717	0.728566	0.0546435	16	30485810	ITGAL;ITGAL	Body;Body	S_Shore	TRUE
cg18642234	-0.0227729	0.00227844	-9.99494	6.78e-23	5.41e-19	1717	0.495112	0.039981	3	49394622	GPX1;GPX1;GPX1	3'UTR;3'UTR;1stExon	N_Shore	TRUE
cg12513616	-0.0262903	0.0026368	-9.97056	8.55e-23	6.75e-19	1717	0.453547	0.0386257	5	177370977			Island	TRUE
cg26963277	-0.0301231	0.00302783	-9.94873	1.05e-22	8.22e-19	1717	0.878005	0.0413472	11	2722407	KCNQ1OT1;KCNQ1;KCNQ1	TSS1500;Body;Body	S_Shore	TRUE
cg00637837	-0.0257138	0.00259029	-9.92698	1.29e-22	9.99e-19	1717	0.640711	0.0425502	1	61163218	LOC101926964	Body		NA
cg02610360	0.0481477	0.00486504	9.89667	1.72e-22	1.32e-18	1716	0.443518	0.0680497	11	120197521	TMEM136	5'UTR	S_Shore	TRUE
cg15394081	-0.028483	0.00287986	-9.8904	1.83e-22	1.38e-18	1717	0.723919	0.0441215	11	33893330	LMO2	5'UTR	S_Shore	NA
cg01127300	-0.0446441	0.00452993	-9.85536	2.54e-22	1.91e-18	1717	0.548006	0.0628884	22	38614796			S_Shelf	TRUE
cg21901790	-0.0266466	0.00270554	-9.8489	2.7e-22	2e-18	1717	0.714075	0.0398357	17	46599866				NA
cg18146737	-0.0642085	0.00656056	-9.78703	4.83e-22	3.55e-18	1717	0.929267	0.086238	1	92946700	GFI1;GFI1;GFI1	Body;Body;Body	Island	TRUE
cg16201146	-0.0248949	0.00254444	-9.78405	4.97e-22	3.61e-18	1717	0.718409	0.0474482	20	19191526			N_Shore	TRUE
cg04414766	0.0778744	0.00797186	9.76865	5.74e-22	4.13e-18	1717	0.540927	0.109438	3	22412963			N_Shore	NA
cg17738628	-0.0249606	0.00255544	-9.76763	5.79e-22	4.13e-18	1717	0.208812	0.0345402	15	67155520				NA
cg07943658	0.0351677	0.00360276	9.76133	6.15e-22	4.34e-18	1716	0.351596	0.064313	5	352001	AHRR;AHRR	Body;Body		NA
cg25001882	-0.0292483	0.00300863	-9.72147	8.9e-22	6.23e-18	1717	0.288229	0.0435652	14	78619077				NA
cg20059928	-0.0402371	0.00413961	-9.72003	9.03e-22	6.25e-18	1717	0.625978	0.055983	15	40361485				TRUE
cg12075928	-0.0459945	0.00474148	-9.70046	1.09e-21	7.45e-18	1713	0.440499	0.0722268	8	141801307	PTK2;PTK2	Body;Body		TRUE
cg08428972	-0.0239138	0.00246576	-9.69833	1.1e-21	7.51e-18	1717	0.379625	0.0486538	19	18133184				NA
cg01010073	-0.0352251	0.00364243	-9.67077	1.43e-21	9.61e-18	1717	0.424212	0.0550518	7	45065573	CCM2;CCM2;CCM2;CCM2	Body;Body;Body;Body		NA
cg03461577	-0.0386672	0.00400138	-9.66347	1.53e-21	1.02e-17	1717	0.838552	0.0536189	11	33901166	LMO2	5'UTR		NA
cg23068081	-0.0295174	0.00305594	-9.65904	1.59e-21	1.05e-17	1717	0.320364	0.0532797	2	109268809	LIMS1;LIMS1;LIMS1;LIMS1;LIMS1	5'UTR;5'UTR;Body;Body;Body		NA
cg13951797	-0.0310737	0.00322902	-9.62325	2.21e-21	1.45e-17	1717	0.489556	0.0536549	16	2204381	TRAF7	TSS1500	N_Shore	TRUE
cg04902004	-0.0244746	0.00255141	-9.59258	2.93e-21	1.91e-17	1717	0.39124	0.0382999	14	91711165	GPR68;GPR68	TSS1500;5'UTR		NA
cg09099830	-0.03367	0.00351479	-9.57953	3.31e-21	2.13e-17	1717	0.53111	0.0526651	16	30485485	ITGAL;ITGAL	Body;Body	Island	TRUE
cg15474579	-0.0289833	0.00303061	-9.56351	3.83e-21	2.45e-17	1717	0.580776	0.051857	6	36645812	CDKN1A;CDKN1A	TSS1500;TSS1500	N_Shore	TRUE
cg17419818	-0.0294068	0.00308207	-9.54124	4.7e-21	2.97e-17	1717	0.608313	0.0525849	8	103120736	NCALD;NCALD;NCALD;NCALD;NCALD;NCALD;NCALD	5'UTR;5'UTR;5'UTR;5'UTR;5'UTR;5'UTR;5'UTR		NA
cg26361535	-0.0392353	0.00412224	-9.51795	5.81e-21	3.65e-17	1717	0.744195	0.0563905	8	144576604	ZC3H3	Body		TRUE
cg07898952	-0.0208838	0.00219899	-9.49698	7.04e-21	4.38e-17	1717	0.492014	0.038298	11	33898816	LMO2	5'UTR		NA
cg23409325	-0.0380134	0.00401173	-9.47558	8.56e-21	5.28e-17	1717	0.384576	0.0585473	16	11296711				NA
cg08252882	0.0221468	0.00234933	9.42684	1.33e-20	8.15e-17	1717	0.715458	0.0394157	3	46591155	LRRC2	Body		NA
cg07251887	-0.0261298	0.00277881	-9.40324	1.65e-20	9.93e-17	1717	0.470084	0.0533889	17	73641809	LOC100130933;RECQL5	TSS1500;Body		TRUE
cg05723029	0.0220116	0.00234088	9.40312	1.65e-20	9.93e-17	1717	0.765247	0.0387383	18	10896785	PIEZO2	Body		NA
cg15241876	-0.0224655	0.00239182	-9.39266	1.81e-20	1.08e-16	1717	0.652528	0.034391	22	37257594	NCF4;NCF4	Body;Body		NA
cg11931220	-0.0290635	0.00310789	-9.35153	2.63e-20	1.56e-16	1717	0.490193	0.0445763	12	49276387				NA
cg21121843	-0.0411541	0.00441405	-9.32343	3.38e-20	1.99e-16	1717	0.27936	0.0640408	4	3203982	HTT	Body		TRUE
cg12609247	-0.0341069	0.00366522	-9.30557	3.97e-20	2.31e-16	1717	0.681084	0.0637821	7	130611417				NA
cg03547355	-0.0215931	0.00232124	-9.30239	4.08e-20	2.36e-16	1717	0.580751	0.039453	1	227003060				TRUE
cg15526732	-0.0209285	0.00225027	-9.30042	4.16e-20	2.38e-16	1717	0.635615	0.0355412	14	35883749				NA
cg02978227	-0.0282897	0.00304222	-9.29903	4.21e-20	2.4e-16	1716	0.843446	0.0411415	3	98292027				NA
cg03028088	-0.0266141	0.00286776	-9.28044	4.97e-20	2.81e-16	1717	0.490094	0.0493464	10	63843221	ARID5B;ARID5B	Body;Body		NA
cg16477213	-0.0264021	0.00284727	-9.27279	5.32e-20	2.98e-16	1717	0.604506	0.040545	8	142402816			S_Shore	NA
cg16758086	0.0302797	0.00326939	9.26159	5.88e-20	3.27e-16	1717	0.300234	0.045684	1	6173356	CHD5	Body		NA
cg02732789	-0.0237678	0.00256856	-9.25337	6.33e-20	3.49e-16	1717	0.74859	0.040625	16	17491177	XYLT1	Body		NA
cg25061445	-0.030586	0.00331206	-9.23473	7.47e-20	4.09e-16	1717	0.724288	0.0509717	15	57912784	GCOM1;GCOM1;GCOM1;GCOM1;GCOM1;MYZAP;MYZAP;GCOM1;GCOM1;GCOM1	Body;Body;Body;Body;Body;Body;Body;Body;Body;Body		NA
cg11701312	-0.0197478	0.00214154	-9.22132	8.41e-20	4.58e-16	1717	0.552067	0.0313455	19	58897497	RPS5	TSS1500	N_Shore	TRUE
cg15415882	-0.0286034	0.00310355	-9.21634	8.8e-20	4.75e-16	1717	0.558392	0.0451493	3	194925340	XXYLT1;XXYLT1	Body;Body		NA
cg14179389	-0.0414312	0.00449663	-9.21383	8.99e-20	4.82e-16	1717	0.239539	0.068992	1	92947961	GFI1;GFI1;GFI1	Body;Body;Body	Island	TRUE
cg15159987	-0.0208767	0.00227128	-9.19158	1.1e-19	5.83e-16	1717	0.629438	0.0407568	19	17003890	CPAMD8	3'UTR	N_Shelf	TRUE
cg10750182	-0.019983	0.00217653	-9.18116	1.2e-19	6.35e-16	1717	0.647586	0.0357767	10	73497514	C10orf105;C10orf105;CDH23	5'UTR;1stExon;Body		TRUE
cg02532700	-0.033271	0.00362606	-9.17552	1.26e-19	6.62e-16	1717	0.234295	0.0541704	22	37257404	NCF4;NCF4	Body;Body		TRUE
cg15542713	0.0573571	0.00625362	9.17182	1.3e-19	6.78e-16	1717	0.501912	0.0897165	1	42385581	HIVEP3;HIVEP3	TSS1500;TSS1500	S_Shore	TRUE
cg01744331	-0.0278971	0.00304178	-9.17132	1.31e-19	6.78e-16	1717	0.860336	0.0469725	11	2722358	KCNQ1OT1;KCNQ1;KCNQ1	TSS1500;Body;Body	S_Shore	TRUE
cg05753553	0.025163	0.00274953	9.15176	1.56e-19	8e-16	1717	0.692362	0.0408529	17	2689486				NA
cg10041129	-0.0202598	0.00221496	-9.14678	1.63e-19	8.3e-16	1717	0.305991	0.0426741	11	117685550				NA
cg16708465	-0.024182	0.00264916	-9.12817	1.92e-19	9.71e-16	1717	0.681325	0.04045	13	95933097	ABCC4;ABCC4	Body;Body		TRUE
cg05445320	-0.030921	0.00338921	-9.12337	2e-19	1.01e-15	1717	0.255956	0.0506009	20	45985736	ZMYND8;ZMYND8;ZMYND8;ZMYND8;ZMYND8;ZMYND8;ZMYND8;ZMYND8;ZMYND8;ZMYND8;ZMYND8;ZMYND8;ZMYND8;ZMYND8;ZMYND8;ZMYND8;ZMYND8;ZMYND8	TSS200;TSS200;TSS200;TSS200;TSS200;TSS200;TSS200;TSS200;TSS200;TSS200;TSS200;TSS200;TSS200;TSS200;TSS200;TSS200;TSS200;TSS200		NA
cg22998476	-0.0258084	0.0028305	-9.11797	2.1e-19	1.05e-15	1717	0.326952	0.050257	10	74058092			S_Shore	TRUE
cg15498134	-0.0370904	0.00406893	-9.11551	2.14e-19	1.06e-15	1717	0.733801	0.0800197	1	25246854	RUNX3;RUNX3	Body;Body		TRUE
cg02759869	-0.0264365	0.00290453	-9.10181	2.42e-19	1.19e-15	1717	0.365879	0.0450449	3	52738906	GLT8D1;SPCS1;GLT8D1;GLT8D1;GLT8D1;GLT8D1	TSS1500;TSS1500;5'UTR;5'UTR;5'UTR;5'UTR	N_Shore	NA
cg17651613	-0.0447745	0.00493192	-9.07853	2.97e-19	1.45e-15	1717	0.298547	0.0695934	8	143111540				NA
cg22440155	0.0263583	0.00290873	9.06179	3.43e-19	1.67e-15	1717	0.511541	0.0414915	19	2664262	GNG7	5'UTR		NA
cg12803068	0.0653432	0.00721583	9.05553	3.63e-19	1.75e-15	1717	0.725542	0.0964491	7	45002919	MYO1G	Body	S_Shore	TRUE
cg19701538	-0.0345276	0.00382226	-9.0333	4.4e-19	2.11e-15	1717	0.556564	0.0692138	16	17474952	XYLT1	Body		NA
cg05339037	-0.0188286	0.00208726	-9.02071	4.91e-19	2.34e-15	1717	0.472068	0.0357186	19	13951168			N_Shelf	TRUE
cg00871610	-0.0305902	0.00340513	-8.98355	6.79e-19	3.22e-15	1717	0.519339	0.0536224	21	37093012	MIR802	Body		TRUE
cg22548335	-0.0210743	0.00234706	-8.97905	7.06e-19	3.32e-15	1717	0.559821	0.0438277	15	85473388	SLC28A1;SLC28A1;SLC28A1	Body;Body;Body		NA
cg26655506	-0.0183043	0.00203999	-8.97273	7.46e-19	3.49e-15	1717	0.125216	0.0393929	14	94421976	ASB2;ASB2	Body;Body		NA
cg14526576	-0.0245983	0.00274207	-8.97068	7.59e-19	3.53e-15	1717	0.55837	0.0545849	7	139367822	HIPK2;HIPK2	Body;Body		NA
cg12873476	-0.03884	0.00433238	-8.96505	7.97e-19	3.68e-15	1717	0.656274	0.0613298	8	142402728			S_Shore	TRUE
cg12919873	-0.0437979	0.00490156	-8.93551	1.03e-18	4.72e-15	1717	0.493175	0.0728062	21	38929815				NA
cg07069636	-0.0248271	0.0027788	-8.93448	1.04e-18	4.74e-15	1717	0.495082	0.0431615	16	30671749			S_Shore	TRUE
cg17309085	-0.0442458	0.00496326	-8.91466	1.23e-18	5.59e-15	1717	0.790625	0.0674501	11	99564894	CNTN5;CNTN5;CNTN5;CNTN5	Body;Body;Body;Body		NA
cg23681440	-0.0326211	0.00365998	-8.91291	1.25e-18	5.64e-15	1717	0.419888	0.0500434	13	27498239				TRUE
cg23583523	-0.0339727	0.00383032	-8.86941	1.82e-18	8.14e-15	1717	0.445861	0.0614845	11	118087893	AMICA1;AMICA1	5'UTR;5'UTR		NA
cg08035323	0.043734	0.00493137	8.86853	1.83e-18	8.15e-15	1717	0.309228	0.0793595	2	9843525				TRUE
cg05241923	-0.0295892	0.0033666	-8.78904	3.61e-18	1.6e-14	1717	0.589776	0.0537003	9	136010810	RALGDS	Body		NA
cg11735008	0.0453809	0.00517164	8.77496	4.07e-18	1.79e-14	1717	0.600955	0.0796899	1	42380309	HIVEP3;HIVEP3	5'UTR;5'UTR	N_Shelf	TRUE
cg03999941	-0.0311118	0.0035486	-8.76734	4.35e-18	1.9e-14	1717	0.72254	0.0638651	5	957511			N_Shore	TRUE
cg09842685	-0.0230617	0.00263059	-8.76672	4.37e-18	1.9e-14	1717	0.578004	0.0376012	12	4492769				NA
cg23090529	-0.0468059	0.00534204	-8.76181	4.57e-18	1.98e-14	1709	0.352112	0.0717917	1	51442133			N_Shore	TRUE
cg17588460	-0.0241995	0.00277053	-8.73461	5.74e-18	2.46e-14	1717	0.522598	0.0415543	11	118090742	AMICA1;AMICA1	5'UTR;5'UTR		NA
cg01895164	-0.0199607	0.00228768	-8.72529	6.21e-18	2.65e-14	1717	0.764472	0.039747	1	26332153				NA
cg14466441	-0.0333999	0.00383056	-8.71933	6.53e-18	2.77e-14	1717	0.783062	0.0613361	6	11392193				NA
cg19589396	-0.0278504	0.00319687	-8.71177	6.96e-18	2.94e-14	1717	0.693862	0.049668	8	103937374				TRUE
cg27650500	-0.0228394	0.00263019	-8.68354	8.83e-18	3.71e-14	1717	0.362103	0.0433588	1	25298480				NA
cg00741986	-0.0224069	0.0025869	-8.66171	1.06e-17	4.43e-14	1717	0.632762	0.0489277	4	2748332	TNIP2;TNIP2	Body;Body		TRUE
cg09848445	-0.0073826	0.000852622	-8.6587	1.09e-17	4.52e-14	1716	0.974447	0.0119544	10	43601862	RET;RET	Body;Body	S_Shore	TRUE
cg07045119	-0.0211731	0.00244569	-8.65731	1.1e-17	4.54e-14	1717	0.767229	0.0370138	20	19194540	SLC24A3	Body	S_Shore	NA
cg08343624	-0.0289899	0.00335416	-8.64297	1.24e-17	5.1e-14	1717	0.6322	0.0503814	17	79364211			N_Shelf	NA
cg03604011	0.0156468	0.00181165	8.63678	1.31e-17	5.34e-14	1717	0.0627353	0.0256701	5	400201	AHRR	Body		TRUE
cg25953130	-0.0434899	0.00504405	-8.62201	1.48e-17	6.01e-14	1717	0.495995	0.0709088	10	63753550	ARID5B	Body		TRUE
cg27444020	0.0264127	0.00306388	8.62067	1.5e-17	6.04e-14	1717	0.599387	0.0525522	11	78108461	GAB2	Body		NA
cg12619810	-0.017195	0.00199768	-8.60747	1.67e-17	6.71e-14	1717	0.439934	0.0348476	3	39192455	CSRNP1	5'UTR	N_Shore	NA
cg04011474	-0.021068	0.00245127	-8.59472	1.86e-17	7.42e-14	1717	0.7576	0.0404429	2	28904455				TRUE
cg01207684	-0.03814	0.00443932	-8.5914	1.91e-17	7.59e-14	1717	0.748031	0.0675789	16	4103167	ADCY9	Body		TRUE
cg05438378	-0.0301298	0.00350832	-8.58812	1.96e-17	7.76e-14	1717	0.271205	0.0568917	15	67383736	SMAD3	Body		TRUE
cg21913886	-0.0238133	0.00277878	-8.56971	2.29e-17	9e-14	1716	0.820152	0.0404685	1	15485346	TMEM51;TMEM51;TMEM51;TMEM51	5'UTR;5'UTR;5'UTR;5'UTR	S_Shelf	TRUE
cg09465516	-0.0272054	0.00317544	-8.56744	2.34e-17	9.12e-14	1716	0.561279	0.0529163	2	54751985	SPTBN1	5'UTR		NA
cg13039251	0.0425565	0.00496872	8.56489	2.38e-17	9.26e-14	1717	0.636237	0.0720405	5	32018601	PDZD2	Body		TRUE
cg14180330	-0.0260466	0.00304351	-8.55807	2.52e-17	9.75e-14	1717	0.677538	0.0543838	5	40224461				NA
cg26337070	-0.0447516	0.00523594	-8.54701	2.77e-17	1.06e-13	1717	0.622658	0.0822878	2	85999873	ATOH8	Body		TRUE
cg12103569	0.0253696	0.00297235	8.53517	3.05e-17	1.17e-13	1717	0.447192	0.0531809	12	132258560	SFRS8	Body		TRUE
cg25949550	-0.0258854	0.00304096	-8.51226	3.69e-17	1.4e-13	1717	0.157413	0.0435253	7	145814306	CNTNAP2	Body	S_Shore	TRUE
cg11320225	-0.0243787	0.00286489	-8.50949	3.78e-17	1.43e-13	1717	0.380391	0.0461197	1	161709963				NA
cg23205886	-0.0208262	0.00244813	-8.507	3.85e-17	1.45e-13	1717	0.551396	0.0415946	5	138611766	SNHG4;MATR3	Body;5'UTR	S_Shore	TRUE
cg01926616	-0.0232057	0.00273059	-8.49841	4.14e-17	1.55e-13	1717	0.694255	0.0517009	11	115796067				NA
cg02920129	-0.0693306	0.00816622	-8.48992	4.44e-17	1.65e-13	1717	0.424975	0.110597	3	21792195	ZNF385D	Body		NA
cg03253449	-0.0495514	0.00584603	-8.47608	4.97e-17	1.84e-13	1717	0.574385	0.0824901	9	14213559	NFIB;NFIB;NFIB	Body;Body;Body		NA
cg19719391	0.0240576	0.00284354	8.46043	5.66e-17	2.09e-13	1717	0.566875	0.0461796	4	26789915				TRUE
cg09956442	-0.0253345	0.00299701	-8.45325	6e-17	2.2e-13	1717	0.466287	0.0445983	19	18133156				NA
cg14074174	-0.0194951	0.00230707	-8.45016	6.16e-17	2.25e-13	1717	0.41687	0.0354219	19	7986206	SNAPC2;SNAPC2	Body;Body	S_Shore	TRUE
cg09662411	-0.03697	0.00437661	-8.44716	6.31e-17	2.29e-13	1717	0.805995	0.0596071	1	92946132	GFI1;GFI1;GFI1	Body;Body;Body	Island	TRUE
cg01097768	-0.0224228	0.00265602	-8.44225	6.57e-17	2.38e-13	1717	0.689284	0.0477144	5	378854	AHRR	Body		TRUE
cg13127741	-0.0268316	0.00318211	-8.43202	7.15e-17	2.57e-13	1717	0.459615	0.051795	20	31331821	COMMD7;COMMD7	TSS200;TSS200	S_Shore	TRUE
cg24049493	0.0554738	0.00658518	8.42403	7.63e-17	2.73e-13	1717	0.257362	0.0885888	1	42385941	HIVEP3;HIVEP3	TSS1500;TSS1500	S_Shore	TRUE
cg14594834	-0.0221213	0.00263069	-8.40893	8.64e-17	3.08e-13	1717	0.733583	0.0404163	9	101755622	COL15A1	Body		NA
cg12303084	-0.0273288	0.00325317	-8.40068	9.24e-17	3.28e-13	1717	0.217205	0.0486609	20	45985741	ZMYND8;ZMYND8;ZMYND8	TSS1500;TSS1500;TSS1500		TRUE
cg13343932	-0.0400957	0.00478065	-8.38706	1.03e-16	3.65e-13	1717	0.58215	0.0648372	17	76355061	SOCS3;LOC101928674;LOC101928674	Body;TSS1500;TSS1500	Island	NA
cg12009405	-0.0459964	0.00548711	-8.38264	1.07e-16	3.76e-13	1717	0.365422	0.0743222	6	148651331				NA
cg25722983	-0.0189549	0.00226229	-8.37866	1.11e-16	3.87e-13	1717	0.526139	0.0353671	1	36840028	STK40	5'UTR		TRUE
cg09251068	-0.0493255	0.00588904	-8.37582	1.13e-16	3.94e-13	1717	0.546554	0.0793082	7	117421001	CTTNBP2	Body		NA
cg07995927	-0.0349057	0.00417426	-8.36213	1.27e-16	4.37e-13	1717	0.381842	0.0641791	2	161995135	TANK;TANK	5'UTR;5'UTR		NA
cg07286733	-0.0194128	0.0023216	-8.36181	1.27e-16	4.37e-13	1717	0.612804	0.0416169	17	27048536	SNORD4A;RPL23A	TSS1500;Body	S_Shore	NA
cg23480021	0.0837219	0.0100131	8.36125	1.28e-16	4.39e-13	1710	0.585226	0.13364	3	22412746			N_Shore	TRUE
cg04716530	-0.0252848	0.00302555	-8.35708	1.32e-16	4.49e-13	1717	0.756485	0.0585734	16	30485684	ITGAL;ITGAL	Body;Body	Island	TRUE
cg17954090	-0.0204493	0.00244715	-8.35635	1.33e-16	4.49e-13	1717	0.601446	0.044527	1	116271272	CASQ2	Body		NA
cg10413580	-0.0291603	0.00348963	-8.35629	1.33e-16	4.49e-13	1717	0.433908	0.0557787	11	126174769	DCPS	Body	S_Shore	NA
cg16594502	-0.0190796	0.00228551	-8.34807	1.42e-16	4.78e-13	1717	0.280172	0.0491588	15	40339900				TRUE
cg11649105	-0.0271714	0.00325645	-8.34386	1.47e-16	4.92e-13	1717	0.333031	0.0514787	8	142402800			S_Shore	NA
cg01764256	-0.0215718	0.00259232	-8.32142	1.76e-16	5.88e-13	1717	0.34598	0.041547	20	45985832	ZMYND8;ZMYND8;ZMYND8;ZMYND8;ZMYND8;ZMYND8;ZMYND8;ZMYND8;ZMYND8;ZMYND8;ZMYND8;ZMYND8;ZMYND8;ZMYND8;ZMYND8;ZMYND8;ZMYND8;ZMYND8	TSS200;TSS200;TSS200;TSS200;TSS200;TSS200;TSS200;TSS200;TSS200;TSS200;TSS200;TSS200;TSS200;TSS200;TSS200;TSS200;TSS200;TSS200		NA
cg18405341	-0.0179875	0.00216213	-8.31934	1.79e-16	5.95e-13	1717	0.535096	0.0345087	22	39918625	ATF4;ATF4	3'UTR;3'UTR	S_Shore	TRUE
cg05367743	-0.026299	0.00316207	-8.31704	1.83e-16	6.04e-13	1717	0.609102	0.0497414	14	94812826				NA
cg11047325	-0.048516	0.00583488	-8.31483	1.86e-16	6.12e-13	1717	0.613529	0.0811015	17	76354934	SOCS3	Body	Island	NA
cg07978331	-0.0260495	0.00313346	-8.31332	1.88e-16	6.17e-13	1717	0.52654	0.0567351	16	75046041	ZNRF1	Body		NA
cg12710546	0.0180234	0.0021707	8.30304	2.04e-16	6.67e-13	1717	0.518245	0.0386342	7	4773768	FOXK1	Body		NA
cg20303561	-0.0250536	0.00302191	-8.29064	2.26e-16	7.34e-13	1717	0.657547	0.0491052	14	91881497	CCDC88C	Body	N_Shore	TRUE
cg21381845	-0.0260484	0.00314262	-8.28877	2.29e-16	7.42e-13	1717	0.582793	0.0518592	7	642127	PRKAR1B;PRKAR1B;PRKAR1B;PRKAR1B;PRKAR1B;PRKAR1B	Body;Body;Body;Body;Body;Body	N_Shelf	TRUE
cg08507178	-0.0187158	0.00226028	-8.2803	2.46e-16	7.91e-13	1717	0.488555	0.0336751	22	50357265	PIM3	3'UTR	S_Shore	TRUE
cg02179548	-0.0139418	0.00168433	-8.27733	2.52e-16	8.07e-13	1717	0.775966	0.0337443	12	94095207	CRADD	Body		NA
cg15088912	-0.0366997	0.00443658	-8.27208	2.63e-16	8.37e-13	1716	0.61056	0.072449	13	48987465	LPAR6;LPAR6;LPAR6;LPAR6;RB1	1stExon;5'UTR;5'UTR;5'UTR;Body		NA
cg18644227	-0.0225569	0.00272702	-8.27165	2.63e-16	8.37e-13	1717	0.423709	0.0503709	1	161710013				NA
cg12547807	-0.0237651	0.00287641	-8.26206	2.85e-16	9.01e-13	1717	0.353131	0.0536236	1	9473751				TRUE
cg16143121	0.0243566	0.00294839	8.26098	2.87e-16	9.05e-13	1717	0.571336	0.0469903	13	30929119	LINC00426	Body		NA
cg12147622	-0.0283051	0.00342674	-8.26005	2.89e-16	9.08e-13	1717	0.510523	0.0602597	10	74021432			S_Shore	TRUE
cg14162418	-0.0202155	0.00244766	-8.25909	2.91e-16	9.11e-13	1717	0.264826	0.0425225	11	121336707	SORL1	Body		NA
cg21026639	-0.0255675	0.00309856	-8.25141	3.1e-16	9.65e-13	1717	0.460334	0.0738188	12	54656343	CBX5	5'UTR		NA
cg11436113	-0.0222703	0.00270108	-8.24497	3.27e-16	1.01e-12	1717	0.572061	0.0447685	20	19191145			N_Shore	TRUE
cg05673882	-0.0354732	0.0043138	-8.22319	3.89e-16	1.2e-12	1717	0.309887	0.0652767	5	74862702	POLK	Body		TRUE
cg18494902	-0.030491	0.00370866	-8.22157	3.94e-16	1.21e-12	1717	0.686919	0.0536546	15	40398565	BMF;BMF;BMF;BMF;BMF	TSS1500;5'UTR;TSS1500;5'UTR;1stExon	N_Shelf	TRUE
cg23439009	0.0231442	0.00282222	8.20071	4.66e-16	1.43e-12	1717	0.332262	0.0562403	7	73530827	LIMK1;LIMK1	Body;Body		NA
cg02657160	-0.0163003	0.00199212	-8.1824	5.39e-16	1.64e-12	1717	0.823728	0.0291302	3	98311063	CPOX	Body	N_Shore	TRUE
cg11591924	-0.0190193	0.0023246	-8.18174	5.42e-16	1.64e-12	1717	0.49121	0.0369119	1	25327969				NA
cg15851905	-0.024964	0.00305596	-8.16895	6e-16	1.81e-12	1717	0.684603	0.0493182	4	77928471	SEPT11;SEPT11	Body;Body		NA
cg23407476	-0.0164487	0.00201486	-8.16369	6.26e-16	1.88e-12	1717	0.553099	0.0340292	7	45019461	MYO1G	TSS1500		NA
cg18410341	-0.019628	0.0024055	-8.15965	6.47e-16	1.94e-12	1717	0.451525	0.0412958	3	72360163				NA
cg17359265	-0.0148755	0.00182439	-8.15369	6.78e-16	2.02e-12	1717	0.510253	0.0299632	5	178567126	ADAMTS2	Body	S_Shore	TRUE
cg13433259	-0.0458332	0.0056249	-8.14826	7.08e-16	2.1e-12	1717	0.699863	0.0758002	6	11237041	NEDD9;NEDD9	Body;Body		NA
cg25530474	0.0149432	0.00183394	8.14813	7.09e-16	2.1e-12	1717	0.508741	0.030045	20	45994059				NA
cg09469355	-0.0220723	0.00271061	-8.14292	7.39e-16	2.18e-12	1717	0.473536	0.0458355	1	2161886	SKI	Body	S_Shore	TRUE
cg13038618	-0.0301251	0.00370297	-8.13538	7.84e-16	2.3e-12	1717	0.500808	0.0556405	14	77467391				TRUE
cg21140898	-0.0441658	0.00543896	-8.12027	8.84e-16	2.59e-12	1717	0.252013	0.0712589	1	51442318			N_Shore	TRUE
cg15074033	0.0157979	0.0019465	8.11607	9.14e-16	2.66e-12	1717	0.0599947	0.0272467	12	52652462			Island	TRUE
cg11683390	-0.0281942	0.00347885	-8.10446	1e-15	2.91e-12	1717	0.485995	0.0520201	1	25361490				NA
cg25843346	-0.0192985	0.00238168	-8.10289	1.01e-15	2.93e-12	1717	0.348864	0.03562	6	31762555	VARS	Body	N_Shore	TRUE
cg08354053	-0.0241531	0.00298318	-8.09642	1.07e-15	3.08e-12	1716	0.667434	0.0445056	17	30630872	RHBDL3	Body		TRUE
cg03519879	-0.0194446	0.00240241	-8.09378	1.09e-15	3.13e-12	1717	0.611902	0.0367843	14	74227499	C14orf43;C14orf43	5'UTR;TSS1500	S_Shore	TRUE
cg11581285	-0.0509894	0.00631167	-8.07859	1.23e-15	3.52e-12	1711	0.781113	0.0870551	11	33901181	LMO2	5'UTR		NA
cg16254756	-0.017287	0.00214718	-8.05101	1.53e-15	4.35e-12	1717	0.467482	0.0392115	1	154943676	SHC1;SHC1;SHC1;SHC1	5'UTR;5'UTR;TSS1500;TSS1500	N_Shelf	TRUE
cg27537125	-0.023209	0.0028838	-8.04807	1.56e-15	4.43e-12	1717	0.207045	0.0448686	1	25349681				TRUE
cg22805381	-0.0232549	0.00289034	-8.04573	1.59e-15	4.5e-12	1717	0.641191	0.0510307	14	51760188				TRUE
cg02734052	0.0343091	0.00427	8.03491	1.73e-15	4.88e-12	1717	0.653186	0.062103	14	22944645				NA
cg01850331	-0.0309313	0.00385042	-8.03322	1.76e-15	4.93e-12	1717	0.481286	0.0649756	15	67383558	SMAD3	Body		NA
cg17565444	-0.0210671	0.00262522	-8.02491	1.88e-15	5.24e-12	1717	0.162243	0.0502486	14	94429203	ASB2	Body		NA
cg02695372	-0.0250479	0.00312294	-8.02062	1.94e-15	5.4e-12	1717	0.386349	0.0523443	7	106320126				NA
cg14262884	-0.0256378	0.00320093	-8.00947	2.12e-15	5.87e-12	1717	0.589592	0.0503812	11	43757533	HSD17B12	Body		NA
cg20778199	-0.0444809	0.00555398	-8.00883	2.13e-15	5.88e-12	1711	0.624596	0.0795208	6	148020881				TRUE
cg11207515	0.0451027	0.00563202	8.00827	2.14e-15	5.88e-12	1716	0.378515	0.0761418	7	146904205	CNTNAP2	Body		TRUE
cg10190813	-0.0169655	0.00211986	-8.00312	2.23e-15	6.1e-12	1717	0.116666	0.0281932	7	48018530	HUS1	Body	N_Shore	TRUE
cg16111704	-0.031744	0.00397168	-7.99257	2.42e-15	6.59e-12	1717	0.356574	0.0587648	6	41673829	TFEB;TFEB;TFEB;TFEB;TFEB	Body;5'UTR;5'UTR;5'UTR;5'UTR		NA
cg23025288	-0.0268931	0.0033649	-7.99225	2.42e-15	6.59e-12	1717	0.239035	0.0486933	2	129278724				NA
cg06521527	-0.0232893	0.00291605	-7.98659	2.53e-15	6.87e-12	1716	0.769799	0.0399666	6	11217462	NEDD9;NEDD9;NEDD9;NEDD9;NEDD9	Body;Body;Body;Body;Body		NA
cg18797453	-0.0219873	0.00275505	-7.98074	2.65e-15	7.16e-12	1717	0.60678	0.0444585	12	52299870	ACVRL1	TSS1500	N_Shore	NA
cg18754985	-0.0128234	0.0016094	-7.96783	2.93e-15	7.89e-12	1717	0.881286	0.023392	3	98237750	CLDND1;CLDND1;CLDND1;CLDND1;CLDND1;CLDND1	Body;Body;Body;Body;Body;Body	N_Shelf	TRUE
cg07267541	-0.0320327	0.00402441	-7.95962	3.13e-15	8.38e-12	1717	0.605707	0.0546625	9	12784592	LURAP1L;LURAP1L-AS1	Body;Body		NA
cg15180656	-0.0328026	0.00412272	-7.95652	3.2e-15	8.51e-12	1717	0.576084	0.0568158	19	35530462	SCN1B;HPN;HPN	Body;TSS1500;TSS1500	N_Shore	NA
cg05205351	-0.0248516	0.00312351	-7.9563	3.21e-15	8.51e-12	1717	0.357187	0.0472777	20	2634775	NOP56;SNORD110;NOP56;SNORA51	Body;TSS200;Body;TSS1500	S_Shore	TRUE
cg05113537	-0.0241008	0.00302914	-7.9563	3.21e-15	8.51e-12	1716	0.64845	0.0543118	8	103169068				NA
cg23162675	-0.0157164	0.0019757	-7.95483	3.25e-15	8.57e-12	1717	0.87561	0.0292286	7	154990285				NA
cg26271591	-0.0322132	0.00405376	-7.9465	3.46e-15	9.12e-12	1716	0.318524	0.0555906	2	178125956	NFE2L2;NFE2L2;NFE2L2	Body;5'UTR;5'UTR	N_Shelf	TRUE
cg01739886	-0.033536	0.0042253	-7.93695	3.73e-15	9.78e-12	1717	0.531888	0.0637137	15	40398548	BMF;BMF;BMF;BMF	5'UTR;5'UTR;5'UTR;TSS1500	N_Shelf	NA
cg22870429	-0.0218847	0.00275831	-7.9341	3.81e-15	9.96e-12	1717	0.601541	0.0520775	3	114027859	TIGIT	3'UTR		TRUE
cg14897188	-0.0193809	0.00244376	-7.93077	3.91e-15	1.02e-11	1717	0.672105	0.0476365	17	6917185	RNASEK;C17orf49;C17orf49;C17orf49	Body;TSS1500;TSS1500;TSS1500	N_Shore	TRUE
cg16410171	-0.0169191	0.00214026	-7.90515	4.77e-15	1.24e-11	1717	0.658878	0.0349948	14	21511112	RNASE7	5'UTR		TRUE
cg12796320	-0.0218274	0.00276227	-7.90196	4.89e-15	1.26e-11	1717	0.518317	0.0500414	14	105530592	GPR132;GPR132;GPR132;GPR132	5'UTR;5'UTR;5'UTR;5'UTR		NA
cg12767903	-0.0225016	0.0028476	-7.90195	4.89e-15	1.26e-11	1717	0.71469	0.0551915	3	114027886	TIGIT	3'UTR		NA
cg24342283	-0.0186421	0.00235937	-7.9013	4.92e-15	1.26e-11	1717	0.520033	0.0365241	11	118758603	CXCR5	Body		TRUE
cg16145216	0.0369384	0.0046773	7.89738	5.07e-15	1.3e-11	1717	0.356388	0.064215	1	42385662	HIVEP3;HIVEP3	TSS1500;TSS1500	S_Shore	TRUE
cg04179000	-0.0170929	0.00216638	-7.89005	5.36e-15	1.37e-11	1717	0.598908	0.0394023	14	23342291	LRP10	Body	S_Shore	NA
cg06563667	-0.0201502	0.00255418	-7.88912	5.4e-15	1.37e-11	1717	0.205481	0.0371435	1	58016025	DAB1	5'UTR		NA
cg16720061	-0.0174052	0.00220744	-7.8848	5.59e-15	1.41e-11	1717	0.793525	0.0376335	7	154990228				NA
cg13525276	0.0292903	0.00371962	7.87453	6.05e-15	1.53e-11	1717	0.329387	0.0630667	14	81426012	TSHR;TSHR;TSHR	Body;Body;Body		TRUE
cg10062919	-0.0141935	0.00180306	-7.87189	6.17e-15	1.55e-11	1717	0.461599	0.032879	17	38503802	RARA;RARA;RARA;RARA	Body;Body;Body;Body	S_Shore	TRUE
cg26707709	0.044767	0.00569228	7.86452	6.53e-15	1.64e-11	1717	0.202879	0.077553	2	241975756	SNED1	Body	Island	TRUE
cg01406381	-0.0170236	0.00216526	-7.86214	6.65e-15	1.66e-11	1717	0.101727	0.0377331	19	47288263	SLC1A5;SLC1A5;SLC1A5	TSS200;Body;5'UTR	N_Shelf	TRUE
cg19717773	-0.0537635	0.00684347	-7.85618	6.97e-15	1.73e-11	1717	0.653798	0.0957505	7	2847554	GNA12	Body		TRUE
cg14675361	0.0265613	0.00338172	7.85436	7.06e-15	1.75e-11	1717	0.213802	0.0502357	13	76334583	LMO7;LMO7	TSS1500;Body		TRUE
cg22635676	0.0880273	0.0112079	7.85405	7.08e-15	1.75e-11	1717	0.271207	0.148331	2	241975971	SNED1	Body	Island	TRUE
cg03485667	-0.0210024	0.00267424	-7.8536	7.11e-15	1.75e-11	1717	0.459068	0.0401466	16	75143200	ZNRF1	3'UTR		TRUE
cg05198378	-0.0320768	0.00408509	-7.85216	7.18e-15	1.76e-11	1717	0.424186	0.0557711	5	82104885				NA
cg14377032	-0.025823	0.00328915	-7.85098	7.25e-15	1.77e-11	1717	0.603257	0.0545053	2	74758236	AUP1;AUP1;AUP1;HTRA2;HTRA2;HTRA2	TSS1500;TSS1500;TSS1500;Body;Body;ExonBnd	S_Shore	NA
cg04813697	-0.0294167	0.00375023	-7.84396	7.65e-15	1.87e-11	1717	0.386029	0.0584587	10	22920025	PIP4K2A	Body		TRUE
cg03440944	-0.0193459	0.00246692	-7.84212	7.76e-15	1.89e-11	1717	0.706635	0.0404723	7	45023329	C7orf40	Body	N_Shelf	TRUE
cg25163837	-0.0213882	0.0027276	-7.84139	7.81e-15	1.89e-11	1717	0.20484	0.047595	6	138225759				NA
cg24838345	-0.0283518	0.00361696	-7.83857	7.98e-15	1.93e-11	1717	0.779895	0.0494583	8	125737353	MTSS1	Body	N_Shelf	TRUE
cg18241337	-0.0266699	0.00340415	-7.83453	8.23e-15	1.98e-11	1717	0.444788	0.0531746	3	156271892	SSR3	Body	N_Shore	TRUE
cg09074238	-0.020554	0.00262624	-7.82638	8.76e-15	2.1e-11	1717	0.759005	0.0453025	8	11337361				NA
cg22721423	-0.0208055	0.00266194	-7.8159	9.49e-15	2.27e-11	1717	0.214118	0.0410638	14	74229364	ELMSAN1	5'UTR	S_Shelf	NA
cg05875421	-0.0165912	0.00212473	-7.8086	1e-14	2.39e-11	1717	0.149826	0.029204	14	91709951	GPR68	5'UTR		TRUE
cg19832381	-0.0285476	0.00365608	-7.80826	1.01e-14	2.39e-11	1717	0.244948	0.0520827	6	27776524	HIST1H2BL;HIST1H3H	TSS1500;TSS1500	S_Shore	NA
cg12406027	-0.0192109	0.00246182	-7.80356	1.04e-14	2.47e-11	1717	0.29649	0.0390998	19	39616818	PAK4;PAK4;PAK4;PAK4;PAK4	5'UTR;5'UTR;5'UTR;5'UTR;5'UTR	Island	TRUE
cg13392029	-0.0195992	0.00251331	-7.79815	1.09e-14	2.57e-11	1717	0.55582	0.0404028	1	44400749	ARTN;ARTN;ARTN;ARTN;ARTN	TSS1500;5'UTR;5'UTR;5'UTR;TSS1500	N_Shore	TRUE
cg15228441	-0.0217665	0.00279151	-7.79739	1.09e-14	2.57e-11	1717	0.729442	0.0429405	17	78829930	RPTOR;RPTOR	Body;Body	N_Shore	TRUE
cg13066481	-0.0170982	0.00219341	-7.79529	1.11e-14	2.6e-11	1717	0.489377	0.03728	3	123372199	MYLK;MYLK;MYLK;MYLK	Body;Body;Body;Body		TRUE
cg04583842	0.0283336	0.00363477	7.79515	1.11e-14	2.6e-11	1717	0.488591	0.0566403	16	88103117	BANP;BANP	Body;Body	S_Shore	TRUE
cg18804719	0.0463622	0.00594865	7.79373	1.12e-14	2.62e-11	1717	0.553267	0.082938	13	108865282	LIG4;LIG4;LIG4	5'UTR;5'UTR;5'UTR	N_Shore	NA
cg08149865	-0.0269769	0.00346156	-7.79327	1.13e-14	2.62e-11	1717	0.602476	0.0520854	8	21914600	EPB49;EPB49;EPB49;EPB49	TSS1500;5'UTR;5'UTR;5'UTR	S_Shore	TRUE
cg03977382	-0.0491349	0.00630555	-7.79233	1.14e-14	2.63e-11	1717	0.720407	0.0859019	11	99564911	CNTN5;CNTN5;CNTN5;CNTN5	Body;Body;Body;Body		NA
cg15036326	-0.01911	0.00245288	-7.79085	1.15e-14	2.66e-11	1717	0.722664	0.0497475	17	27048708	RPL23A;SNORD4A	Body;TSS1500	S_Shore	TRUE
cg11554391	-0.0241427	0.00309956	-7.78906	1.17e-14	2.68e-11	1717	0.176164	0.0449314	5	321320	AHRR	Body	Island	TRUE
cg07626482	-0.0184371	0.00236917	-7.78208	1.23e-14	2.82e-11	1717	0.321674	0.0367943	19	47289503	SLC1A5;SLC1A5;SLC1A5	TSS1500;Body;5'UTR	N_Shore	TRUE
cg14634473	-0.0231551	0.00298111	-7.76728	1.38e-14	3.15e-11	1717	0.594609	0.0476846	10	23105437				NA
cg17805294	-0.0225505	0.00290411	-7.76505	1.4e-14	3.19e-11	1717	0.683861	0.0436147	18	43408770	SIGLEC15	Body		NA
cg24507742	-0.0237776	0.00306356	-7.76142	1.44e-14	3.27e-11	1717	0.246434	0.0591623	19	47288244	SLC1A5;SLC1A5;SLC1A5	5'UTR;TSS200;Body	N_Shelf	NA
cg00521221	-0.0168202	0.00216771	-7.75944	1.46e-14	3.31e-11	1717	0.648812	0.0485586	8	128319661	CASC21;CASC8	Body;Body		NA
cg12580783	-0.016411	0.00211521	-7.75858	1.47e-14	3.32e-11	1717	0.723136	0.0483237	12	49362475	WNT10B	Body	N_Shore	TRUE
cg12573976	-0.0206272	0.0026589	-7.75782	1.48e-14	3.33e-11	1717	0.60969	0.0420074	7	101194727	COL26A1;COL26A1	Body;Body		NA
cg24616450	0.0270781	0.0034939	7.7501	1.57e-14	3.52e-11	1717	0.682864	0.0599946	1	19940140	MINOS1;MINOS1;MINOS1-NBL1;MINOS1;MINOS1;MINOS1;MINOS1-NBL1	Body;Body;5'UTR;Body;Body;Body;Body		NA
cg05019914	0.0256873	0.00331545	7.74775	1.6e-14	3.58e-11	1717	0.4452	0.0562183	2	112060570				NA
cg12265950	-0.0241658	0.00311988	-7.74574	1.62e-14	3.62e-11	1717	0.288299	0.0495309	11	123173709			S_Shore	TRUE
cg15310518	-0.0267624	0.00345565	-7.74453	1.64e-14	3.64e-11	1717	0.489864	0.0517353	14	106330520			N_Shelf	NA
cg02952905	-0.016279	0.00210267	-7.74206	1.67e-14	3.7e-11	1717	0.541634	0.0355295	17	72285144	DNAI2;DNAI2	Body;Body		NA
cg10698959	-0.016891	0.00218258	-7.73898	1.71e-14	3.78e-11	1715	0.390092	0.0327761	15	91416060	FURIN;FURIN;FURIN	5'UTR;5'UTR;TSS200	S_Shore	NA
cg10788371	-0.0305308	0.0039466	-7.73597	1.75e-14	3.85e-11	1717	0.560332	0.0533512	11	76381040	LRRC32;LRRC32;LRRC32	5'UTR;1stExon;5'UTR	N_Shore	TRUE
cg21885332	-0.0216474	0.00280047	-7.7299	1.83e-14	4.02e-11	1717	0.633878	0.0419308	15	67402345	SMAD3	Body		NA
cg15114651	-0.0156359	0.0020234	-7.72754	1.86e-14	4.08e-11	1717	0.574284	0.0327361	19	47289410	SLC1A5;SLC1A5;SLC1A5	TSS1500;Body;5'UTR	N_Shore	TRUE
cg08946781	0.0381556	0.004943	7.71912	1.98e-14	4.34e-11	1717	0.332375	0.06882	17	38732694				NA
cg06338710	-0.0320253	0.00415005	-7.71686	2.02e-14	4.4e-11	1717	0.828987	0.0552948	1	92946187	GFI1;GFI1;GFI1	Body;Body;Body	Island	TRUE
cg16611234	-0.0339054	0.00439643	-7.71202	2.09e-14	4.55e-11	1717	0.321478	0.0606421	11	58870075			Island	TRUE
cg15328025	-0.0262929	0.00341275	-7.7043	2.22e-14	4.81e-11	1717	0.144623	0.0472557	1	155107693	SLC50A1;SLC50A1;SLC50A1;SLC50A1;SLC50A1;SLC50A1;SLC50A1;SLC50A1;SLC50A1;SLC50A1	TSS200;TSS200;TSS200;TSS1500;TSS1500;TSS1500;TSS1500;TSS1500;TSS1500;TSS1500	N_Shore	NA
cg26788216	-0.0249342	0.00323673	-7.70352	2.23e-14	4.82e-11	1717	0.607392	0.0509874	2	102844110	IL1RL2	Body		TRUE
cg17290454	0.033487	0.00435861	7.68295	2.61e-14	5.62e-11	1714	0.399633	0.0705532	1	210690463	HHAT;HHAT;HHAT;HHAT;HHAT;HHAT	Body;Body;Body;Body;Body;Body		NA
cg18335991	-0.0190006	0.00247488	-7.67737	2.72e-14	5.84e-11	1717	0.739204	0.0394475	15	74724562	SEMA7A;SEMA7A;SEMA7A	Body;Body;5'UTR	N_Shore	TRUE
cg02186444	0.0197348	0.00257128	7.67511	2.77e-14	5.93e-11	1717	0.581142	0.0372333	17	73120977	ARMC7	Body	N_Shelf	TRUE
cg12464134	-0.0230087	0.00300008	-7.66937	2.89e-14	6.17e-11	1717	0.392801	0.0437342	7	5578193				NA
cg09701700	-0.0288506	0.00376262	-7.6677	2.93e-14	6.23e-11	1717	0.376712	0.0543773	10	104194843	MIR146B	TSS1500	S_Shelf	TRUE
cg26718213	0.0554467	0.00723154	7.66735	2.93e-14	6.23e-11	1717	0.338466	0.0971495	2	241976080	SNED1	Body	Island	TRUE
cg24391385	-0.01892	0.00246842	-7.66481	2.99e-14	6.33e-11	1717	0.526121	0.0444775	2	65526509				NA
cg24843790	-0.0228517	0.00298249	-7.66193	3.06e-14	6.44e-11	1717	0.592572	0.0431956	21	44727494				NA
cg24556382	-0.026132	0.00341066	-7.66186	3.06e-14	6.44e-11	1717	0.717341	0.0521067	4	174173455	GALNT7	Body		TRUE
cg16391678	-0.023138	0.00302374	-7.6521	3.29e-14	6.91e-11	1717	0.742431	0.0582746	16	30485597	ITGAL;ITGAL	Body;Body	Island	TRUE
cg21990700	-0.0235341	0.0030788	-7.64393	3.5e-14	7.32e-11	1717	0.234226	0.0464714	12	7260776	LOC283314;C1RL	TSS200;Body		TRUE
cg27521648	-0.0203877	0.00266803	-7.64146	3.57e-14	7.44e-11	1716	0.79026	0.0355827	3	98293016				NA
cg17619755	0.0443212	0.00580123	7.63997	3.61e-14	7.5e-11	1717	0.491521	0.0803983	6	31760629	VARS	Body	N_Shelf	TRUE
cg01695954	-0.0190317	0.00249202	-7.63705	3.69e-14	7.65e-11	1717	0.230068	0.05173	2	10262019	RRM2;RRM2	TSS1500;TSS1500	S_Shore	NA
cg18871648	-0.0216212	0.00283139	-7.63626	3.71e-14	7.67e-11	1717	0.185672	0.0420786	14	74227431	ELMSAN1;ELMSAN1	TSS1500;5'UTR	S_Shore	NA
cg15160624	-0.0424802	0.00556461	-7.634	3.77e-14	7.78e-11	1717	0.489317	0.077055	3	21793157	ZNF385D	TSS1500		NA
cg21448513	-0.0167454	0.00219454	-7.63047	3.87e-14	7.97e-11	1717	0.57544	0.0382687	8	57103638	PLAG1;PLAG1;PLAG1	5'UTR;5'UTR;5'UTR		TRUE
cg03786093	-0.0169344	0.0022206	-7.62603	4e-14	8.21e-11	1717	0.579357	0.0372892	17	75371205	SEPT9;SEPT9;SEPT9;SEPT9;SEPT9;SEPT9	TSS1500;Body;Body;Body;5'UTR;Body	S_Shore	NA
cg01639265	-0.0175505	0.00230265	-7.62184	4.13e-14	8.45e-11	1717	0.524265	0.0476035	1	202070365				NA
cg00763961	-0.0269055	0.00354185	-7.59647	4.99e-14	1.02e-10	1717	0.261092	0.0691785	9	108519972	TMEM38B	Body		NA
cg01294327	-0.0517305	0.00681098	-7.59516	5.04e-14	1.03e-10	1717	0.606325	0.0916849	19	2291373	LINGO3	Body	Island	TRUE
cg00656917	-0.0144204	0.00189978	-7.59057	5.22e-14	1.06e-10	1717	0.405401	0.0294983	1	32422024				NA
cg16047567	-0.0272346	0.00358827	-7.58991	5.25e-14	1.06e-10	1717	0.330428	0.0537902	1	12664243	DHRS3	Body		TRUE
cg19931745	-0.0205447	0.00271046	-7.5798	5.66e-14	1.14e-10	1717	0.631519	0.0537118	10	30984844	SVILP1;SVILP1	ExonBnd;Body		NA
cg23206332	-0.0216315	0.0028549	-7.57697	5.78e-14	1.16e-10	1717	0.419264	0.0417776	21	35654805				NA
cg24742520	0.026348	0.00347913	7.57317	5.94e-14	1.19e-10	1717	0.382082	0.0722213	1	19506481	UBR4	Body		TRUE
cg10745039	0.0263504	0.00347984	7.5723	5.98e-14	1.2e-10	1717	0.242628	0.0497323	8	90409847				NA
cg05157376	-0.0301875	0.00398696	-7.57156	6.01e-14	1.2e-10	1717	0.599007	0.0647638	1	92781750	RPAP2	Body		NA
cg09069072	-0.0366236	0.00484096	-7.56536	6.3e-14	1.25e-10	1717	0.808442	0.0663918	1	15482753	TMEM51;TMEM51;TMEM51;TMEM51	5'UTR;5'UTR;5'UTR;5'UTR	S_Shore	TRUE
cg25292882	-0.0206264	0.00272774	-7.56172	6.47e-14	1.28e-10	1717	0.803904	0.0367736	15	39431467				TRUE
cg00548098	-0.024792	0.0032824	-7.553	6.9e-14	1.37e-10	1717	0.518104	0.0525188	16	11295667				TRUE
cg02507296	-0.0135491	0.0017954	-7.54654	7.24e-14	1.43e-10	1717	0.394863	0.0437504	10	104211328	C10orf95	TSS200	S_Shore	TRUE
cg12581512	-0.0197939	0.0026231	-7.546	7.27e-14	1.43e-10	1717	0.167126	0.0503299	14	94422013	ASB2;ASB2	Body;Body		NA
cg23839599	-0.0270652	0.00358689	-7.54561	7.29e-14	1.43e-10	1717	0.581388	0.0574828	1	161708999				NA
cg01692968	-0.0306602	0.00406378	-7.54476	7.34e-14	1.44e-10	1715	0.348331	0.062443	9	108005349			N_Shore	TRUE
cg18181703	-0.0271505	0.00360075	-7.54022	7.59e-14	1.48e-10	1717	0.490701	0.0523191	17	76354621	SOCS3	Body	N_Shore	TRUE
cg01765406	-0.0171758	0.00228028	-7.53229	8.05e-14	1.57e-10	1717	0.452498	0.0509541	2	129231478			S_Shelf	TRUE
cg25520710	-0.0303055	0.00402469	-7.5299	8.2e-14	1.59e-10	1717	0.606421	0.0593772	20	45981300	ZMYND8;ZMYND8;ZMYND8;ZMYND8;ZMYND8;ZMYND8;ZMYND8;ZMYND8;ZMYND8;ZMYND8;ZMYND8;ZMYND8;ZMYND8;ZMYND8;ZMYND8;ZMYND8;ZMYND8;ZMYND8	5'UTR;5'UTR;5'UTR;5'UTR;5'UTR;Body;Body;Body;Body;Body;Body;Body;Body;Body;Body;Body;Body;Body		NA
cg25838968	-0.0229047	0.00304301	-7.52699	8.38e-14	1.62e-10	1715	0.512855	0.0431536	1	208250847	PLXNA2	Body		TRUE
cg06762457	-0.0311847	0.00414583	-7.52194	8.69e-14	1.68e-10	1717	0.539985	0.0657414	6	149806635	ZC3H12D	TSS1500		TRUE
cg20249566	-0.0348679	0.00463964	-7.51521	9.14e-14	1.76e-10	1717	0.645331	0.0678001	19	16830739	NWD1	TSS200		TRUE
cg05360682	-0.0216115	0.00287633	-7.51358	9.25e-14	1.78e-10	1717	0.272076	0.0496212	14	105536542				NA
cg07180646	-0.0326043	0.00434169	-7.5096	9.53e-14	1.83e-10	1717	0.542139	0.0669272	1	15481541	TMEM51;TMEM51;TMEM51;TMEM51	5'UTR;5'UTR;5'UTR;5'UTR	S_Shore	TRUE
cg13184736	-0.0517558	0.00689311	-7.50834	9.61e-14	1.84e-10	1717	0.327507	0.0928017	1	68299409	GNG12	TSS1500	S_Shore	TRUE
cg13033858	-0.0245479	0.00327038	-7.50613	9.77e-14	1.86e-10	1717	0.580476	0.0587558	12	109248326	SSH1;SSH1	Body;Body	N_Shelf	TRUE
cg03241987	-0.0168091	0.00223991	-7.50435	9.9e-14	1.88e-10	1717	0.1085	0.0388915	9	755891				NA
cg01569067	-0.0283778	0.00378261	-7.50219	1.01e-13	1.91e-10	1717	0.317916	0.0530915	9	75473407				NA
cg25730803	-0.0265077	0.00353431	-7.50012	1.02e-13	1.93e-10	1717	0.542299	0.05291	22	43150790				NA
cg20385229	-0.0171108	0.00228161	-7.49943	1.03e-13	1.94e-10	1717	0.748976	0.0469204	14	78175470	ALKBH1;C14orf156	TSS1500;Body	S_Shore	TRUE
cg16909914	-0.0156591	0.00208879	-7.49675	1.05e-13	1.97e-10	1717	0.658778	0.0491923	8	101554639	ANKRD46	5'UTR		TRUE
cg27626216	-0.0145067	0.00193525	-7.49604	1.05e-13	1.98e-10	1717	0.62835	0.0409525	20	17826974				NA
cg14335029	-0.0142518	0.00190329	-7.48798	1.12e-13	2.09e-10	1717	0.791007	0.0301436	9	134277886				NA
cg02786370	-0.0282334	0.00377054	-7.48791	1.12e-13	2.09e-10	1717	0.357245	0.0614492	4	2747928	TNIP2;TNIP2;TNIP2	Body;Body;Body		NA
cg00911794	0.0320736	0.00428432	7.48628	1.13e-13	2.11e-10	1717	0.190839	0.068229	17	1962132	HIC1;HIC1	3'UTR;3'UTR	Island	TRUE
cg06294803	-0.0231938	0.00309833	-7.4859	1.13e-13	2.11e-10	1717	0.215028	0.0442261	3	184033282	EIF4G1;EIF4G1;EIF4G1;EIF4G1;EIF4G1	5'UTR;5'UTR;1stExon;5'UTR;5'UTR	S_Shore	TRUE
cg11378067	-0.0132773	0.00177547	-7.4782	1.2e-13	2.23e-10	1717	0.533235	0.0245691	6	43486161	POLR1C;YIPF3	Body;TSS1500	S_Shore	NA
cg18387338	-0.0251527	0.00336422	-7.47653	1.22e-13	2.25e-10	1717	0.729473	0.0461462	7	26591438				NA
cg01731783	-0.0146792	0.00196373	-7.47515	1.23e-13	2.27e-10	1717	0.640392	0.0381286	14	74211788	C14orf43;C14orf43	5'UTR;5'UTR		TRUE
cg03272928	-0.028528	0.00381778	-7.47239	1.25e-13	2.31e-10	1717	0.651755	0.0613409	4	3357186	RGS12;RGS12	Body;Body		NA
cg19136686	-0.0140161	0.00187905	-7.45912	1.38e-13	2.54e-10	1717	0.112919	0.0294484	16	17464401	XYLT1	Body		NA
cg01015663	-0.0215074	0.00288758	-7.44825	1.5e-13	2.74e-10	1717	0.444368	0.0595089	1	23729692	TCEA3	Body		TRUE
cg06457408	-0.017175	0.00230642	-7.4466	1.51e-13	2.77e-10	1717	0.585019	0.0367646	17	79827882	ARHGDIA	5'UTR	N_Shore	TRUE
cg00819417	-0.0322857	0.00433717	-7.44395	1.55e-13	2.82e-10	1711	0.45078	0.0637902	17	29698916	NF1;NF1	Body;Body		NA
cg09656629	-0.0376344	0.0050586	-7.4397	1.59e-13	2.9e-10	1717	0.266642	0.0719146	6	162572090	PARK2;PARK2;PARK2	Body;Body;Body		NA
cg17507897	-0.0177762	0.00238958	-7.43905	1.6e-13	2.9e-10	1717	0.756071	0.0397298	20	17943694	SNX5;SNORD17;SNX5	Body;TSS200;Body		TRUE
cg21575225	-0.023344	0.00313903	-7.43669	1.63e-13	2.95e-10	1717	0.438139	0.0511617	1	156073485	LMNA	5'UTR		NA
cg15059065	-0.0368156	0.00495075	-7.43637	1.63e-13	2.95e-10	1717	0.842734	0.067052	19	17354961	NR2F6	Body	N_Shore	TRUE
cg18122181	-0.0172053	0.00231495	-7.43227	1.68e-13	3.03e-10	1717	0.631931	0.0409552	3	149798258				NA
cg13976502	-0.018893	0.00254236	-7.43129	1.69e-13	3.04e-10	1717	0.476506	0.0438736	14	74227875	C14orf43;C14orf43	5'UTR;TSS1500	S_Shore	TRUE
cg12615852	-0.0316919	0.00426476	-7.43113	1.7e-13	3.04e-10	1717	0.711712	0.0591922	14	106330121			N_Shelf	NA
cg09279763	-0.0471076	0.00634071	-7.42939	1.72e-13	3.07e-10	1717	0.518081	0.0881136	7	2847477	GNA12;GNA12;GNA12	Body;Body;Body		NA
cg09603553	-0.0167576	0.00225733	-7.42364	1.79e-13	3.19e-10	1717	0.622522	0.0413946	12	4385395	CCND2-AS1;CCND2;CCND2	TSS200;ExonBnd;Body	S_Shore	NA
cg21393163	-0.0196907	0.00265287	-7.42241	1.81e-13	3.22e-10	1717	0.123268	0.0378641	1	12217629				TRUE
cg16033864	-0.0177021	0.00238747	-7.41461	1.91e-13	3.4e-10	1717	0.59683	0.0416089	21	16494077				NA
cg08064403	-0.0274781	0.00370765	-7.41118	1.96e-13	3.48e-10	1714	0.831039	0.0614968	3	98240258	CLDND1;CLDND1;CLDND1;CLDND1;CLDND1;CLDND1	Body;Body;Body;Body;Body;Body	N_Shore	NA
cg18215449	-0.0256473	0.0034612	-7.40994	1.98e-13	3.49e-10	1717	0.399852	0.0537325	12	66089473				TRUE
cg08331284	-0.0187271	0.0025273	-7.40993	1.98e-13	3.49e-10	1717	0.436253	0.0518143	10	80841582	ZMIZ1	5'UTR		NA
cg05480247	0.0213397	0.00288065	7.40793	2.01e-13	3.53e-10	1717	0.739132	0.0406291	8	6669370	XKR5;XKR5	Body;Body		NA
cg01882991	-0.0230975	0.00311903	-7.40535	2.05e-13	3.59e-10	1717	0.628286	0.0431299	6	6677756				TRUE
cg00172979	-0.017438	0.00235667	-7.39941	2.14e-13	3.74e-10	1717	0.687172	0.0367761	19	19549603	GATAD2A	5'UTR		NA
cg25586488	-0.0235715	0.00318643	-7.39746	2.17e-13	3.79e-10	1717	0.699967	0.0497954	10	44757334				NA
cg26554385	-0.0145582	0.00196909	-7.39333	2.24e-13	3.89e-10	1717	0.515889	0.0309716	1	154977246	ZBTB7B;ZBTB7B;ZBTB7B;ZBTB7B;ZBTB7B	5'UTR;5'UTR;Body;Body;Body	S_Shore	NA
cg09137809	-0.0192067	0.00259804	-7.39276	2.25e-13	3.9e-10	1717	0.788425	0.0367715	8	38615556	TACC1	5'UTR	S_Shore	NA
cg04369211	-0.013153	0.00177951	-7.3914	2.27e-13	3.93e-10	1717	0.772175	0.0371936	5	138783504				NA
cg04949225	-0.0253498	0.00343164	-7.38708	2.34e-13	4.04e-10	1717	0.295255	0.0728717	13	50796845				TRUE
cg19758958	-0.0203445	0.0027548	-7.38511	2.37e-13	4.09e-10	1717	0.444567	0.0482866	11	62319222				NA
cg26539571	-0.0390939	0.00529401	-7.38455	2.38e-13	4.1e-10	1717	0.439818	0.0743792	6	16731770	ATXN1;ATXN1	5'UTR;5'UTR		NA
cg26489737	-0.0155505	0.00210595	-7.38408	2.39e-13	4.1e-10	1717	0.794463	0.0383251	10	3930603				NA
cg07329929	-0.0165897	0.00224692	-7.38331	2.41e-13	4.12e-10	1717	0.590105	0.0483012	11	62777046	SLC22A8;SLC22A8;SLC22A8;SLC22A8	5'UTR;Body;Body;Body		NA
cg14316231	-0.0233185	0.00316006	-7.37912	2.48e-13	4.24e-10	1717	0.47721	0.0523023	8	41895100	MYST3;MYST3;MYST3	Body;Body;Body		TRUE
cg15480998	-0.0346683	0.00469846	-7.37866	2.49e-13	4.24e-10	1717	0.450963	0.0689902	10	79373438	KCNMA1;KCNMA1;KCNMA1;KCNMA1;KCNMA1;KCNMA1	Body;Body;Body;Body;Body;Body		NA
cg20294744	-0.0349687	0.00473976	-7.37775	2.51e-13	4.26e-10	1715	0.790745	0.0671526	13	48978285	RB1	Body		NA
cg19254163	-0.0254805	0.00345423	-7.3766	2.53e-13	4.28e-10	1717	0.638789	0.0491772	11	60623782	GPR44	TSS1500	S_Shelf	TRUE
cg10258214	-0.0369472	0.00501038	-7.37414	2.57e-13	4.35e-10	1717	0.453789	0.076797	14	106330534			N_Shelf	NA
cg22403782	-0.0374508	0.00508276	-7.36821	2.69e-13	4.53e-10	1717	0.327213	0.0677206	2	233246136	ALPP	Body	Island	TRUE
cg00517855	-0.0150214	0.0020401	-7.36308	2.79e-13	4.69e-10	1717	0.448383	0.0331396	8	146016408	RPL8;RPL8	Body;Body	N_Shore	TRUE
cg15562617	-0.0193615	0.00262973	-7.36255	2.8e-13	4.7e-10	1717	0.430849	0.0459392	16	80603721	LINC01227;LINC01227	Body;TSS1500		NA
cg10068045	-0.0344361	0.00467891	-7.35985	2.85e-13	4.78e-10	1717	0.756837	0.0628726	19	2291785	LINGO3	5'UTR	Island	NA
cg20066188	-0.0316065	0.00429789	-7.35396	2.98e-13	4.98e-10	1717	0.354806	0.0642592	22	37678791	CYTH4	Body		TRUE
cg04945608	-0.0160219	0.00218079	-7.34685	3.14e-13	5.23e-10	1717	0.757241	0.0396972	20	43118723	TTPAL;TTPAL	3'UTR;3'UTR		TRUE
cg23842572	0.0213682	0.0029093	7.34479	3.18e-13	5.3e-10	1717	0.704744	0.0463235	17	17030253	MPRIP;MPRIP	Body;Body		TRUE
cg25351741	-0.0205591	0.00280077	-7.3405	3.28e-13	5.45e-10	1717	0.571956	0.0423683	22	31480353	SMTN;SMTN;SMTN;SMTN;SMTN	TSS1500;Body;Body;Body;Body	N_Shore	NA
cg17316874	-0.0177671	0.00242148	-7.33732	3.36e-13	5.56e-10	1717	0.799491	0.0492846	12	123478048	PITPNM2;PITPNM2	Body;Body	N_Shelf	NA
cg06049452	-0.0162452	0.00221411	-7.33712	3.36e-13	5.56e-10	1717	0.619944	0.0410993	20	32432074	CHMP4B	Body		NA
cg19305903	-0.0224572	0.00306206	-7.33402	3.44e-13	5.68e-10	1717	0.586838	0.0517498	19	11203039	LDLR;LDLR;LDLR;LDLR;LDLR	Body;Body;Body;Body;Body	S_Shore	NA
cg06672250	-0.0189996	0.0025916	-7.33122	3.51e-13	5.78e-10	1717	0.673748	0.0405051	8	21914593	EPB49;EPB49;EPB49;EPB49	TSS1500;5'UTR;5'UTR;5'UTR	S_Shore	TRUE
cg07667906	-0.0311788	0.00425309	-7.33086	3.52e-13	5.78e-10	1717	0.736166	0.0624035	14	106329752			N_Shelf	NA
cg02654940	-0.0182226	0.00248621	-7.3295	3.56e-13	5.82e-10	1717	0.494469	0.0385873	6	34206400	HMGA1;HMGA1;HMGA1;HMGA1;HMGA1;HMGA1	5'UTR;5'UTR;5'UTR;5'UTR;5'UTR;TSS200	S_Shore	TRUE
cg21766592	-0.0189129	0.00258047	-7.32925	3.56e-13	5.82e-10	1717	0.131695	0.0446257	19	47288066	SLC1A5;SLC1A5;SLC1A5;SLC1A5	1stExon;5'UTR;Body;5'UTR	N_Shelf	TRUE
cg26535987	-0.0211036	0.00287941	-7.32912	3.56e-13	5.82e-10	1717	0.374849	0.0639872	15	40399723	BMF;BMF;BMF;BMF	5'UTR;5'UTR;TSS1500;TSS1500	N_Shore	NA
cg01554474	-0.0247475	0.00337697	-7.3283	3.59e-13	5.84e-10	1717	0.274449	0.0529237	1	155107599	RAG1AP1;RAG1AP1;RAG1AP1	TSS1500;TSS1500;TSS1500	N_Shore	TRUE
cg07380641	-0.0189763	0.00259058	-7.3251	3.67e-13	5.96e-10	1717	0.466617	0.0551368	20	48295033	B4GALT5	Body		NA
cg09665968	-0.0165266	0.00225686	-7.32282	3.73e-13	6.05e-10	1717	0.650481	0.0439777	10	112155715				NA
cg05590130	-0.0168985	0.00230798	-7.32177	3.76e-13	6.08e-10	1717	0.753918	0.043434	21	16571797				NA
cg08565469	-0.0435851	0.00595347	-7.32095	3.78e-13	6.1e-10	1717	0.528106	0.0802559	19	2291389	LINGO3	Body	Island	NA
cg26237233	-0.0238531	0.00325921	-7.31868	3.84e-13	6.19e-10	1717	0.310321	0.0498963	11	80782064				NA
cg27560292	-0.0174965	0.00239114	-7.31721	3.89e-13	6.24e-10	1717	0.427529	0.0372692	11	6632884	TAF10	Body	Island	TRUE
cg21858653	-0.0166833	0.00228038	-7.31603	3.92e-13	6.28e-10	1717	0.378247	0.0451646	6	43677062				NA
cg23902113	-0.032069	0.00438428	-7.31454	3.96e-13	6.34e-10	1717	0.578449	0.0656054	10	44757323				NA
cg02785458	-0.013948	0.00190783	-7.31092	4.07e-13	6.49e-10	1717	0.539793	0.0351023	2	111147850				NA
cg12716379	-0.0203718	0.00278719	-7.30906	4.12e-13	6.56e-10	1717	0.578097	0.0414123	6	158388427				NA
cg15277721	-0.0254727	0.00349704	-7.28409	4.93e-13	7.84e-10	1717	0.514617	0.0525495	8	129243228				NA
cg06635952	0.026029	0.00357364	7.28361	4.95e-13	7.85e-10	1717	0.361024	0.06643	2	70025869	ANXA4	Body		TRUE
cg03899643	-0.0151679	0.00208291	-7.28209	5e-13	7.92e-10	1717	0.742347	0.0431908	1	90205170				TRUE
cg11539857	-0.0160931	0.00221221	-7.27468	5.28e-13	8.33e-10	1717	0.882018	0.0461641	6	436594				TRUE
cg02325250	-0.0188139	0.00258628	-7.2745	5.28e-13	8.33e-10	1717	0.570145	0.0387621	5	131409289	CSF2	TSS200		TRUE
cg21880733	-0.0206174	0.00283433	-7.27416	5.3e-13	8.33e-10	1717	0.448011	0.0506263	11	77342278	CLNS1A	Body		NA
cg18894092	-0.0268783	0.00370256	-7.25938	5.89e-13	9.22e-10	1717	0.582963	0.0533997	2	220325867	SPEG;SPEG	5'UTR;Body		NA
cg23233742	-0.0199097	0.00274268	-7.25922	5.9e-13	9.22e-10	1717	0.669133	0.0377098	5	139077894			S_Shore	TRUE
cg23565821	-0.0236229	0.0032542	-7.25918	5.9e-13	9.22e-10	1717	0.37727	0.0528206	6	33385056	CUTA;CUTA;CUTA;CUTA;CUTA	Body;Body;Body;Body;Body	N_Shore	TRUE
cg23198793	0.021113	0.00290925	7.2572	5.98e-13	9.33e-10	1717	0.238758	0.0409506	15	42694406	CAPN3;CAPN3;CAPN3;CAPN3;CAPN3;CAPN3;CAPN3	Body;Body;TSS200;Body;Body;Body;Body		TRUE
cg17585440	-0.0132561	0.00182755	-7.2535	6.14e-13	9.56e-10	1717	0.478625	0.0290803	19	2052181	MKNK2;MKNK2	TSS1500;TSS1500	S_Shore	NA
cg13545705	-0.0199703	0.0027533	-7.25321	6.16e-13	9.56e-10	1717	0.417882	0.0433423	16	67312573	PLEKHG4;PLEKHG4;PLEKHG4;PLEKHG4	TSS1500;TSS1500;TSS1500;5'UTR	N_Shore	NA
cg14348932	-0.0187037	0.00258076	-7.24736	6.42e-13	9.95e-10	1717	0.541773	0.0376853	7	45905370				NA
cg07668693	-0.0178506	0.00246349	-7.24606	6.48e-13	1e-09	1717	0.551932	0.038902	16	55736118	SLC6A2;SLC6A2;SLC6A2;SLC6A2	Body;Body;Body;Body		NA
cg11345463	-0.017912	0.00247224	-7.24526	6.52e-13	1.01e-09	1717	0.344683	0.046821	12	110201100	FAM222A-AS1;FAM222A-AS1;FAM222A	Body;Body;Body		NA
cg21325715	-0.0193741	0.00267423	-7.24474	6.54e-13	1.01e-09	1717	0.539014	0.0418497	17	80297128				TRUE
cg19372602	-0.025967	0.00358544	-7.24233	6.66e-13	1.02e-09	1716	0.372209	0.0583806	1	156116207				TRUE
cg05723839	-0.0185809	0.00256691	-7.23861	6.84e-13	1.05e-09	1717	0.767617	0.0420418	11	76596947	ACER3;ACER3;ACER3;ACER3	5'UTR;5'UTR;Body;Body		NA
cg07009717	-0.0149572	0.00207079	-7.22292	7.65e-13	1.17e-09	1717	0.77606	0.0475657	1	203680904	ATP2B4;ATP2B4	Body;Body		NA
cg27567083	-0.0214831	0.0029784	-7.21297	8.21e-13	1.25e-09	1717	0.766219	0.0425217	1	36187779			S_Shelf	NA
cg09731767	-0.0175617	0.00243497	-7.21226	8.25e-13	1.26e-09	1717	0.304745	0.0584132	11	503628	RNH1;RNH1;RNH1;RNH1;RNH1;RNH1;RNH1;RNH1	5'UTR;5'UTR;5'UTR;5'UTR;5'UTR;5'UTR;5'UTR;5'UTR	N_Shore	NA
cg04700809	-0.0114108	0.00158302	-7.20822	8.49e-13	1.29e-09	1717	0.490083	0.0259307	10	80954519	ZMIZ1	5'UTR		NA
cg08151621	-0.0289886	0.00402211	-7.20729	8.55e-13	1.3e-09	1717	0.365876	0.0654446	19	28995456	LOC100420587	Body		NA
cg08675999	-0.0215088	0.00298445	-7.20694	8.57e-13	1.3e-09	1717	0.726818	0.0468465	7	130694324	LINC-PINT;LINC-PINT;LINC-PINT;LINC-PINT;LINC-PINT;LINC-PINT;LINC-PINT;LINC-PINT	Body;Body;Body;Body;Body;Body;Body;Body		NA
cg07390844	-0.0274742	0.00381601	-7.19973	9.02e-13	1.36e-09	1717	0.468138	0.0579151	18	72935911	TSHZ1;TSHZ1	5'UTR;Body		NA
cg15962267	-0.016996	0.0023612	-7.19803	9.13e-13	1.38e-09	1717	0.642093	0.0453452	5	138612986	SNHG4;SNORA74A;MATR3	Body;TSS1500;5'UTR	S_Shelf	TRUE
cg15396830	-0.0400138	0.0055592	-7.19778	9.15e-13	1.38e-09	1716	0.479198	0.0798785	4	90224479	GPRIN3	5'UTR		NA
cg04299274	-0.0138299	0.00192186	-7.19612	9.26e-13	1.39e-09	1717	0.602193	0.0366428	17	25798741	KSR1	TSS1500		TRUE
cg06362176	-0.0176647	0.00245596	-7.19256	9.49e-13	1.42e-09	1717	0.20669	0.0446719	9	127048628	NEK6;NEK6;NEK6;NEK6	Body;5'UTR;5'UTR;5'UTR		NA
cg13256912	-0.017733	0.0024657	-7.19187	9.54e-13	1.43e-09	1717	0.625069	0.0405256	3	11211081	HRH1;HRH1	5'UTR;5'UTR		TRUE
cg15133043	0.02249	0.00312926	7.187	9.87e-13	1.47e-09	1717	0.64402	0.0516894	17	29405668				NA
cg10827488	0.0168505	0.00234473	7.18654	9.91e-13	1.48e-09	1717	0.206524	0.0492395	11	113953838	ZBTB16;ZBTB16	Body;Body	Island	TRUE
cg16464329	-0.0227347	0.00316466	-7.18393	1.01e-12	1.5e-09	1717	0.715577	0.0502333	13	95923665	ABCC4;ABCC4;ABCC4;ABCC4	Body;Body;Body;Body		NA
cg01657995	-0.0191823	0.00267039	-7.18332	1.01e-12	1.5e-09	1717	0.156676	0.0431624	6	31804883	C6orf48;C6orf48;SNORD52	5'UTR;5'UTR;Body	S_Shelf	TRUE
cg09431717	-0.0159638	0.00222237	-7.18323	1.01e-12	1.5e-09	1717	0.628394	0.0340756	1	50737140				NA
cg10691866	-0.0324239	0.00451726	-7.17779	1.05e-12	1.56e-09	1716	0.487102	0.0653003	7	65817282	TPST1	Body		TRUE
cg01898564	-0.0218754	0.00304845	-7.17593	1.07e-12	1.58e-09	1717	0.588024	0.0512606	16	20881802	DCUN1D3	5'UTR		NA
cg26498349	-0.0238121	0.00331908	-7.17432	1.08e-12	1.59e-09	1717	0.30104	0.0607118	12	95034650	TMCC3	Body		NA
cg08542560	-0.0304046	0.00424087	-7.16944	1.12e-12	1.64e-09	1717	0.521369	0.0632968	5	14671841	OTULIN	Body		NA
cg14428590	-0.0174122	0.00242913	-7.1681	1.13e-12	1.66e-09	1717	0.436776	0.0371391	15	40076065	FSIP1	TSS1500	S_Shore	TRUE
cg03823989	-0.0205625	0.00286941	-7.16611	1.15e-12	1.67e-09	1717	0.534137	0.0521417	9	100292179	TMOD1;TMOD1	Body;Body		NA
cg27182159	-0.0207154	0.00289081	-7.16595	1.15e-12	1.67e-09	1717	0.622721	0.0447625	6	33241226	RPS18	Body	S_Shore	TRUE
cg11405655	-0.0250789	0.00350212	-7.16106	1.19e-12	1.73e-09	1717	0.224635	0.0517867	1	999599			N_Shore	TRUE
cg27280535	-0.0215343	0.00300739	-7.16046	1.19e-12	1.73e-09	1717	0.734766	0.0537491	8	8746679	MFHAS1	Body	N_Shore	TRUE
cg05583717	0.0160544	0.00224294	7.15774	1.22e-12	1.76e-09	1717	0.152267	0.0389059	17	28049612	SSH2;SSH2;SSH2;SSH2	Body;Body;Body;Body		NA
cg18446336	-0.0390566	0.00546169	-7.15101	1.27e-12	1.85e-09	1717	0.522463	0.0830512	7	2847575	GNA12	Body		TRUE
cg13021857	-0.0348293	0.00487097	-7.15038	1.28e-12	1.85e-09	1717	0.666975	0.0673127	8	131740091				TRUE
cg16755833	0.0156308	0.00218612	7.15002	1.28e-12	1.85e-09	1717	0.892475	0.0368808	17	80866063	TBCD	Body	S_Shelf	TRUE
cg16736826	-0.0140485	0.00196594	-7.14598	1.32e-12	1.9e-09	1717	0.42913	0.0296353	1	41951512	EDN2	TSS1500		TRUE
cg16983588	0.0304159	0.00425782	7.14353	1.34e-12	1.93e-09	1717	0.416749	0.0631415	11	129793108	PRDM10;PRDM10;PRDM10;PRDM10	Body;Body;Body;Body		TRUE
cg12498259	-0.0141389	0.00198027	-7.13992	1.38e-12	1.98e-09	1717	0.751297	0.0427813	5	110733858	CAMK4	Body		NA
cg22815707	-0.0417035	0.0058413	-7.13942	1.38e-12	1.98e-09	1713	0.38267	0.0802354	18	9138606	ANKRD12;ANKRD12;ANKRD12	5'UTR;5'UTR;5'UTR	S_Shore	NA
cg23865943	-0.0172306	0.0024137	-7.13869	1.39e-12	1.99e-09	1717	0.783482	0.0489263	10	123671106	ATE1;ATE1;ATE1;ATE1;ATE1;ATE1	5'UTR;Body;Body;Body;Body;Body		NA
cg04455670	-0.0250728	0.00351265	-7.13786	1.4e-12	1.99e-09	1717	0.50608	0.0548017	4	169803020	PALLD;PALLD;PALLD;PALLD	Body;Body;Body;Body	S_Shelf	NA
cg24715776	-0.023498	0.0032924	-7.13707	1.41e-12	2e-09	1717	0.283066	0.0665375	4	77437377	SHROOM3	Body		NA
cg06068863	-0.0162192	0.00227269	-7.13658	1.41e-12	2e-09	1717	0.467701	0.0340562	20	48843549				NA
cg25421530	0.0212561	0.00297908	7.13512	1.43e-12	2.02e-09	1717	0.754365	0.0450431	10	97200987	SORBS1;SORBS1;SORBS1;SORBS1;SORBS1;SORBS1;SORBS1	5'UTR;TSS200;TSS200;TSS200;5'UTR;TSS200;TSS200		TRUE
cg10399789	-0.022484	0.00315158	-7.13419	1.44e-12	2.03e-09	1717	0.754543	0.0476468	1	92945668	GFI1;GFI1;GFI1	Body;Body;Body	N_Shore	TRUE
cg15871951	-0.0160867	0.00225657	-7.12882	1.49e-12	2.1e-09	1717	0.733558	0.0405822	11	122063843	MIR100HG	Body		NA
cg16556677	-0.0187698	0.00263311	-7.12837	1.5e-12	2.1e-09	1717	0.785685	0.0371737	11	2722401	KCNQ1OT1;KCNQ1;KCNQ1	TSS1500;Body;Body	S_Shore	TRUE
cg25531857	-0.0154388	0.00216583	-7.12836	1.5e-12	2.1e-09	1717	0.669003	0.0439162	20	47897451	C20orf199;C20orf199;C20orf199	Body;Body;Body	S_Shelf	TRUE
cg23772533	-0.019097	0.00268046	-7.12451	1.54e-12	2.16e-09	1717	0.693024	0.0481823	16	89628650	RPL13;RPL13;RPL13;RPL13	Body;Body;Body;Body	S_Shore	NA
cg16470128	-0.0224646	0.00315523	-7.11978	1.59e-12	2.23e-09	1717	0.220131	0.0460095	3	12466092	PPARG;PPARG;PPARG;PPARG	Body;Body;Body;Body		NA
cg14241868	0.0183884	0.00258291	7.11928	1.59e-12	2.23e-09	1717	0.333234	0.05257	12	57937454	DCTN2;DCTN2;DCTN2	Body;Body;Body	N_Shelf	NA
cg03147185	-0.0155889	0.00219059	-7.11629	1.63e-12	2.27e-09	1717	0.49997	0.0386851	2	97008030	NCAPH	Body		TRUE
cg14142087	0.017648	0.00248018	7.11561	1.64e-12	2.28e-09	1717	0.549833	0.0358033	9	110479859			S_Shore	TRUE
cg03507326	-0.0296693	0.0041753	-7.10591	1.75e-12	2.44e-09	1717	0.780855	0.0752205	16	2801952	LOC100128788;SRRM2	Body;TSS1500	Island	TRUE
cg07090714	-0.0229251	0.00322884	-7.10011	1.82e-12	2.53e-09	1717	0.332119	0.0443281	6	6857062				TRUE
cg17672958	-0.0183986	0.00259204	-7.09812	1.85e-12	2.56e-09	1717	0.3132	0.0394415	2	70528406	FAM136A	Body	N_Shore	NA
cg04987734	0.0225786	0.00318132	7.09726	1.86e-12	2.57e-09	1717	0.385435	0.0552375	14	103415873	CDC42BPB	Body		TRUE
cg04812351	-0.018454	0.00260068	-7.09582	1.88e-12	2.6e-09	1717	0.711113	0.0428635	4	73177995	ADAMTS3	Body		TRUE
cg25374375	-0.0146058	0.00205925	-7.09278	1.92e-12	2.65e-09	1717	0.631577	0.0389491	15	52432748	GNB5;GNB5	Body;Body		NA
cg21869609	-0.0609808	0.00859961	-7.09111	1.94e-12	2.67e-09	1717	0.577943	0.115382	19	2291613	LINGO3	Body	Island	TRUE
cg26942477	-0.0216228	0.00305168	-7.08553	2.02e-12	2.77e-09	1717	0.413567	0.0502125	2	173984917	ZAK;ZAK	Body;Body		NA
cg16993186	0.0203267	0.00286924	7.08437	2.04e-12	2.79e-09	1717	0.538047	0.0477354	10	11224102	CELF2;CELF2;CELF2;CELF2	Body;Body;Body;Body		NA
cg19664938	-0.0243172	0.0034329	-7.08356	2.05e-12	2.8e-09	1717	0.687348	0.0529269	5	6493258	UBE2QL1	3'UTR		NA
cg22731432	-0.0183402	0.00258938	-7.08288	2.06e-12	2.81e-09	1717	0.701048	0.0443559	10	80300328				NA
cg00295485	-0.0247921	0.00350089	-7.08167	2.08e-12	2.83e-09	1717	0.50437	0.057507	2	106755721	UXS1	Body		TRUE
cg16694480	0.0210007	0.00296589	7.08073	2.09e-12	2.84e-09	1717	0.606211	0.0426838	1	19732786	CAPZB	Body		TRUE
cg12769615	-0.0203146	0.00286926	-7.08006	2.1e-12	2.85e-09	1717	0.753719	0.043883	4	95653156				NA
cg17684034	-0.0293061	0.00413978	-7.07914	2.11e-12	2.86e-09	1717	0.517921	0.0655747	5	74862658	POLK	Body		NA
cg27312987	-0.020156	0.00284842	-7.07618	2.16e-12	2.92e-09	1717	0.277013	0.0430658	3	52738881	GLT8D1;SPCS1;GLT8D1;GLT8D1;GLT8D1;GLT8D1	TSS1500;TSS1500;5'UTR;5'UTR;5'UTR;5'UTR	N_Shore	NA
cg15102575	-0.0239548	0.00338566	-7.07537	2.17e-12	2.93e-09	1717	0.528601	0.0510935	3	124510809	ITGB5	Body		NA
cg24704287	-0.0258651	0.00365599	-7.07472	2.18e-12	2.94e-09	1717	0.32667	0.0745515	19	13951481			N_Shore	TRUE
cg16743323	-0.0133951	0.00189388	-7.07285	2.21e-12	2.97e-09	1717	0.423842	0.0480109	2	60758083	BCL11A;BCL11A;BCL11A	Body;Body;Body		NA
cg07381806	-0.0386412	0.00546363	-7.07245	2.22e-12	2.97e-09	1716	0.410643	0.0798239	19	2094327	MOBKL2A	5'UTR	N_Shore	TRUE
cg06196416	-0.0159438	0.00225469	-7.07141	2.23e-12	2.99e-09	1717	0.545424	0.0347785	8	142030202				NA
cg05539265	-0.01329	0.00187943	-7.07131	2.23e-12	2.99e-09	1717	0.831097	0.0368456	2	102717438				TRUE
cg22810704	-0.015162	0.00214482	-7.06913	2.27e-12	3.03e-09	1717	0.672186	0.0373718	17	1074865	ABR;ABR	Body;5'UTR		NA
cg14051805	-0.0190223	0.0026912	-7.06834	2.28e-12	3.04e-09	1717	0.133347	0.0366484	15	39917220	FSIP1	Body		NA
cg25232236	-0.0199011	0.00281606	-7.06701	2.3e-12	3.06e-09	1717	0.230483	0.0466751	10	126412275	FAM53B	5'UTR		NA
cg15167754	-0.0154698	0.00218966	-7.06496	2.33e-12	3.1e-09	1717	0.776399	0.0380076	1	234764021	LINC00184	TSS1500		NA
cg08329501	-0.0167527	0.00237153	-7.06409	2.35e-12	3.11e-09	1717	0.71356	0.0537103	9	79056558	GCNT1	TSS200		NA
cg19344626	-0.0382235	0.00541173	-7.06309	2.37e-12	3.13e-09	1717	0.680012	0.0754247	19	16830749	NWD1	TSS200		TRUE
cg23435661	-0.0231293	0.0032759	-7.06044	2.41e-12	3.18e-09	1717	0.738469	0.0516363	14	68699723	RAD51B;RAD51B;RAD51B	Body;Body;Body		NA
cg22829098	0.0119919	0.00169891	7.05857	2.44e-12	3.22e-09	1717	0.105603	0.0248582	17	28053973	SSH2;SSH2;SSH2;SSH2	Body;Body;Body;Body		NA
cg16251918	-0.0176393	0.00249935	-7.05753	2.46e-12	3.24e-09	1717	0.809466	0.0345172	10	80873603	ZMIZ1	5'UTR		NA
cg04982781	-0.0165553	0.00234644	-7.05551	2.49e-12	3.28e-09	1717	0.694339	0.0421994	22	39714193	RPL3;RPL3;RNU86	Body;Body;TSS1500	N_Shore	TRUE
cg14392528	-0.0176144	0.00249679	-7.05483	2.51e-12	3.29e-09	1717	0.575525	0.0425558	2	26969085				NA
cg00018179	-0.0138481	0.00196313	-7.05408	2.52e-12	3.3e-09	1717	0.0958058	0.0300845	15	72521159	PKM;PKM;PKM;PKM;PKM;PKM;PKM	Body;Body;5'UTR;5'UTR;5'UTR;5'UTR;5'UTR	N_Shore	NA
cg26371847	-0.0161621	0.00229125	-7.05382	2.52e-12	3.3e-09	1717	0.506998	0.0330512	1	201476665	CSRP1;CSRP1;CSRP1	TSS1500;TSS1500;TSS1500	S_Shore	NA
cg08025679	-0.0268079	0.00380065	-7.0535	2.53e-12	3.3e-09	1717	0.443212	0.0566671	19	30157311	PLEKHF1	5'UTR	S_Shore	NA
cg24037934	-0.0142097	0.00201472	-7.05295	2.54e-12	3.31e-09	1717	0.725761	0.0469598	3	125153471				NA
cg19098932	-0.0428274	0.00607354	-7.05147	2.57e-12	3.33e-09	1713	0.435037	0.0929767	1	2345152	PEX10;PEX10	TSS1500;TSS1500	N_Shore	TRUE
cg09502149	-0.0167934	0.00238167	-7.0511	2.57e-12	3.33e-09	1717	0.563845	0.0343941	1	43406792	SLC2A1	Body		TRUE
cg25368948	-0.018216	0.00258346	-7.051	2.57e-12	3.33e-09	1717	0.276872	0.0535271	8	126650226				NA
cg16230409	-0.0160512	0.00227649	-7.05086	2.58e-12	3.33e-09	1717	0.756398	0.0409462	15	93798997				NA
cg16841325	0.0276711	0.00392475	7.05042	2.58e-12	3.34e-09	1717	0.391444	0.0586017	7	129603394				NA
cg20927523	-0.0157555	0.00223482	-7.05	2.59e-12	3.34e-09	1717	0.476797	0.0325623	1	151318998	GBAT2;RFX5;RFX5	TSS1500;5'UTR;5'UTR	N_Shore	NA
cg00431146	-0.0132376	0.00187847	-7.04702	2.65e-12	3.4e-09	1717	0.390234	0.0310502	14	102532653				NA
cg21871781	-0.0155152	0.0022038	-7.04019	2.78e-12	3.56e-09	1717	0.755721	0.0414758	16	8892813	TMEM186;PMM2	TSS1500;Body	S_Shore	NA
cg05026415	-0.0239631	0.00340572	-7.03614	2.85e-12	3.66e-09	1717	0.470352	0.0542301	4	159080474	FAM198B;FAM198B;FAM198B	Body;Body;Body		NA
cg12305238	-0.0270126	0.00383926	-7.03588	2.86e-12	3.66e-09	1717	0.730216	0.0575857	7	13948997	ETV1;ETV1;ETV1;ETV1;ETV1;ETV1;ETV1;ETV1	Body;Body;Body;Body;Body;Body;Body;Body		NA
cg14260632	-0.0153998	0.00218909	-7.03479	2.88e-12	3.68e-09	1717	0.7462	0.041982	1	84139163	LOC101927587	Body		NA
cg18896032	-0.0105592	0.00150118	-7.03395	2.9e-12	3.7e-09	1717	0.937953	0.0243713	11	57097718	SSRP1	Body		TRUE
cg12076915	-0.0241523	0.00343599	-7.02919	3e-12	3.81e-09	1717	0.67092	0.047724	19	42430253			N_Shore	TRUE
cg16485845	-0.0153764	0.00218866	-7.02546	3.08e-12	3.91e-09	1717	0.803638	0.0318629	8	141802466	PTK2;PTK2;PTK2	Body;Body;Body		NA
cg05845217	-0.0220158	0.00313545	-7.02159	3.16e-12	4.01e-09	1717	0.763386	0.0457326	5	4223202				TRUE
cg06893362	-0.0176342	0.0025118	-7.02054	3.18e-12	4.03e-09	1717	0.678413	0.0475357	20	47897124	C20orf199;C20orf199;SNORD12;C20orf199	Body;Body;TSS200;Body	S_Shore	TRUE
cg22996023	-0.016205	0.00230874	-7.01898	3.22e-12	4.07e-09	1717	0.436181	0.0475862	17	8803989	PIK3R5;PIK3R5;PIK3R5;PIK3R5;PIK3R5;PIK3R5	Body;Body;5'UTR;5'UTR;5'UTR;5'UTR		NA
cg24124366	-0.0147028	0.00209581	-7.01533	3.3e-12	4.16e-09	1717	0.392591	0.0345905	5	177815693	COL23A1	Body		NA
cg09865488	-0.0245499	0.00350042	-7.01342	3.34e-12	4.21e-09	1717	0.533572	0.0533918	7	2996642	CARD11	Body		NA
cg09568833	-0.0161186	0.00229836	-7.0131	3.35e-12	4.21e-09	1717	0.686693	0.0455274	20	47356164	PREX1	Body		NA
cg15829114	-0.0190626	0.00271862	-7.01188	3.38e-12	4.24e-09	1717	0.727716	0.0427573	14	53617878	DDHD1;DDHD1;DDHD1	Body;Body;Body	N_Shore	NA
cg19278199	-0.0324991	0.00463615	-7.00994	3.43e-12	4.29e-09	1717	0.441971	0.0699128	4	143324267	INPP4B;INPP4B	Body;Body		NA
cg16646054	-0.019209	0.00274053	-7.0092	3.44e-12	4.31e-09	1717	0.465527	0.058954	5	150157726	C5orf62	TSS200	N_Shore	TRUE
cg16213217	-0.0153751	0.00219376	-7.00858	3.46e-12	4.31e-09	1717	0.757385	0.0455997	13	50074189	PHF11;PHF11	Body;5'UTR	S_Shelf	TRUE
cg20139305	-0.0147968	0.00211124	-7.00858	3.46e-12	4.31e-09	1717	0.765712	0.0515671	20	34497362	PHF20	Body		NA
cg07481398	-0.0320966	0.00458207	-7.00483	3.55e-12	4.42e-09	1717	0.419409	0.0701238	6	149806652	ZC3H12D	TSS1500		NA
cg03982376	-0.0329882	0.00470958	-7.00449	3.56e-12	4.42e-09	1717	0.444061	0.0743122	6	149806659	ZC3H12D	TSS1500		NA
cg19918116	-0.0170768	0.00243943	-7.00031	3.66e-12	4.54e-09	1717	0.585349	0.0459064	12	124326760	DNAH10	Body		NA
cg14963666	-0.0173565	0.00248006	-6.99841	3.71e-12	4.6e-09	1717	0.564401	0.0428854	2	209354581	PTH2R;PTH2R	Body;Body		NA
cg20015583	-0.0174602	0.00249583	-6.99576	3.78e-12	4.67e-09	1717	0.827502	0.0411186	9	123681613	TRAF1;TRAF1	Body;Body		NA
cg07577824	-0.0204696	0.00292654	-6.99447	3.81e-12	4.71e-09	1717	0.398402	0.0458263	20	17943403	SNX5;SNORD17;SNX5	Body;Body;Body		TRUE
cg13681954	-0.0238724	0.00341618	-6.98804	3.99e-12	4.91e-09	1717	0.643356	0.0532411	2	122656302				NA
cg17933224	-0.0179952	0.00257579	-6.98631	4.04e-12	4.96e-09	1717	0.740836	0.0399364	19	42774330			S_Shore	TRUE
cg00918877	-0.018037	0.00258253	-6.98424	4.09e-12	5.03e-09	1717	0.240568	0.0571903	14	23584303				NA
cg24470588	0.0439088	0.00628761	6.98339	4.12e-12	5.05e-09	1717	0.243299	0.086711	1	169677540	SELL;SELL;SELL	ExonBnd;Body;Body		NA
cg19578936	-0.0129569	0.00185597	-6.98124	4.18e-12	5.12e-09	1717	0.78683	0.0381685	17	2163849	SMG6;SMG6	5'UTR;Body		NA
cg08611289	0.0178618	0.0025593	6.97917	4.24e-12	5.18e-09	1717	0.776219	0.0372846	4	146803855	ZNF827;ZNF827	Body;Body		NA
cg22006825	-0.0153497	0.00219981	-6.97771	4.28e-12	5.23e-09	1717	0.308885	0.0350389	19	41771771	HNRNPUL1;HNRNPUL1	Body;5'UTR	S_Shore	TRUE
cg01557614	-0.0157764	0.00226168	-6.97553	4.35e-12	5.3e-09	1717	0.67025	0.0454657	9	137210289				NA
cg20070323	-0.0162402	0.00232848	-6.97458	4.38e-12	5.32e-09	1717	0.151552	0.0386043	15	72520350	PKM;PKM;PKM;PKM;PKM;PKM;PKM	Body;Body;5'UTR;5'UTR;5'UTR;5'UTR;5'UTR	N_Shore	NA
cg13832201	-0.0212261	0.00304395	-6.97323	4.42e-12	5.36e-09	1717	0.640711	0.0430572	17	19282521	MAPK7;MAPK7;MAPK7;MAPK7	Body;Body;5'UTR;Body	Island	TRUE
cg12210272	-0.0236388	0.00339052	-6.97204	4.45e-12	5.4e-09	1717	0.261045	0.0649822	12	123915957	RILPL2;RILPL2	Body;Body		NA
cg25730428	0.0204736	0.00293708	6.97073	4.5e-12	5.44e-09	1717	0.310263	0.0527631	6	29454755	MAS1L	1stExon		TRUE
cg12220236	-0.0145281	0.0020845	-6.96957	4.53e-12	5.47e-09	1717	0.773156	0.0458562	20	3364800	C20orf194	Body		NA
cg01201215	-0.0188048	0.00269893	-6.9675	4.6e-12	5.54e-09	1717	0.652774	0.0412393	5	151137430	ATOX1	Body	N_Shore	TRUE
cg15022400	-0.0192137	0.00275823	-6.96594	4.65e-12	5.59e-09	1717	0.201001	0.0462555	15	45028161	TRIM69;TRIM69	TSS1500;TSS1500		TRUE
cg17956226	-0.0185924	0.00266921	-6.96551	4.66e-12	5.6e-09	1717	0.68721	0.0374785	6	41753940	PRICKLE4;TOMM6	Body;TSS1500	Island	NA
cg16207944	-0.0245166	0.00352182	-6.96136	4.8e-12	5.75e-09	1717	0.542247	0.0540177	14	106331592			N_Shore	NA
cg09213533	-0.021481	0.00308585	-6.96115	4.8e-12	5.75e-09	1717	0.304776	0.0694869	8	8852726				NA
cg11258257	-0.0164817	0.00236823	-6.95951	4.86e-12	5.81e-09	1717	0.745133	0.0487096	9	140514683	ARRDC1-AS1;EHMT1;EHMT1	TSS1500;Body;Body	S_Shore	NA
cg04879308	-0.0319835	0.00459745	-6.9568	4.95e-12	5.91e-09	1717	0.579878	0.0691237	5	419179	AHRR;AHRR	Body;Body	N_Shelf	NA
cg24214164	-0.01488	0.00214033	-6.95223	5.11e-12	6.08e-09	1717	0.730128	0.0508132	1	25358170				NA
cg00835193	-0.021666	0.00311645	-6.95216	5.11e-12	6.08e-09	1717	0.833448	0.0450393	19	2291780	LINGO3	5'UTR	Island	TRUE
cg20059012	-0.0409096	0.00588462	-6.95195	5.14e-12	6.11e-09	1692	0.147433	0.0781445	12	53613154	RARG;RARG	Body;Body	N_Shore	TRUE
cg01513913	-0.0213422	0.00307045	-6.95085	5.16e-12	6.12e-09	1717	0.407707	0.0469213	14	106329158				TRUE
cg23481102	-0.0225296	0.00324144	-6.95047	5.17e-12	6.12e-09	1717	0.223321	0.0549103	7	45442673				NA
cg25103895	-0.0214144	0.00308107	-6.95033	5.18e-12	6.12e-09	1717	0.492321	0.0431036	10	64565642	ADO;ADO	3'UTR;1stExon	Island	TRUE
cg14034325	-0.0240726	0.00346384	-6.94969	5.2e-12	6.13e-09	1717	0.478145	0.0517533	10	43891459	HNRNPF;HNRNPF;HNRNPF;HNRNPF;HNRNPF;HNRNPF	5'UTR;5'UTR;5'UTR;5'UTR;5'UTR;5'UTR	N_Shore	TRUE
cg01013627	-0.0164607	0.0023686	-6.94953	5.2e-12	6.13e-09	1717	0.325792	0.0420313	11	3875585	STIM1;STIM1;STIM1	TSS1500;TSS1500;TSS1500	N_Shore	NA
cg10042876	-0.0195468	0.00281274	-6.94937	5.21e-12	6.13e-09	1717	0.178218	0.0413519	11	117856639	IL10RA;IL10RA	TSS1500;TSS1500	Island	NA
cg25625127	-0.0146733	0.00211375	-6.94182	5.49e-12	6.45e-09	1717	0.69748	0.043077	5	137977051				TRUE
cg11116464	0.0301273	0.00434132	6.93968	5.57e-12	6.53e-09	1717	0.354288	0.0583447	1	8651231	RERE;RERE	Body;Body		NA
cg24577031	-0.0207014	0.00298462	-6.936	5.71e-12	6.69e-09	1717	0.61481	0.0440104	15	75023481				NA
cg20574434	-0.0169782	0.00244852	-6.93406	5.79e-12	6.77e-09	1717	0.633895	0.0403217	12	57024673	BAZ2A;BAZ2A	TSS1500;Body	S_Shore	NA
cg26882438	-0.0264552	0.00381562	-6.9334	5.81e-12	6.79e-09	1717	0.564282	0.0563316	3	122399120	PARP14	TSS1500	N_Shore	NA
cg12655542	-0.0197975	0.00285602	-6.93188	5.88e-12	6.85e-09	1717	0.303031	0.0455772	2	20357306				TRUE
cg23973524	0.0224025	0.00323422	6.92671	6.09e-12	7.08e-09	1717	0.647637	0.046484	19	18873222	CRTC1;CRTC1	Body;Body	Island	TRUE
cg13594903	-0.0165159	0.00238438	-6.9267	6.09e-12	7.08e-09	1717	0.102565	0.0332762	9	35102784	STOML2	Body	Island	TRUE
cg26470501	-0.0200703	0.00289845	-6.9245	6.18e-12	7.17e-09	1717	0.524359	0.041	19	45252955	BCL3	Body	S_Shore	TRUE
cg00442581	-0.0251959	0.00363991	-6.92213	6.28e-12	7.28e-09	1717	0.391277	0.0582934	9	130733834	FAM102A	Body		NA
cg18579379	-0.0199413	0.00288119	-6.92122	6.32e-12	7.31e-09	1717	0.193899	0.0538099	20	54966388	AURKA;AURKA;AURKA;AURKA;AURKA;AURKA;CSTF1;CSTF1;CSTF1	5'UTR;5'UTR;5'UTR;5'UTR;5'UTR;5'UTR;TSS1500;TSS1500;TSS1500	N_Shore	NA
cg06119833	-0.0268185	0.00387495	-6.92099	6.33e-12	7.31e-09	1717	0.645519	0.057374	14	101692579				NA
cg16783053	-0.0165769	0.0023957	-6.91944	6.4e-12	7.38e-09	1717	0.229449	0.0445772	10	112261195	DUSP5	Body	S_Shelf	NA
cg15627993	0.0250979	0.00362771	6.91838	6.45e-12	7.42e-09	1717	0.66425	0.0549399	18	13628426	LDLRAD4;LDLRAD4;LDLRAD4;LDLRAD4;LDLRAD4	Body;Body;Body;Body;Body		NA
cg18704597	-0.0147847	0.0021372	-6.91777	6.47e-12	7.44e-09	1717	0.676996	0.0420716	4	154138519	TRIM2;TRIM2;TRIM2;TRIM2	5'UTR;Body;Body;Body		NA
cg02693701	0.0254113	0.00367556	6.9136	6.66e-12	7.64e-09	1717	0.679529	0.0535233	1	42340205	HIVEP3;HIVEP3;HIVEP3;HIVEP3	5'UTR;5'UTR;Body;Body		NA
cg05168229	-0.018246	0.00263969	-6.91218	6.73e-12	7.71e-09	1717	0.257854	0.0498545	13	45390049				TRUE
cg05271749	-0.0186612	0.00270006	-6.9114	6.76e-12	7.74e-09	1717	0.290521	0.0431926	10	22958319	PIP4K2A	Body		NA
cg07097487	0.0266967	0.00386335	6.91025	6.82e-12	7.79e-09	1713	0.293227	0.0628548	22	47202960	TBC1D22A;TBC1D22A;TBC1D22A;TBC1D22A;TBC1D22A	Body;Body;Body;Body;Body		NA
cg05972906	-0.0164089	0.00237552	-6.90748	6.95e-12	7.92e-09	1717	0.52447	0.0395789	1	54972528				NA
cg20015040	-0.0192557	0.00278878	-6.9047	7.08e-12	8.06e-09	1717	0.145229	0.0412475	6	138226252				NA
cg03393723	-0.0178222	0.00258132	-6.90431	7.1e-12	8.07e-09	1717	0.270058	0.0518366	12	120633105	GCN1	TSS1500	S_Shore	NA
cg18268027	-0.0208362	0.00301854	-6.90272	7.18e-12	8.15e-09	1716	0.227947	0.0430056	3	4818913	ITPR1;ITPR1;ITPR1	Body;Body;Body		NA
cg11314684	-0.0254951	0.00369389	-6.90196	7.22e-12	8.18e-09	1717	0.395937	0.0545796	1	244006288	AKT3;AKT3	Body;Body		TRUE
cg01408497	-0.0138026	0.00200028	-6.90031	7.3e-12	8.26e-09	1717	0.148643	0.0361757	9	132694956	FNBP1	Body		NA
cg12686055	-0.0168145	0.00243855	-6.89528	7.55e-12	8.53e-09	1717	0.770572	0.0384832	12	45628262	ANO6;ANO6;ANO6	Body;Body;Body		TRUE
cg05204638	-0.014505	0.00210431	-6.89296	7.67e-12	8.66e-09	1717	0.68605	0.0434761	15	42283086	PLA2G4E-AS1;PLA2G4E	Body;Body		NA
cg11789321	-0.0177826	0.00258039	-6.89143	7.75e-12	8.73e-09	1717	0.680034	0.0392643	5	56773063				TRUE
cg14689167	-0.0155969	0.00226328	-6.8913	7.76e-12	8.73e-09	1717	0.533741	0.0384961	10	4309215				NA
cg01858866	-0.0178677	0.00259317	-6.89029	7.82e-12	8.76e-09	1717	0.455058	0.0416218	1	40040016	PABPC4;PABPC4;PABPC4	Body;Body;Body	N_Shore	TRUE
cg26271970	-0.0153681	0.00223041	-6.89025	7.82e-12	8.76e-09	1717	0.58645	0.0351275	10	88025555	GRID1;MIR346	Body;TSS1500	S_Shelf	TRUE
cg03140410	-0.028288	0.00410605	-6.88935	7.87e-12	8.81e-09	1717	0.371852	0.0560601	17	30594811	RHBDL3	Body	S_Shore	NA
cg15013801	-0.0157297	0.00228431	-6.88594	8.05e-12	9e-09	1717	0.909744	0.0386341	10	73976790	ASCC1;C10orf104	TSS1500;5'UTR	S_Shore	TRUE
cg09119776	-0.0183064	0.00265879	-6.88524	8.09e-12	9.03e-09	1717	0.559344	0.0423336	10	104387263	SUFU	Body		TRUE
cg13249416	-0.0137964	0.00200411	-6.88407	8.15e-12	9.09e-09	1717	0.736396	0.03249	14	34690095				NA
cg21199085	0.0537725	0.00781493	6.88074	8.34e-12	9.28e-09	1717	0.54071	0.103534	15	59469479	MYO1E	Body		NA
cg08316204	-0.016484	0.00239594	-6.87996	8.39e-12	9.32e-09	1717	0.560708	0.0415516	20	35973919	SRC;SRC	TSS1500;5'UTR	N_Shore	NA
cg09465703	-0.0343425	0.00499223	-6.8792	8.43e-12	9.35e-09	1717	0.227679	0.0669031	16	733842	JMJD8	Body	Island	TRUE
cg26841068	-0.0171627	0.00249557	-6.87726	8.54e-12	9.46e-09	1717	0.427586	0.037231	1	203456691	PRELP;PRELP	3'UTR;3'UTR	N_Shore	TRUE
cg10459174	-0.0143756	0.0020907	-6.87598	8.62e-12	9.53e-09	1717	0.758641	0.0454419	5	76127047	F2RL1	Body		NA
cg26847866	-0.0148009	0.0021533	-6.87358	8.76e-12	9.67e-09	1717	0.525247	0.0343508	8	27492077	SCARA3;SCARA3	Body;Body	S_Shore	TRUE
cg17178170	-0.0156665	0.00227942	-6.87302	8.79e-12	9.7e-09	1717	0.73752	0.0501919	1	184129500				NA
cg11888191	-0.0221782	0.00322786	-6.87086	8.92e-12	9.83e-09	1717	0.227132	0.0608749	2	174889060			N_Shore	NA
cg05302489	0.0277247	0.00403675	6.86808	9.1e-12	1e-08	1717	0.69582	0.0572667	6	31760426	VARS	Body	N_Shelf	TRUE
cg26342454	-0.043991	0.00640822	-6.86478	9.3e-12	1.02e-08	1717	0.365212	0.0867788	4	10035262	SLC2A9	5'UTR		NA
cg20732869	-0.0238718	0.00347819	-6.86327	9.4e-12	1.03e-08	1715	0.297935	0.0501851	11	35314759	SLC1A2;SLC1A2;SLC1A2	Body;Body;Body		NA
cg07158530	-0.0152497	0.00222205	-6.86288	9.42e-12	1.03e-08	1717	0.516058	0.0371408	3	50476083	CACNA2D2;CACNA2D2;CACNA2D2;CACNA2D2	Body;Body;Body;Body		NA
cg12492197	-0.0130125	0.00189654	-6.86115	9.54e-12	1.04e-08	1717	0.49412	0.0347326	1	45273007	BTBD19;TCTEX1D4	TSS1500;TSS200	S_Shore	NA
cg09222890	-0.0212699	0.0031002	-6.86084	9.56e-12	1.04e-08	1717	0.590744	0.0465646	12	6494180	LTBR;LTBR;LTBR;LTBR	Body;ExonBnd;ExonBnd;Body	S_Shore	NA
cg05898243	0.0198433	0.00289303	6.85899	9.68e-12	1.05e-08	1717	0.37946	0.0620722	12	12170900				NA
cg03484238	-0.0131735	0.00192091	-6.85796	9.74e-12	1.06e-08	1717	0.284869	0.0495353	11	503270	RNH1;RNH1;RNH1;RNH1;RNH1;RNH1;RNH1;RNH1	5'UTR;5'UTR;5'UTR;5'UTR;5'UTR;5'UTR;5'UTR;5'UTR	N_Shore	NA
cg12474798	-0.0342083	0.00498874	-6.8571	9.8e-12	1.06e-08	1717	0.441773	0.073224	10	64565772	ADO;ADO	3'UTR;1stExon	Island	TRUE
cg09549591	-0.0149869	0.00218574	-6.85667	9.83e-12	1.07e-08	1717	0.612821	0.039825	11	11523491	GALNTL4	Body		TRUE
cg15885703	-0.0292375	0.00426633	-6.85309	1.01e-11	1.09e-08	1717	0.492731	0.0691636	11	118094830	AMICA1;AMICA1	5'UTR;5'UTR		NA
cg17448778	-0.0118053	0.00172282	-6.85231	1.01e-11	1.1e-08	1717	0.477826	0.0278339	4	5839824	CRMP1;CRMP1;CRMP1;CRMP1	Body;Body;Body;Body		NA
cg20293888	-0.0176604	0.00257782	-6.8509	1.02e-11	1.1e-08	1717	0.474183	0.045621	7	2861750	GNA12;GNA12	Body;Body		NA
cg27271698	-0.0341135	0.00498111	-6.84857	1.04e-11	1.12e-08	1717	0.483969	0.0767177	14	106330538			N_Shelf	NA
cg20425731	-0.0325787	0.00475796	-6.84721	1.05e-11	1.13e-08	1717	0.542924	0.0687917	12	129850240	TMEM132D	Body		NA
cg15190241	-0.0209807	0.00306426	-6.8469	1.05e-11	1.13e-08	1717	0.406941	0.0470487	1	168368506				NA
cg13876650	-0.0118713	0.00173398	-6.84627	1.06e-11	1.13e-08	1717	0.465266	0.0287522	1	26146005	FAM54B;FAM54B;FAM54B;FAM54B	TSS1500;TSS1500;TSS1500;TSS1500	N_Shore	TRUE
cg22658332	-0.0160748	0.00234798	-6.84623	1.06e-11	1.13e-08	1717	0.696736	0.0394071	18	36612583				NA
cg05954282	-0.0279149	0.0040788	-6.84391	1.07e-11	1.15e-08	1717	0.623455	0.0620237	12	58819529				NA
cg08872577	0.0411573	0.00601602	6.84129	1.09e-11	1.17e-08	1717	0.575505	0.0866104	1	42385480	HIVEP3;HIVEP3;HIVEP3;HIVEP3	TSS1500;TSS1500;TSS1500;Body	S_Shore	NA
cg18906919	-0.0125539	0.00183628	-6.83659	1.13e-11	1.2e-08	1717	0.784544	0.0341244	16	30534431	ITGAL;ITGAL	3'UTR;3'UTR	N_Shore	NA
cg15172739	-0.015581	0.0022814	-6.82957	1.18e-11	1.26e-08	1717	0.65016	0.0517254	11	62621258	SNORD30;SNORD22;SNORD31;SNHG1	TSS200;TSS1500;TSS1500;Body	N_Shelf	TRUE
cg15167811	-0.0371139	0.00543438	-6.82946	1.18e-11	1.26e-08	1717	0.279706	0.0745963	9	115094058	MIR3134;PTBP3;PTBP3;PTBP3;PTBP3;PTBP3;PTBP3	Body;Body;Body;Body;5'UTR;5'UTR;5'UTR	N_Shore	NA
cg00258006	-0.0138653	0.00203093	-6.82705	1.2e-11	1.28e-08	1717	0.838404	0.0362397	22	27047193				NA
cg01641754	-0.0278001	0.00407235	-6.82654	1.21e-11	1.28e-08	1717	0.370415	0.0581553	5	98355983				NA
cg24517501	-0.0180273	0.00264084	-6.82637	1.21e-11	1.28e-08	1717	0.437093	0.0515977	1	92952702	GFI1;GFI1	TSS1500;TSS1500	S_Shore	TRUE
cg20175324	-0.0223766	0.00327855	-6.82517	1.22e-11	1.29e-08	1716	0.235744	0.0616218	13	50858812	DLEU1	Body		NA
cg16484021	-0.0192356	0.00281875	-6.82415	1.23e-11	1.3e-08	1717	0.319277	0.0552367	1	154978318	ZBTB7B;ZBTB7B;ZBTB7B;ZBTB7B;ZBTB7B	5'UTR;5'UTR;Body;Body;Body	S_Shore	NA
cg08831175	-0.0122589	0.00179671	-6.82294	1.24e-11	1.3e-08	1717	0.82028	0.0294991	11	93245519	SMCO4	5'UTR		NA
cg04018738	0.0320567	0.00469844	6.82285	1.24e-11	1.3e-08	1717	0.773166	0.0638866	6	31760616	VARS	Body	N_Shelf	TRUE
cg06399407	-0.0190694	0.00279511	-6.8224	1.24e-11	1.31e-08	1717	0.122225	0.0427465	2	9893425				NA
cg07093667	-0.0142242	0.00208535	-6.82101	1.25e-11	1.32e-08	1717	0.648688	0.0438687	10	23652849				NA
cg04396803	-0.0151973	0.00222847	-6.81963	1.26e-11	1.32e-08	1717	0.721543	0.0393098	2	189957911	COL5A2	Body		NA
cg02986585	-0.0167763	0.00246008	-6.81942	1.27e-11	1.32e-08	1717	0.556008	0.0489289	6	41546546	FOXP4;FOXP4;FOXP4	Body;Body;Body		NA
cg06586615	-0.0237076	0.0034765	-6.81938	1.27e-11	1.32e-08	1717	0.197796	0.0519131	1	155107648	SLC50A1;SLC50A1;SLC50A1;SLC50A1;SLC50A1;SLC50A1;SLC50A1;SLC50A1;SLC50A1;SLC50A1	TSS200;TSS200;TSS200;TSS1500;TSS1500;TSS1500;TSS1500;TSS1500;TSS1500;TSS1500	N_Shore	NA
cg04517079	-0.0188386	0.00276293	-6.81833	1.28e-11	1.33e-08	1717	0.647232	0.0377795	6	41546161	FOXP4;FOXP4;FOXP4	Body;Body;Body		TRUE
cg27149109	-0.0155671	0.00228336	-6.81763	1.28e-11	1.34e-08	1717	0.643477	0.0410158	4	3087964	HTT	Body		NA
cg15653143	-0.0173657	0.00254772	-6.81619	1.29e-11	1.35e-08	1717	0.753583	0.0416891	11	60822690				NA
cg25607284	-0.0198569	0.00291403	-6.81426	1.31e-11	1.36e-08	1717	0.34893	0.0592747	3	152016637	MBNL1;MBNL1;MBNL1;MBNL1;MBNL1;MBNL1;MBNL1	TSS1500;TSS1500;TSS1500;TSS1500;TSS1500;5'UTR;5'UTR		NA
cg07161588	-0.0174839	0.00256583	-6.81411	1.31e-11	1.36e-08	1717	0.706872	0.0427782	3	12779524	TMEM40;TMEM40;TMEM40;TMEM40	Body;Body;Body;Body		NA
cg08110413	-0.0162205	0.00238183	-6.81009	1.35e-11	1.4e-08	1717	0.654641	0.0379504	16	983225	LMF1	Body	S_Shelf	TRUE
cg11014740	-0.0168664	0.00247717	-6.80871	1.36e-11	1.41e-08	1717	0.38407	0.0380539	2	129079223			N_Shore	TRUE
cg24366563	-0.0166402	0.00244483	-6.80626	1.38e-11	1.43e-08	1717	0.726199	0.0477704	7	642485	LOC101926963;LOC101926963;PRKAR1B;PRKAR1B;PRKAR1B;PRKAR1B;PRKAR1B;PRKAR1B	TSS1500;Body;Body;Body;Body;Body;Body;Body	N_Shore	NA
cg00377681	-0.013622	0.00200203	-6.80413	1.4e-11	1.45e-08	1717	0.497089	0.0374316	6	37102603				TRUE
cg06805218	-0.0147831	0.00217368	-6.80094	1.43e-11	1.48e-08	1717	0.196482	0.0480457	5	14676623	OTULIN	Body		NA
cg12594314	-0.0162523	0.00239012	-6.79978	1.45e-11	1.49e-08	1717	0.640984	0.0436999	1	20577222				NA
cg03278431	-0.0216944	0.00319073	-6.79918	1.45e-11	1.49e-08	1717	0.748376	0.049999	4	182751992				NA
cg06831571	0.0258887	0.00381146	6.79233	1.52e-11	1.56e-08	1717	0.62143	0.0527365	11	34592196				NA
cg08640904	-0.0179155	0.00263761	-6.79232	1.52e-11	1.56e-08	1717	0.781548	0.0520834	19	47288915	SLC1A5;SLC1A5;SLC1A5	5'UTR;TSS1500;Body	N_Shore	NA
cg18522582	-0.0312266	0.00459892	-6.78998	1.54e-11	1.58e-08	1717	0.695152	0.0670705	2	223915743	KCNE4	TSS1500	N_Shore	NA
cg27018424	-0.0176208	0.00259518	-6.78979	1.55e-11	1.58e-08	1717	0.434595	0.0473693	6	33173425	HSD17B8	Body	S_Shore	TRUE
cg12478911	-0.0156431	0.00230418	-6.789	1.56e-11	1.59e-08	1717	0.538888	0.0374121	19	45243880				NA
cg20056213	0.0185798	0.00273678	6.78892	1.56e-11	1.59e-08	1717	0.311729	0.0532953	5	168110691	SLIT3;SLIT3	Body;Body		NA
cg04158018	-0.0239765	0.00353277	-6.7869	1.58e-11	1.61e-08	1717	0.309386	0.0493106	12	54696210	NFE2	TSS1500		TRUE
cg20927567	-0.0155111	0.00228552	-6.7867	1.58e-11	1.61e-08	1717	0.665195	0.0430381	17	27049656	RPL23A;SNORD42A;SNORD4B;SNORD4A	Body;TSS1500;TSS1500;Body	N_Shelf	TRUE
cg11575089	-0.0188757	0.00278173	-6.78562	1.59e-11	1.62e-08	1717	0.364926	0.0523719	1	155107462	SLC50A1;SLC50A1;SLC50A1;SLC50A1;SLC50A1;SLC50A1;SLC50A1;SLC50A1;SLC50A1;SLC50A1	TSS1500;TSS1500;TSS1500;TSS1500;TSS1500;TSS1500;TSS1500;TSS1500;TSS1500;TSS1500	N_Shore	NA
cg26712743	-0.0153348	0.00226016	-6.78481	1.6e-11	1.62e-08	1717	0.642799	0.0456996	10	100164594	PYROXD2	Body		TRUE
cg19881433	-0.0169489	0.00249855	-6.78352	1.61e-11	1.63e-08	1717	0.46905	0.0391882	7	24922755	OSBPL3;OSBPL3;OSBPL3;OSBPL3;OSBPL3;OSBPL3	Body;Body;Body;Body;Body;Body		NA
cg00749672	-0.0296128	0.00436709	-6.7809	1.64e-11	1.66e-08	1717	0.569252	0.0654337	7	26437192			N_Shore	TRUE
cg07558394	-0.0166329	0.00245361	-6.77894	1.66e-11	1.68e-08	1717	0.726585	0.0404748	10	119218292				NA
cg13709639	-0.0151242	0.00223112	-6.77874	1.67e-11	1.68e-08	1716	0.138879	0.0380939	12	49526040	TUBA1B	TSS1500	S_Shore	TRUE
cg01290904	-0.0232503	0.00342991	-6.7787	1.67e-11	1.68e-08	1717	0.481743	0.066637	4	5708474	EVC2;EVC2	5'UTR;Body	N_Shore	TRUE
cg05440216	-0.026831	0.00395832	-6.77839	1.67e-11	1.68e-08	1717	0.567534	0.0563784	8	125755550				NA
cg16927415	0.0227208	0.0033526	6.77706	1.69e-11	1.69e-08	1716	0.248841	0.0637989	4	146764848	ZNF827;ZNF827	Body;Body		NA
cg17417856	-0.0216545	0.00319596	-6.77558	1.7e-11	1.71e-08	1717	0.589979	0.0454656	19	50191637	PRMT1;C19orf76;PRMT1;PRMT1	3'UTR;TSS1500;3'UTR;3'UTR	N_Shore	TRUE
cg03146502	-0.0241178	0.00355987	-6.77491	1.71e-11	1.71e-08	1717	0.659771	0.0503556	5	132111794	SEPT8;SEPT8;SEPT8;SEPT8;SEPT8;SEPT8	Body;Body;Body;Body;Body;5'UTR	N_Shore	NA
cg18625627	0.0229056	0.0033831	6.7706	1.76e-11	1.76e-08	1717	0.27383	0.0561789	14	81426015	TSHR;TSHR;TSHR	Body;Body;Body		TRUE
cg26328951	-0.0161083	0.00238067	-6.76629	1.81e-11	1.81e-08	1717	0.737432	0.049457	1	28906514	SNHG12;SNORD99;SNORA61	Body;TSS1500;TSS200	N_Shore	TRUE
cg02223801	-0.0170553	0.00252081	-6.76582	1.82e-11	1.81e-08	1717	0.879099	0.0426156	7	157366933	PTPRN2;PTPRN2;PTPRN2	Body;Body;Body	N_Shelf	TRUE
cg13785019	0.0269463	0.00398278	6.7657	1.82e-11	1.81e-08	1717	0.53654	0.0602562	11	9365716				NA
cg18105732	-0.0238297	0.00352237	-6.76524	1.83e-11	1.81e-08	1717	0.381937	0.0553314	20	12188599				NA
cg15755028	-0.014039	0.00207517	-6.76519	1.83e-11	1.81e-08	1717	0.452009	0.0316277	11	64074198	ESRRA;ESRRA;ESRRA	5'UTR;5'UTR;5'UTR	S_Shore	NA
cg00565412	-0.0151093	0.00223356	-6.76466	1.83e-11	1.82e-08	1717	0.785147	0.0430438	21	26933554	MIR155HG	TSS1500	N_Shore	TRUE
cg25211022	-0.0169949	0.00251309	-6.76257	1.86e-11	1.84e-08	1717	0.399595	0.043262	5	142381633	ARHGAP26;ARHGAP26	Body;Body		NA
cg14335536	-0.0164046	0.00242692	-6.75942	1.9e-11	1.88e-08	1717	0.152718	0.0400636	15	93347244				NA
cg08187361	-0.0150439	0.00222568	-6.75924	1.9e-11	1.88e-08	1717	0.648304	0.0424591	12	113316958	RPH3A;RPH3A	Body;Body		NA
cg07901321	-0.0136939	0.00202628	-6.75814	1.91e-11	1.89e-08	1717	0.816141	0.0407653	2	102370417	MAP4K4;MAP4K4;MAP4K4;MAP4K4;MAP4K4	Body;Body;Body;Body;Body		NA
cg22573230	-0.025535	0.00377894	-6.7572	1.93e-11	1.9e-08	1717	0.486294	0.0576487	17	7649271	DNAH2	Body		NA
cg11404915	-0.0276311	0.00409013	-6.75555	1.95e-11	1.92e-08	1717	0.499269	0.0614567	12	127610471				NA
cg04359840	-0.0225795	0.00334263	-6.75499	1.96e-11	1.92e-08	1717	0.559528	0.052916	16	17563300	XYLT1	Body		TRUE
cg18879828	-0.0158089	0.00234061	-6.75415	1.97e-11	1.93e-08	1717	0.708996	0.039715	11	46942432			S_Shelf	TRUE
cg13659059	-0.0141066	0.00208927	-6.75191	2e-11	1.96e-08	1717	0.797348	0.0415984	2	223316211	SGPP2	Body		NA
cg24889777	0.0180818	0.0026782	6.75146	2e-11	1.96e-08	1717	0.649263	0.0427876	16	67552713	LOC100505942	Body		NA
cg01578875	0.0180125	0.0026685	6.75002	2.02e-11	1.98e-08	1717	0.854514	0.0432809	4	146804010	ZNF827	Body		TRUE
cg19940644	-0.0320393	0.00474816	-6.74772	2.05e-11	2e-08	1717	0.326427	0.0652424	1	12112386				TRUE
cg11939713	-0.0230222	0.00341187	-6.74769	2.05e-11	2e-08	1717	0.602929	0.0540748	21	16513092				NA
cg26486070	-0.0236751	0.00351011	-6.74483	2.09e-11	2.04e-08	1717	0.606808	0.0476171	22	25003675	GGT1;GGT1;GGT1;GGT1;GGT1	5'UTR;1stExon;5'UTR;5'UTR;5'UTR		TRUE
cg06299644	-0.0188617	0.00279818	-6.74068	2.15e-11	2.09e-08	1717	0.1955	0.0500447	2	54686203	SPTBN1	5'UTR	S_Shore	NA
cg25425705	-0.0175451	0.00260366	-6.73862	2.18e-11	2.12e-08	1717	0.55761	0.0376775	3	123782393				TRUE
cg14254999	-0.0169363	0.00251557	-6.73261	2.27e-11	2.2e-08	1717	0.758209	0.0348949	2	231790529	GPR55	TSS1500		TRUE
cg20563269	-0.031357	0.00465778	-6.73216	2.28e-11	2.21e-08	1717	0.604146	0.0791345	2	129104576			S_Shore	TRUE
cg00466334	0.0173367	0.00257555	6.73126	2.29e-11	2.22e-08	1717	0.15203	0.046411	1	119532850	TBX15	TSS1500	S_Shore	TRUE
cg25691553	-0.0126126	0.00187379	-6.73105	2.3e-11	2.22e-08	1717	0.101857	0.0302077	3	49057884	NDUFAF3;DALRD3;NDUFAF3;MIR425;NDUFAF3;NDUFAF3	TSS200;5'UTR;TSS1500;TSS1500;TSS1500;TSS1500	N_Shore	TRUE
cg06970472	-0.0148926	0.00221302	-6.72956	2.32e-11	2.24e-08	1717	0.155553	0.0350426	4	40910981	APBB2;APBB2;APBB2	Body;Body;Body		TRUE
cg20142081	-0.0186954	0.00277868	-6.72815	2.34e-11	2.26e-08	1717	0.271563	0.0535618	2	28497868	BRE;BRE;BRE;BRE;BRE;BRE	Body;Body;Body;Body;Body;Body		NA
cg02141604	-0.0189695	0.00281987	-6.72708	2.36e-11	2.27e-08	1717	0.667958	0.0388809	3	52058921				NA
cg13385220	-0.0240682	0.00357852	-6.72575	2.38e-11	2.29e-08	1717	0.598621	0.0559921	1	202250453	LGR6;LGR6;LGR6	Body;Body;Body		TRUE
cg14093127	-0.025021	0.00372054	-6.7251	2.39e-11	2.29e-08	1717	0.806273	0.0522589	2	8714417				TRUE
cg26961240	-0.0268694	0.00399727	-6.72194	2.44e-11	2.34e-08	1717	0.268152	0.0698128	6	90813309	BACH2;BACH2	5'UTR;5'UTR		NA
cg23662846	-0.0205376	0.00305583	-6.7208	2.46e-11	2.35e-08	1717	0.687686	0.0463263	15	91416006	FURIN;FURIN;FURIN	5'UTR;5'UTR;TSS200	S_Shore	NA
cg20033091	-0.0135942	0.00202304	-6.7197	2.48e-11	2.37e-08	1717	0.344209	0.0550867	22	39860241	MGAT3	5'UTR		NA
cg11307144	-0.0226139	0.00336626	-6.71782	2.51e-11	2.4e-08	1717	0.688372	0.0492235	18	5514289	EPB41L3;EPB41L3;EPB41L3;EPB41L3	5'UTR;5'UTR;5'UTR;5'UTR		NA
cg25631863	-0.0192923	0.00287229	-6.7167	2.53e-11	2.41e-08	1717	0.666646	0.0499891	3	71922382				NA
cg07599737	-0.0145943	0.00217325	-6.71541	2.55e-11	2.43e-08	1717	0.740809	0.0442219	9	35929835				NA
cg10420527	-0.0143743	0.00214056	-6.7152	2.55e-11	2.43e-08	1714	0.549745	0.0375429	11	68138505	LRP5	Body		TRUE
cg02382000	-0.0148187	0.00220711	-6.71404	2.57e-11	2.44e-08	1717	0.844861	0.0303904	7	26697827				NA
cg12700477	-0.0177514	0.00264407	-6.71368	2.58e-11	2.45e-08	1717	0.605034	0.045633	4	155004491				NA
cg10080808	-0.018403	0.00274176	-6.71213	2.61e-11	2.47e-08	1717	0.350491	0.0492635	8	37574987	LOC101929622	TSS200		NA
cg02020801	-0.013316	0.00198436	-6.7105	2.63e-11	2.49e-08	1717	0.789362	0.0382943	9	93893852				NA
cg00252813	-0.0166108	0.00247543	-6.71026	2.64e-11	2.49e-08	1717	0.195961	0.0483337	12	6642229	GAPDH	TSS1500	N_Shore	TRUE
cg05492306	-0.0182505	0.00272162	-6.70575	2.72e-11	2.57e-08	1717	0.259222	0.0536511	19	45927594	ERCC1;ERCC1;ERCC1	TSS1500;TSS1500;TSS1500	S_Shore	TRUE
cg11873026	-0.0138071	0.00206069	-6.70025	2.82e-11	2.66e-08	1717	0.523549	0.0318547	3	129326664	PLXND1	TSS1500	S_Shore	NA
cg22795426	-0.0153539	0.00229167	-6.69989	2.83e-11	2.66e-08	1717	0.350219	0.0369896	11	57193487	SLC43A3;SLC43A3;SLC43A3;SLC43A3;SLC43A3	Body;Body;Body;Body;Body	N_Shore	NA
cg18198461	-0.0151639	0.0022634	-6.6996	2.83e-11	2.66e-08	1717	0.541196	0.0434296	8	143523293				TRUE
cg08714510	-0.0183816	0.00274383	-6.69925	2.84e-11	2.66e-08	1717	0.750985	0.0430485	2	106755481	UXS1;UXS1;UXS1;UXS1	TSS200;Body;Body;Body		NA
cg13784312	-0.010371	0.0015481	-6.69922	2.84e-11	2.66e-08	1717	0.0545179	0.0241283	9	134609065	RAPGEF1	Body		TRUE
cg13682152	-0.0168232	0.00251189	-6.69743	2.87e-11	2.69e-08	1717	0.774711	0.0338853	19	16996186				NA
cg15341132	-0.0219716	0.00328336	-6.6918	2.98e-11	2.79e-08	1717	0.573539	0.0521976	15	91499023	RCCD1;RCCD1;RCCD1	5'UTR;5'UTR;ExonBnd	S_Shore	NA
cg13940246	-0.0210497	0.00314569	-6.69159	2.99e-11	2.79e-08	1717	0.611988	0.0450029	12	6308654	CD9	TSS1500	N_Shore	NA
cg02919526	-0.0163305	0.00244108	-6.68987	3.02e-11	2.82e-08	1717	0.65107	0.037266	11	118758721	CXCR5	Body		NA
cg03364444	-0.0136097	0.00203458	-6.68922	3.04e-11	2.83e-08	1717	0.794961	0.037558	13	99176134	STK24;STK24	Body;Body		NA
cg06053307	-0.0276977	0.00414145	-6.68791	3.06e-11	2.85e-08	1717	0.75698	0.0543248	6	111873688	TRAF3IP2-AS1;TRAF3IP2-AS1;TRAF3IP2-AS1	Body;Body;Body		NA
cg10874644	0.0330956	0.00494875	6.68767	3.07e-11	2.85e-08	1717	0.639382	0.071218	5	83898708				TRUE
cg10937802	-0.0275301	0.00411719	-6.68664	3.09e-11	2.87e-08	1717	0.717515	0.0768025	4	26177098				TRUE
cg19197419	-0.0216704	0.00324144	-6.68541	3.11e-11	2.89e-08	1717	0.193966	0.0468076	20	44441612	UBE2C;UBE2C;UBE2C;UBE2C;UBE2C;UBE2C;UBE2C	1stExon;5'UTR;TSS200;Body;Body;Body;Body	Island	TRUE
cg12778716	0.0226485	0.00338813	6.68466	3.13e-11	2.9e-08	1717	0.21361	0.0504494	18	6995012	LAMA1	Body		NA
cg20546903	-0.0140074	0.00209701	-6.6797	3.23e-11	2.99e-08	1717	0.602747	0.0364014	1	38538729				NA
cg00336149	0.0363264	0.00543857	6.67941	3.24e-11	2.99e-08	1717	0.425973	0.0743899	3	53700195	CACNA1D;CACNA1D;CACNA1D	Body;Body;Body		TRUE
cg00506062	-0.024239	0.00362992	-6.67756	3.28e-11	3.03e-08	1717	0.579496	0.0532128	20	45981165	ZMYND8;ZMYND8;ZMYND8;ZMYND8;ZMYND8;ZMYND8;ZMYND8;ZMYND8;ZMYND8;ZMYND8;ZMYND8;ZMYND8;ZMYND8;ZMYND8;ZMYND8;ZMYND8;ZMYND8;ZMYND8	5'UTR;5'UTR;5'UTR;5'UTR;5'UTR;Body;Body;Body;Body;Body;Body;Body;Body;Body;Body;Body;Body;Body		NA
cg10726445	0.0330512	0.00495017	6.67679	3.3e-11	3.04e-08	1716	0.227027	0.06832	13	76336809	LMO7;LMO7;LMO7	5'UTR;Body;Body		NA
cg18697351	-0.0126053	0.00188799	-6.67656	3.3e-11	3.04e-08	1717	0.567999	0.0324296	18	21693242	TTC39C;TTC39C;TTC39C	TSS200;Body;Body		NA
cg14206684	-0.0142323	0.0021319	-6.67587	3.32e-11	3.05e-08	1717	0.777262	0.0394362	5	32004817	PDZD2	Body		NA
cg13488013	-0.0166542	0.00249516	-6.67461	3.35e-11	3.07e-08	1717	0.301477	0.04229	17	47592680			S_Shelf	TRUE
cg10723736	-0.0148714	0.00222863	-6.67288	3.38e-11	3.1e-08	1717	0.753657	0.0435094	11	19431887	NAV2	Body		NA
cg27070951	-0.0138371	0.00207366	-6.6728	3.39e-11	3.1e-08	1717	0.75046	0.0349465	15	92532867	SLCO3A1;SLCO3A1	Body;Body		TRUE
cg06692209	-0.0147644	0.00221279	-6.6723	3.4e-11	3.11e-08	1717	0.618676	0.0394161	7	100032730			N_Shore	NA
cg06599169	-0.0151713	0.00227385	-6.67205	3.4e-11	3.11e-08	1717	0.630492	0.0342473	19	17973311	RPL18AP3;SNORA68;RPL18A	Body;TSS200;Body	S_Shelf	TRUE
cg10520740	-0.0159279	0.00238772	-6.67073	3.43e-11	3.13e-08	1717	0.666885	0.0391167	12	1952798	CACNA2D4	Body		TRUE
cg07883886	-0.0203	0.00304445	-6.66788	3.5e-11	3.19e-08	1717	0.4705	0.0563167	7	130610344				NA
cg09098393	-0.0269343	0.00403979	-6.66725	3.51e-11	3.2e-08	1716	0.384108	0.0560103	8	55423202				NA
cg10413305	-0.0175583	0.00263364	-6.66694	3.52e-11	3.2e-08	1717	0.357669	0.0439566	11	122540748	UBASH3B	Body		NA
cg14411154	-0.0129467	0.00194248	-6.66504	3.56e-11	3.23e-08	1717	0.555848	0.0327745	14	74237682	ELMSAN1	5'UTR		NA
cg01105878	-0.014605	0.00219132	-6.66493	3.57e-11	3.23e-08	1717	0.463029	0.0320205	19	59029659	ZBTB45	5'UTR	S_Shore	NA
cg09747182	-0.0101469	0.00152267	-6.66392	3.59e-11	3.25e-08	1717	0.0692964	0.0220824	16	17543363	XYLT1	Body		NA
cg06197616	-0.0206144	0.00309469	-6.66122	3.66e-11	3.31e-08	1717	0.463629	0.050283	2	128348899	MYO7B	Body	N_Shore	TRUE
cg14201874	-0.0202761	0.0030441	-6.66081	3.67e-11	3.31e-08	1717	0.752377	0.044645	19	41802965	HNRNPUL1;HNRNPUL1;HNRNPUL1	Body;Body;Body		NA
cg22692692	0.0180674	0.00271253	6.66074	3.67e-11	3.31e-08	1717	0.312289	0.0443708	3	194432892	LOC100507391	Body		NA
cg24155515	-0.0162325	0.0024375	-6.65951	3.7e-11	3.33e-08	1717	0.688884	0.0384084	6	15387512	JARID2;JARID2	Body;5'UTR		NA
cg26242531	0.0205175	0.00308142	6.65846	3.72e-11	3.35e-08	1717	0.39724	0.0573922	14	104190678	ZFYVE21	Body	N_Shelf	TRUE
cg05542396	-0.0135159	0.0020299	-6.65841	3.72e-11	3.35e-08	1717	0.71685	0.0384618	1	44525443				NA
cg13698548	-0.0168434	0.00253006	-6.65731	3.75e-11	3.37e-08	1717	0.646847	0.0474125	8	128808194	MIR1204	TSS200	S_Shore	NA
cg00687674	0.0214076	0.00321704	6.65442	3.82e-11	3.43e-08	1717	0.33448	0.0495747	15	69373260	MIR548H4;TMEM84	Body;Body		TRUE
cg04180046	0.0365888	0.00549956	6.65304	3.86e-11	3.46e-08	1717	0.566054	0.0748968	7	45002736	MYO1G	Body	Island	TRUE
cg13985437	-0.0194177	0.00291906	-6.65203	3.89e-11	3.48e-08	1717	0.270057	0.0445536	11	76381044	LRRC32;LRRC32	5'UTR;TSS200	N_Shore	TRUE
cg17404083	-0.0143612	0.00215931	-6.65085	3.92e-11	3.5e-08	1717	0.756995	0.0431311	3	39449544	SNORA6;RPSA;RPSA	TSS1500;Body;Body	S_Shore	NA
cg20745693	-0.0193864	0.00291505	-6.65044	3.93e-11	3.5e-08	1717	0.224914	0.0543949	1	26909537				NA
cg11666770	-0.0453078	0.00681477	-6.64847	3.98e-11	3.54e-08	1717	0.821196	0.0894759	19	42430910			N_Shore	TRUE
cg18068762	-0.0289806	0.004359	-6.64845	3.98e-11	3.54e-08	1717	0.568099	0.0598915	2	150954975				NA
cg21282907	-0.0192203	0.00289095	-6.64843	3.98e-11	3.54e-08	1717	0.630908	0.0432591	6	74289980				TRUE
cg14128479	-0.0124681	0.00187547	-6.64799	3.99e-11	3.54e-08	1717	0.809971	0.0314103	8	126522705				NA
cg08778768	-0.0213895	0.00321746	-6.64795	3.99e-11	3.54e-08	1714	0.22335	0.057808	15	70052769				NA
cg13687887	-0.0162554	0.00244622	-6.64511	4.07e-11	3.6e-08	1717	0.753826	0.045355	5	158179519	EBF1;EBF1;EBF1	Body;Body;Body		NA
cg22068147	-0.0135701	0.00204246	-6.64398	4.1e-11	3.63e-08	1717	0.566591	0.035993	3	122648065	SEMA5B;SEMA5B;SEMA5B;SEMA5B;SEMA5B	Body;Body;Body;Body;Body		NA
cg05954228	-0.0182709	0.00275026	-6.64333	4.12e-11	3.64e-08	1717	0.428339	0.0649175	17	72509125				NA
cg08543134	-0.0196737	0.00296163	-6.64287	4.13e-11	3.64e-08	1717	0.751593	0.0444377	8	21915778	DMTN;DMTN;DMTN;DMTN;DMTN;DMTN;DMTN;DMTN	TSS1500;TSS1500;TSS1500;5'UTR;5'UTR;5'UTR;5'UTR;5'UTR	S_Shore	NA
cg00324097	-0.0124612	0.00187596	-6.64258	4.14e-11	3.65e-08	1717	0.471489	0.0438164	17	75446549	SEPT9;SEPT9;SEPT9;SEPT9;SEPT9;SEPT9	TSS200;Body;Body;Body;Body;Body	N_Shore	TRUE
cg26196424	-0.0203112	0.00305785	-6.64232	4.14e-11	3.65e-08	1717	0.704608	0.0469552	14	58615960	C14orf37	5'UTR	N_Shelf	TRUE
cg01593408	-0.0224319	0.00337816	-6.64028	4.2e-11	3.69e-08	1717	0.593651	0.0541713	10	78699706	KCNMA1-AS1;KCNMA1;KCNMA1;KCNMA1;KCNMA1;KCNMA1;KCNMA1	Body;Body;Body;Body;Body;Body;Body		NA
cg20994007	-0.0212748	0.0032053	-6.63737	4.28e-11	3.76e-08	1717	0.462951	0.0443612	22	41346560	RBX1	TSS1500	N_Shore	NA
cg18844158	-0.0158211	0.00238404	-6.63625	4.31e-11	3.78e-08	1717	0.381125	0.0447216	1	156096574	LMNA;LMNA;LMNA;LMNA;LMNA;LMNA;LMNA	5'UTR;Body;Body;Body;Body;Body;Body		NA
cg18053725	-0.0139775	0.00210628	-6.63611	4.32e-11	3.78e-08	1717	0.779942	0.0455098	12	47788146				NA
cg17580614	-0.0288333	0.00434814	-6.63119	4.46e-11	3.9e-08	1717	0.646005	0.0645784	17	15849512	ADORA2B	Body	Island	TRUE
cg08386009	-0.0143359	0.00216226	-6.63007	4.49e-11	3.93e-08	1717	0.628712	0.0353118	6	32094845	ATF6B;ATF6B	Body;Body	N_Shelf	TRUE
cg05072243	-0.0144936	0.00218811	-6.6238	4.68e-11	4.09e-08	1717	0.760836	0.0372864	6	27781799	HIST1H2BM	TSS1500	N_Shore	NA
cg23401251	0.0209979	0.00317023	6.62345	4.69e-11	4.09e-08	1717	0.577412	0.0578912	2	27683905	IFT172	Body		TRUE
cg11828203	-0.0143534	0.00216814	-6.62013	4.8e-11	4.18e-08	1717	0.46362	0.0319211	7	31014714	GHRHR;GHRHR	Body;Body		TRUE
cg02716826	-0.0204298	0.00308672	-6.6186	4.85e-11	4.21e-08	1716	0.363046	0.048041	9	33447032	SUGT1P1;AQP3	Body;Body	N_Shore	TRUE
cg20700731	-0.0151757	0.00229291	-6.61851	4.85e-11	4.21e-08	1717	0.569009	0.0377074	1	41951480	EDN2	TSS1500		TRUE
cg15416179	-0.0100129	0.00151325	-6.61685	4.9e-11	4.26e-08	1717	0.0589725	0.0247212	17	21189859	MAP2K3	Body	S_Shore	TRUE
cg25158459	-0.0176863	0.00267334	-6.61581	4.94e-11	4.28e-08	1717	0.654881	0.0521147	1	27165674	ZDHHC18	Body		NA
cg03936075	-0.0188528	0.00285073	-6.61333	5.02e-11	4.35e-08	1717	0.641018	0.0482571	6	11370479	NEDD9;NEDD9	5'UTR;Body		NA
cg10581837	0.0216208	0.00327079	6.61028	5.12e-11	4.42e-08	1717	0.314741	0.0532177	13	76334707	LMO7;LMO7	TSS200;Body		TRUE
cg06011204	-0.0203257	0.00307489	-6.61024	5.12e-11	4.42e-08	1717	0.684288	0.0461854	3	21870271				NA
cg16084776	-0.0110357	0.00166969	-6.6094	5.15e-11	4.44e-08	1717	0.466254	0.0256203	1	201352720	LAD1	Body		NA
cg03462554	-0.0143535	0.00217173	-6.60926	5.15e-11	4.44e-08	1717	0.546635	0.0372441	11	62340381	EEF1G	Body	N_Shore	NA
cg22606224	0.0166094	0.00251516	6.60372	5.35e-11	4.6e-08	1717	0.117569	0.047314	19	12266489	ZNF625	5'UTR	N_Shore	TRUE
cg02003272	-0.0141836	0.002148	-6.60318	5.36e-11	4.61e-08	1717	0.886271	0.0337046	13	50702719			N_Shore	TRUE
cg11807314	0.0226284	0.00342699	6.60301	5.37e-11	4.61e-08	1717	0.374559	0.0490451	3	31746386	OSBPL10-AS1;OSBPL10;OSBPL10	Body;Body;Body		NA
cg11632588	-0.0110959	0.00168079	-6.6016	5.42e-11	4.65e-08	1717	0.543869	0.0391384	14	64968620	ZBTB25;ZBTB25;ZBTB25	5'UTR;5'UTR;5'UTR	N_Shore	NA
cg07222248	-0.0152807	0.00231539	-6.59962	5.49e-11	4.71e-08	1717	0.625954	0.0512148	7	105846281				NA
cg21446172	-0.0181915	0.00275656	-6.59933	5.5e-11	4.71e-08	1717	0.739531	0.0390046	1	223745234	CAPN8	Body	S_Shore	TRUE
cg02402150	-0.02222	0.00336769	-6.59798	5.55e-11	4.74e-08	1717	0.753755	0.049351	12	11787148				NA
cg04180419	-0.014229	0.00215658	-6.59796	5.55e-11	4.74e-08	1717	0.795443	0.0433635	3	39336933				NA
cg24858958	-0.0185732	0.00281531	-6.59722	5.58e-11	4.75e-08	1717	0.516975	0.0402544	11	9779229	LOC440028;SBF2-AS1	Body;TSS1500	N_Shore	NA
cg18155699	-0.0141222	0.00214065	-6.59713	5.58e-11	4.75e-08	1717	0.510192	0.0353213	11	68214224	LRP5;LRP5	Body;Body	N_Shelf	NA
cg12727018	-0.0180063	0.00272948	-6.59699	5.59e-11	4.75e-08	1717	0.374914	0.0468422	22	46436665	LOC100271722	Body	N_Shelf	TRUE
cg24149237	-0.0141091	0.00213894	-6.59632	5.61e-11	4.77e-08	1717	0.339484	0.0496151	11	117687628				TRUE
cg17971578	-0.0183342	0.00277948	-6.59629	5.61e-11	4.77e-08	1717	0.265398	0.0463459	1	36852463	STK40	TSS1500	S_Shore	TRUE
cg02786339	-0.0348201	0.00527913	-6.5958	5.63e-11	4.78e-08	1717	0.358221	0.0736317	10	79373331	KCNMA1;KCNMA1;KCNMA1;KCNMA1;KCNMA1;KCNMA1	Body;Body;Body;Body;Body;Body		NA
cg14718754	-0.0135831	0.0020601	-6.59344	5.72e-11	4.84e-08	1717	0.383276	0.0442434	17	1092278				NA
cg13984040	-0.023228	0.00352342	-6.59247	5.76e-11	4.87e-08	1717	0.282267	0.0677491	12	125258948				TRUE
cg14038575	-0.0176003	0.00267015	-6.59149	5.79e-11	4.9e-08	1717	0.181195	0.0468283	1	214432990				NA
cg15187398	-0.0294531	0.0044689	-6.59069	5.82e-11	4.92e-08	1717	0.479605	0.0627571	19	2093896	MOBKL2A	5'UTR	N_Shore	TRUE
cg26905523	-0.0135577	0.00205748	-6.58947	5.87e-11	4.95e-08	1717	0.451378	0.0407397	12	124942692	NCOR2;NCOR2;NCOR2	Body;Body;Body	S_Shore	NA
cg00656630	-0.0270595	0.0041071	-6.58848	5.91e-11	4.98e-08	1717	0.456642	0.0620965	2	121012023	RALB	5'UTR	S_Shore	NA
cg15964874	0.0169943	0.00257956	6.58806	5.92e-11	4.98e-08	1717	0.428802	0.0481767	8	8924480				NA
cg20184330	-0.0199982	0.00303588	-6.58726	5.96e-11	5e-08	1717	0.413136	0.0537424	14	74228393	ELMSAN1;ELMSAN1	TSS1500;5'UTR	S_Shore	NA
cg13823169	-0.0179833	0.00273059	-6.58587	6.01e-11	5.04e-08	1717	0.477586	0.0409445	9	139776893			N_Shelf	TRUE
cg23460823	-0.0197504	0.00300054	-6.58226	6.15e-11	5.16e-08	1717	0.429734	0.0484361	3	170444635				NA
cg08262002	-0.0201198	0.00305797	-6.57944	6.27e-11	5.25e-08	1717	0.519434	0.0503765	4	16575323	LDB2;LDB2	Body;Body		TRUE
cg20408175	-0.012604	0.00191611	-6.57794	6.33e-11	5.3e-08	1717	0.447197	0.031457	12	53693169	PFDN5;PFDN5;C12orf10	3'UTR;3'UTR;TSS1500	N_Shore	TRUE
cg01919999	-0.0178792	0.00271891	-6.57586	6.42e-11	5.36e-08	1717	0.254653	0.050497	5	180668568	GNB2L1	Body	N_Shore	TRUE
cg07243762	-0.0162446	0.00247041	-6.57567	6.43e-11	5.36e-08	1717	0.59906	0.0447917	12	125030744			S_Shelf	TRUE
cg09578155	-0.0129396	0.00196846	-6.57347	6.52e-11	5.43e-08	1717	0.44619	0.032055	11	68141470	LRP5	Body		TRUE
cg22441770	-0.0151214	0.00230093	-6.57187	6.59e-11	5.49e-08	1717	0.71778	0.041442	1	153929592	CRTC2	Body	N_Shore	TRUE
cg10781276	0.0264335	0.00402276	6.57099	6.63e-11	5.51e-08	1717	0.666043	0.056925	20	39946942			S_Shore	NA
cg02039404	-0.0154221	0.00234705	-6.57085	6.63e-11	5.51e-08	1717	0.748925	0.0389716	2	70368784			N_Shore	TRUE
cg18664514	-0.0246907	0.00375797	-6.57022	6.66e-11	5.53e-08	1717	0.4658	0.0567525	2	219851181	FEV	TSS1500	S_Shore	TRUE
cg26862622	-0.0144135	0.00219435	-6.56849	6.74e-11	5.58e-08	1717	0.786086	0.0397642	21	43860746	UBASH3A;UBASH3A;UBASH3A	Body;Body;Body		NA
cg06613634	-0.0138885	0.00211466	-6.5677	6.77e-11	5.61e-08	1717	0.553119	0.0416259	6	149205849	UST	Body		NA
cg20539324	-0.0168331	0.00256466	-6.5635	6.96e-11	5.76e-08	1717	0.760984	0.0398991	1	178091251	RASAL2	Body		NA
cg05409848	-0.0164278	0.0025034	-6.56219	7.02e-11	5.8e-08	1717	0.252214	0.0607375	11	503669	RNH1;RNH1;RNH1;RNH1;RNH1;RNH1;RNH1;RNH1	5'UTR;5'UTR;5'UTR;5'UTR;5'UTR;5'UTR;5'UTR;5'UTR	N_Shore	NA
cg23491443	0.0254305	0.00387713	6.5591	7.16e-11	5.91e-08	1717	0.170023	0.0526226	12	54230081				NA
cg20732076	-0.0164151	0.00250309	-6.55793	7.22e-11	5.94e-08	1717	0.190428	0.0437032	6	42335231	TRERF1	5'UTR		TRUE
cg03752278	-0.012196	0.00185975	-6.55787	7.22e-11	5.94e-08	1717	0.81339	0.0390936	12	2977347	FOXM1;FOXM1;FOXM1;FOXM1;FOXM1	Body;Body;Body;Body;Body		NA
cg19458269	-0.0150426	0.00229471	-6.55533	7.34e-11	6.04e-08	1717	0.228961	0.040594	1	155949421	ARHGEF2;ARHGEF2;ARHGEF2	TSS1500;TSS1500;TSS1500	S_Shore	NA
cg13501527	-0.0187376	0.00285899	-6.55392	7.41e-11	6.09e-08	1717	0.53007	0.0447948	9	123640474	PHF19;PHF19	TSS1500;TSS1500	S_Shore	TRUE
cg15306060	-0.0163784	0.00249971	-6.55215	7.5e-11	6.15e-08	1717	0.737373	0.0488345	22	39712956	RPL3;RNU86;RPL3	Body;TSS200;Body	N_Shelf	TRUE
cg02008229	0.0388824	0.00593455	6.55187	7.51e-11	6.15e-08	1717	0.661195	0.0796093	15	90346089	ANPEP	Body		NA
cg23205474	0.0137974	0.00210636	6.55037	7.58e-11	6.21e-08	1717	0.809568	0.0346933	12	12048094	ETV6;RNU6-19P	3'UTR;Body		NA
cg10217853	-0.0369851	0.00564647	-6.55012	7.6e-11	6.21e-08	1717	0.762453	0.0777283	15	98505199	ARRDC4	Body	S_Shore	NA
cg22384423	-0.0147842	0.00225736	-6.54934	7.63e-11	6.24e-08	1717	0.628468	0.0417551	8	128808262	MIR1204	Body	S_Shore	NA
cg04742550	-0.0119308	0.00182251	-6.54635	7.79e-11	6.35e-08	1717	0.0848543	0.036937	16	31366429	ITGAX	TSS200		TRUE
cg26336348	-0.0168087	0.0025681	-6.54521	7.84e-11	6.39e-08	1717	0.685783	0.0466832	11	130479121				NA
cg00885208	0.0235871	0.00360422	6.54432	7.89e-11	6.42e-08	1717	0.578548	0.0595259	15	70827566				NA
cg04573702	-0.0161462	0.00246744	-6.54371	7.92e-11	6.44e-08	1717	0.633317	0.0380755	14	23857834	MYH6;MIR208A	Body;Body	N_Shore	TRUE
cg23564869	-0.0190846	0.00291824	-6.53976	8.13e-11	6.6e-08	1717	0.252933	0.058224	2	227566082				NA
cg05659611	-0.036444	0.0055733	-6.53902	8.17e-11	6.63e-08	1717	0.564972	0.0758542	3	98240624	CLDND1;CLDND1;CLDND1;CLDND1;CLDND1;CLDND1	5'UTR;5'UTR;5'UTR;5'UTR;Body;Body	N_Shore	NA
cg02451831	-0.0168214	0.00257298	-6.53768	8.24e-11	6.68e-08	1717	0.788392	0.0349564	7	26578098	KIAA0087	Body		TRUE
cg01435315	-0.0317814	0.00486369	-6.53442	8.42e-11	6.81e-08	1717	0.467553	0.0698449	10	72348420				NA
cg15531369	-0.0164167	0.0025129	-6.53297	8.5e-11	6.87e-08	1717	0.619971	0.0456816	19	49993157	RPL13AP5;SNORD33;SNORD35A;SNORD34;RPL13A;SNORD32A	Body;TSS1500;TSS1500;TSS1500;Body;TSS200	S_Shore	TRUE
cg03052614	0.0166624	0.00255066	6.53258	8.52e-11	6.88e-08	1717	0.56842	0.0360598	17	17410416	PEMT;PEMT;PEMT;PEMT;PEMT	Body;Body;Body;Body;Body		NA
cg13074055	-0.0502983	0.00770169	-6.53082	8.64e-11	6.97e-08	1698	0.477773	0.104994	14	106329206				TRUE
cg01890120	-0.0146388	0.00224174	-6.53009	8.66e-11	6.98e-08	1717	0.696582	0.0585826	8	133930777	TG	Body		NA
cg10703001	-0.0138311	0.00211819	-6.52967	8.68e-11	6.99e-08	1717	0.832823	0.035642	6	17011918				NA
cg07202214	-0.0235867	0.0036125	-6.52919	8.71e-11	7e-08	1717	0.312376	0.0562985	11	76381081	LRRC32;LRRC32	5'UTR;TSS200	N_Shore	TRUE
cg06315208	-0.0154927	0.00237347	-6.52745	8.81e-11	7.08e-08	1717	0.821484	0.040952	6	30684406	MDC1	5'UTR	N_Shore	TRUE
cg25212025	-0.0255004	0.00390699	-6.52685	8.84e-11	7.1e-08	1717	0.412938	0.0570946	10	34602937	PARD3	Body		TRUE
cg26669717	-0.0131619	0.00201752	-6.5238	9.02e-11	7.23e-08	1717	0.575442	0.0303185	7	641028	PRKAR1B;PRKAR1B;PRKAR1B;PRKAR1B;PRKAR1B;PRKAR1B	Body;Body;Body;Body;Body;Body	N_Shelf	TRUE
cg02986118	-0.0155726	0.00238718	-6.52345	9.04e-11	7.24e-08	1717	0.67127	0.0429346	15	59785759	FAM81A	Body		NA
cg08893087	-0.0308379	0.00473045	-6.51903	9.3e-11	7.44e-08	1717	0.562764	0.0709627	1	93416982	FAM69A	Body		TRUE
cg06584448	-0.0186275	0.00285785	-6.518	9.36e-11	7.48e-08	1717	0.176006	0.0416751	17	75456620	SEPT9;SEPT9;SEPT9;SEPT9;SEPT9;SEPT9;SEPT9;SEPT9;SEPT9;SEPT9	Body;Body;Body;Body;5'UTR;5'UTR;5'UTR;Body;Body;Body		NA
cg21194040	-0.014779	0.00226765	-6.5173	9.41e-11	7.51e-08	1717	0.775074	0.0465005	3	11862088	TAMM41;TAMM41;TAMM41	Body;Body;Body		NA
cg26306522	-0.0115351	0.00176995	-6.51717	9.42e-11	7.51e-08	1717	0.867558	0.0305575	16	30467696				NA
cg27204294	-0.00996056	0.00152883	-6.51515	9.54e-11	7.6e-08	1717	0.0919878	0.0246895	1	152020932				NA
cg11343500	-0.0166564	0.00255851	-6.51021	9.85e-11	7.84e-08	1717	0.660156	0.0457322	4	2938941	NOP14-AS1	Body	S_Shore	NA
cg15934730	-0.0230668	0.00354337	-6.50984	9.87e-11	7.85e-08	1717	0.491965	0.053594	5	137946277				NA
cg11730958	-0.0193926	0.00298059	-6.50629	1.01e-10	8.02e-08	1717	0.332443	0.0474658	5	118806244	HSD17B4;HSD17B4;HSD17B4;HSD17B4;HSD17B4	5'UTR;5'UTR;Body;Body;Body		NA
cg25607249	-0.0152724	0.00234746	-6.50591	1.01e-10	8.03e-08	1717	0.139658	0.0434534	19	47288039	SLC1A5;SLC1A5;SLC1A5;SLC1A5	1stExon;5'UTR;Body;5'UTR	N_Shelf	TRUE
cg05336220	-0.0157858	0.00242732	-6.5034	1.03e-10	8.16e-08	1717	0.220804	0.0518695	16	17440611	XYLT1	Body		NA
cg03748458	-0.0300871	0.00462708	-6.50239	1.04e-10	8.2e-08	1717	0.661628	0.0604461	8	14711248	MIR383;SGCZ	TSS1500;Body		NA
cg15693572	0.0523052	0.00804673	6.50018	1.05e-10	8.31e-08	1717	0.538852	0.111207	3	22412385			N_Shore	TRUE
cg07330742	-0.0120861	0.00185945	-6.49982	1.05e-10	8.32e-08	1717	0.576846	0.0300433	10	80889044	ZMIZ1	5'UTR		NA
cg01538305	-0.0204779	0.00315096	-6.49892	1.06e-10	8.36e-08	1717	0.363317	0.0550671	14	100658948			N_Shore	TRUE
cg16255816	-0.02045	0.00314684	-6.49859	1.06e-10	8.37e-08	1717	0.342906	0.0462783	17	39889811	HAP1;HAP1;HAP1	Body;Body;Body	N_Shore	TRUE
cg18581607	0.0252111	0.00387985	6.49795	1.07e-10	8.4e-08	1717	0.614352	0.0577455	17	4714084	PLD2;PLD2;PLD2;PLD2	ExonBnd;ExonBnd;Body;Body	S_Shelf	NA
cg19821297	-0.018478	0.00284405	-6.49708	1.07e-10	8.43e-08	1717	0.505297	0.0537306	19	12890029			S_Shore	TRUE
cg03076094	-0.013433	0.00206771	-6.49656	1.08e-10	8.45e-08	1717	0.376891	0.0360581	16	4357346			N_Shore	TRUE
cg22897259	0.0181917	0.00280031	6.49632	1.08e-10	8.46e-08	1717	0.562113	0.0431022	3	184123029				NA
cg11814438	-0.0211973	0.00326333	-6.49558	1.08e-10	8.49e-08	1717	0.231443	0.0489001	17	6917600	RNASEK;RNASEK;RNASEK-C17orf49;RNASEK;C17orf49;C17orf49;C17orf49	Body;Body;Body;Body;TSS1500;TSS1500;TSS1500	Island	NA
cg16290996	-0.0228709	0.0035212	-6.49519	1.09e-10	8.5e-08	1717	0.272628	0.0488096	1	173835989	GAS5;SNORD78;SNORD76;SNORD77;SNORD44;SNORD79	Body;TSS1500;TSS200;TSS1500;TSS1500;TSS1500	N_Shore	TRUE
cg10163895	-0.0378161	0.00582282	-6.49446	1.09e-10	8.53e-08	1717	0.607589	0.0801508	1	151712510				NA
cg10583674	-0.0190943	0.0029412	-6.49201	1.11e-10	8.66e-08	1717	0.477654	0.0520196	18	68157112				NA
cg11958644	0.0173964	0.0026805	6.49	1.12e-10	8.77e-08	1716	0.16174	0.0552954	5	130872422	RAPGEF6;RAPGEF6;RAPGEF6;RAPGEF6;RAPGEF6;RAPGEF6	Body;Body;Body;Body;Body;Body		TRUE
cg20310870	-0.018349	0.0028287	-6.48672	1.15e-10	8.94e-08	1717	0.243117	0.0550479	17	73310221				NA
cg27262054	-0.0214373	0.00330487	-6.48658	1.15e-10	8.94e-08	1717	0.73752	0.0458502	16	73067525	ZFHX3;ZFHX3	5'UTR;5'UTR		TRUE
cg09635954	-0.0323773	0.00499256	-6.4851	1.16e-10	9.02e-08	1717	0.568807	0.066217	7	29605624	PRR15	5'UTR	N_Shore	TRUE
cg14996491	0.0375256	0.00578656	6.48497	1.16e-10	9.02e-08	1717	0.413023	0.080722	1	42384284	HIVEP3;HIVEP3;HIVEP3;HIVEP3;HIVEP3;HIVEP3	1stExon;1stExon;5'UTR;5'UTR;Body;Body	S_Shore	NA
cg11555067	-0.0194345	0.00299702	-6.48459	1.16e-10	9.03e-08	1717	0.323512	0.0489115	2	99081350	INPP4A;INPP4A;INPP4A;INPP4A	5'UTR;5'UTR;5'UTR;5'UTR		TRUE
cg22381144	-0.0150685	0.00232385	-6.48429	1.17e-10	9.04e-08	1717	0.652909	0.0417244	1	228996973				NA
cg12053348	-0.0246476	0.00380139	-6.48383	1.17e-10	9.05e-08	1717	0.618205	0.0533552	3	72536534				NA
cg11468953	-0.0173887	0.00268227	-6.48284	1.18e-10	9.1e-08	1717	0.17468	0.0456791	11	48034953	PTPRJ;PTPRJ	Body;Body		TRUE
cg17415380	-0.0230522	0.00355613	-6.48238	1.18e-10	9.12e-08	1717	0.588307	0.0648505	3	71447574	FOXP1;FOXP1;FOXP1;FOXP1;FOXP1	5'UTR;5'UTR;5'UTR;5'UTR;5'UTR		NA
cg16661800	-0.0167842	0.00258951	-6.4816	1.19e-10	9.16e-08	1716	0.702977	0.0532821	6	149805292	ZC3H12D	5'UTR		NA
cg08553327	-0.019309	0.00297922	-6.48123	1.19e-10	9.17e-08	1717	0.204921	0.0480328	6	31543647	TNF	1stExon		TRUE
cg05603985	-0.0165815	0.00255852	-6.48091	1.19e-10	9.18e-08	1717	0.306549	0.0417382	1	2161049	SKI	1stExon	Island	TRUE
cg18269726	-0.0141217	0.00217934	-6.47981	1.2e-10	9.23e-08	1717	0.719124	0.044759	12	4385356	CCND2-AS1;CCND2	TSS200;Body	S_Shore	NA
cg02639359	-0.0219687	0.00339108	-6.47838	1.21e-10	9.31e-08	1717	0.327439	0.0503158	19	17862017	FCHO1;FCHO1;FCHO1;FCHO1	5'UTR;TSS1500;5'UTR;TSS1500	S_Shelf	TRUE
cg18762758	-0.0126297	0.00194991	-6.47706	1.22e-10	9.38e-08	1717	0.807706	0.0372942	7	154983779				NA
cg08233235	-0.0223517	0.00345099	-6.4769	1.22e-10	9.38e-08	1717	0.587276	0.0538387	19	55898727	RPL28;RPL28;RPL28;RPL28	Body;Body;Body;3'UTR	S_Shore	TRUE
cg26184409	-0.0151095	0.00233299	-6.47647	1.23e-10	9.4e-08	1717	0.394673	0.044337	9	134614177	RAPGEF1;RAPGEF1	TSS1500;Body		NA
cg23102314	-0.013495	0.00208425	-6.47475	1.24e-10	9.49e-08	1717	0.582821	0.0408138	11	17538251	USH1C;USH1C;USH1C;USH1C	Body;Body;Body;Body		NA
cg16533901	-0.0118815	0.00183508	-6.47463	1.24e-10	9.49e-08	1717	0.78216	0.0407646	8	57901234	IMPAD1	Body		NA
cg09646173	-0.0191636	0.00296055	-6.473	1.25e-10	9.58e-08	1717	0.552179	0.0480929	5	149317669	PDE6A	Body		TRUE
cg00007076	-0.0212208	0.00327881	-6.47211	1.26e-10	9.62e-08	1717	0.47548	0.0544437	8	67342600	RRS1;RRS1	1stExon;3'UTR	N_Shore	TRUE
cg09022230	-0.0202159	0.00312403	-6.4711	1.27e-10	9.68e-08	1717	0.696842	0.0469368	7	5457225	TNRC18	Body	N_Shore	TRUE
cg06644515	-0.0172047	0.00265899	-6.47039	1.27e-10	9.71e-08	1717	0.542011	0.0431207	1	173834831	SNORD47;GAS5;SNORD81;SNORD80;SNORD78;SNORD79	TSS1500;Body;TSS1500;TSS1500;TSS200;TSS1500	N_Shelf	TRUE
cg00446839	-0.0196498	0.00303779	-6.46846	1.29e-10	9.82e-08	1717	0.699267	0.0500554	20	52367627				NA
cg01481251	-0.0274436	0.00424313	-6.46776	1.3e-10	9.86e-08	1717	0.777455	0.056685	11	32912719			N_Shore	TRUE
cg01928545	-0.0137715	0.00212969	-6.46646	1.31e-10	9.93e-08	1717	0.703293	0.0427493	4	48972614				NA
cg22851200	-0.0226463	0.00350317	-6.46453	1.32e-10	1e-07	1717	0.644849	0.0486331	7	100465833	TRIP6	Body	S_Shore	TRUE
cg10919522	-0.0200829	0.00310781	-6.46206	1.35e-10	1.02e-07	1717	0.244134	0.0452578	14	74227441	C14orf43;C14orf43	5'UTR;TSS1500	S_Shore	TRUE
cg01839993	-0.0208512	0.00322681	-6.46186	1.35e-10	1.02e-07	1717	0.383717	0.0494513	10	74034644	DDIT4	Body	Island	TRUE
cg19441317	-0.0133967	0.00207361	-6.46056	1.36e-10	1.03e-07	1717	0.671253	0.036488	3	123512314	MYLK;MYLK;MYLK;MYLK	Body;Body;Body;Body		NA
cg10807894	-0.0158084	0.00244691	-6.46054	1.36e-10	1.03e-07	1717	0.621155	0.0525479	12	125169804				TRUE
cg03433699	-0.0119837	0.00185503	-6.4601	1.36e-10	1.03e-07	1717	0.116253	0.0305337	17	6916926	RNASEK;C17orf49;C17orf49;C17orf49	Body;TSS1500;TSS1500;TSS1500	N_Shore	TRUE
cg03523740	-0.0124425	0.00192653	-6.45849	1.38e-10	1.04e-07	1717	0.36926	0.0294352	1	32645027	TXLNA	TSS1500	N_Shore	TRUE
cg00893603	-0.0303867	0.0047057	-6.45742	1.39e-10	1.04e-07	1717	0.712781	0.0638598	13	26587011	ATP8A2	Body	S_Shore	TRUE
cg09714252	-0.013412	0.00207711	-6.45706	1.39e-10	1.05e-07	1717	0.752604	0.0415705	15	73551339	NEO1;NEO1;NEO1	Body;Body;Body		NA
cg08490107	-0.0120148	0.00186227	-6.45169	1.44e-10	1.08e-07	1717	0.884147	0.0335232	5	171774272	SH3PXD2B	Body		TRUE
cg20595453	-0.017446	0.00270494	-6.4497	1.46e-10	1.09e-07	1717	0.598552	0.0420652	6	33219392	VPS52	Body	S_Shore	TRUE
cg20328799	0.0213818	0.00331532	6.44938	1.46e-10	1.1e-07	1717	0.671187	0.0502408	2	120985492				NA
cg16541026	-0.0199209	0.00308944	-6.44807	1.47e-10	1.1e-07	1717	0.344125	0.0450556	3	49026934	P4HTM;P4HTM	TSS1500;TSS1500	N_Shore	TRUE
cg01391631	-0.0190581	0.00295592	-6.44742	1.48e-10	1.11e-07	1717	0.279088	0.0635178	5	75477137	SV2C;SV2C	Body;Body		NA
cg00887881	-0.0135253	0.00209908	-6.44346	1.52e-10	1.13e-07	1717	0.570411	0.0462073	2	242067251	PASK;PASK;PASK;PASK;PASK	Body;Body;Body;Body;Body		NA
cg23621097	0.0266403	0.00413577	6.44143	1.54e-10	1.15e-07	1717	0.178315	0.0645432	17	1962236	HIC1;HIC1	3'UTR;3'UTR	Island	TRUE
cg16503724	0.0168398	0.00261602	6.43717	1.58e-10	1.18e-07	1717	0.494184	0.0484827	3	17130667	PLCL2;PLCL2	Body;Body		TRUE
cg19965693	-0.0260393	0.00404538	-6.4368	1.58e-10	1.18e-07	1715	0.353788	0.0557544	2	163175743	IFIH1	TSS1500		NA
cg20584566	-0.0165774	0.00257544	-6.43673	1.58e-10	1.18e-07	1717	0.66883	0.0388658	1	156900472	LRRC71	Body	S_Shelf	NA
cg16475038	-0.0224213	0.00348405	-6.43542	1.6e-10	1.19e-07	1717	0.361149	0.0509572	1	156719795	HDGF;HDGF;HDGF	Body;Body;Body	N_Shore	NA
cg20832643	-0.0174912	0.00271835	-6.43447	1.61e-10	1.19e-07	1717	0.827512	0.0358167	6	111873828	TRAF3IP2-AS1;TRAF3IP2-AS1;TRAF3IP2-AS1	Body;Body;Body		NA
cg02058400	-0.0124822	0.0019405	-6.43246	1.63e-10	1.21e-07	1717	0.725944	0.0403599	6	112337835				NA
cg00577164	-0.0150422	0.00233914	-6.43065	1.65e-10	1.22e-07	1717	0.589706	0.0345736	8	125641965	MTSS1;MTSS1;MTSS1	Body;Body;Body		NA
cg24379915	-0.0160236	0.00249215	-6.42963	1.66e-10	1.23e-07	1717	0.834559	0.0362411	8	29202958	DUSP4;DUSP4	Body;Body	N_Shelf	TRUE
cg21555783	-0.0211374	0.00328866	-6.42737	1.68e-10	1.24e-07	1717	0.365051	0.0477621	3	177076827				NA
cg00533649	-0.0197518	0.00307313	-6.42727	1.68e-10	1.24e-07	1717	0.408055	0.0425135	19	42431930			Island	TRUE
cg09537006	-0.0151727	0.0023608	-6.42693	1.69e-10	1.25e-07	1717	0.185386	0.0467846	14	74237539	ELMSAN1	5'UTR		NA
cg26655345	-0.0451474	0.00702528	-6.42643	1.69e-10	1.25e-07	1717	0.609568	0.0933731	9	14209709	NFIB;NFIB;NFIB	Body;Body;Body		NA
cg12329529	-0.0154497	0.00240448	-6.42538	1.7e-10	1.26e-07	1717	0.766121	0.0352565	11	60822826				NA
cg02010481	-0.0189621	0.00295118	-6.42528	1.7e-10	1.26e-07	1717	0.192332	0.0539389	7	28218524	JAZF1	Body	N_Shore	TRUE
cg02023986	-0.0305047	0.00474813	-6.42458	1.71e-10	1.26e-07	1717	0.647862	0.0695091	1	15668855	FHAD1	Body		NA
cg17790037	-0.0219857	0.00342237	-6.42412	1.72e-10	1.26e-07	1717	0.338512	0.0636166	3	123324224	MYLK-AS1;MYLK-AS1	Body;Body		NA
cg10404078	-0.0110361	0.00171805	-6.4236	1.72e-10	1.27e-07	1717	0.868835	0.0289778	18	3209947	MYOM1;MYOM1	Body;Body		NA
cg26341457	-0.0130532	0.00203243	-6.42248	1.74e-10	1.27e-07	1717	0.131501	0.035597	11	72523885			N_Shore	NA
cg11905586	-0.0180112	0.0028053	-6.42041	1.76e-10	1.29e-07	1717	0.2522	0.0545641	6	42375400	TRERF1;TRERF1	5'UTR;5'UTR		NA
cg23766254	-0.0432747	0.00674093	-6.41969	1.77e-10	1.29e-07	1717	0.340916	0.0913799	17	42431859	FAM171A2	Body	Island	TRUE
cg26738238	-0.0165279	0.0025749	-6.41886	1.78e-10	1.3e-07	1717	0.68682	0.0468197	22	43883901	MPPED1	Body		NA
cg16278996	-0.0135362	0.0021096	-6.41649	1.8e-10	1.32e-07	1717	0.805093	0.0389714	6	13715593			S_Shelf	TRUE
cg18404213	-0.0144112	0.0022461	-6.4161	1.81e-10	1.32e-07	1717	0.716847	0.03997	10	104563029	WBP1L;WBP1L	Body;Body		NA
cg01795822	0.0252392	0.00393456	6.41475	1.82e-10	1.33e-07	1717	0.392378	0.0615662	1	10528093	DFFA;DFFA	Body;Body		NA
cg25371036	-0.0187234	0.00291947	-6.4133	1.84e-10	1.34e-07	1717	0.625757	0.0493031	11	94500749	AMOTL1	TSS1500	N_Shore	TRUE
cg02423587	0.0167621	0.00261387	6.41275	1.85e-10	1.34e-07	1717	0.715483	0.0425713	1	36059379	TFAP2E	Body		NA
cg03306421	-0.0158098	0.00246617	-6.41066	1.87e-10	1.36e-07	1717	0.710252	0.0388225	11	9781706	LOC440028;SBF2-AS1	TSS1500;Body	S_Shore	NA
cg11148130	0.0264358	0.00412564	6.40769	1.91e-10	1.39e-07	1717	0.237541	0.0688955	3	73674068	PDZRN3;PDZRN3	5'UTR;1stExon	Island	TRUE
cg26405743	-0.0150981	0.00235639	-6.4073	1.91e-10	1.39e-07	1717	0.460409	0.0399343	22	31101707	OSBP2;OSBP2;OSBP2	Body;Body;Body		NA
cg19888601	-0.0149847	0.00233875	-6.40716	1.91e-10	1.39e-07	1717	0.707667	0.0485596	6	22443354				NA
cg17900199	-0.0170061	0.00265441	-6.40676	1.92e-10	1.39e-07	1717	0.671109	0.0535078	10	1156548	WDR37	Body		TRUE
cg17016275	-0.0142313	0.00222151	-6.40613	1.93e-10	1.39e-07	1717	0.728591	0.0400719	3	124148564	KALRN;KALRN	Body;Body		NA
cg09390513	-0.0164719	0.00257135	-6.40595	1.93e-10	1.39e-07	1717	0.629746	0.0462594	12	2278531	CACNA1C;CACNA1C;CACNA1C;CACNA1C;CACNA1C;CACNA1C;CACNA1C;CACNA1C;CACNA1C;CACNA1C;CACNA1C;CACNA1C;CACNA1C;CACNA1C;CACNA1C;CACNA1C;CACNA1C;CACNA1C;CACNA1C;CACNA1C;CACNA1C;CACNA1C;CACNA1C	Body;Body;Body;Body;Body;Body;Body;Body;Body;Body;Body;Body;Body;Body;Body;Body;Body;Body;Body;Body;Body;Body;Body		NA
cg08752738	-0.020089	0.0031362	-6.40553	1.93e-10	1.4e-07	1717	0.211254	0.0658482	22	32313898				NA
cg02650512	-0.0149303	0.00233169	-6.40322	1.96e-10	1.42e-07	1717	0.730877	0.0466561	17	27048975	RPL23A;SNORD4A;SNORD42A	Body;TSS1500;TSS1500	S_Shore	TRUE
cg03117379	-0.0153679	0.00240035	-6.40236	1.97e-10	1.42e-07	1717	0.628867	0.0406159	20	17943971	SNORD17;SNX5;SNX5	TSS1500;Body;Body		TRUE
cg18036734	-0.0186684	0.00291604	-6.40198	1.98e-10	1.42e-07	1717	0.330545	0.0514571	5	177036766	B4GALT7	3'UTR	S_Shore	TRUE
cg08191904	-0.0163133	0.00254846	-6.40123	1.99e-10	1.43e-07	1717	0.654733	0.0438461	14	32769511				NA
cg25957688	-0.0139184	0.00217436	-6.40113	1.99e-10	1.43e-07	1717	0.867673	0.0290454	2	233286290			S_Shore	NA
cg19713429	-0.0235946	0.00368655	-6.40019	2e-10	1.44e-07	1717	0.223791	0.0509026	1	19810690	CAPZB	Body	N_Shore	TRUE
cg12316366	-0.0141293	0.00220774	-6.39989	2.01e-10	1.44e-07	1717	0.428892	0.0371073	15	74699781			N_Shelf	NA
cg08151571	-0.0184758	0.00288701	-6.39962	2.01e-10	1.44e-07	1717	0.243955	0.0548866	6	114085378				NA
cg09040301	-0.0207995	0.00325134	-6.39722	2.04e-10	1.46e-07	1717	0.255628	0.0508424	13	49107519	RCBTB2;RCBTB2;RCBTB2;RCBTB2	TSS200;TSS200;TSS200;TSS200	S_Shore	NA
cg10799388	-0.0160518	0.00250943	-6.39658	2.05e-10	1.46e-07	1717	0.597027	0.0341148	16	733709	JMJD8	Body	Island	NA
cg09967176	-0.018471	0.00288773	-6.39635	2.05e-10	1.47e-07	1717	0.227141	0.0492074	15	77280925				NA
cg17907003	-0.0185564	0.00290169	-6.39503	2.07e-10	1.48e-07	1717	0.645448	0.0489555	1	117533414				TRUE
cg00656990	-0.0145447	0.00227469	-6.39413	2.08e-10	1.48e-07	1717	0.609319	0.0418609	16	78812407	WWOX;WWOX	Body;Body		NA
cg17421348	-0.0123322	0.00192927	-6.39218	2.11e-10	1.5e-07	1717	0.760658	0.0302807	10	17517858				NA
cg18369034	-0.0250828	0.00392423	-6.39178	2.11e-10	1.5e-07	1717	0.719011	0.0548021	14	52733216	PTGDR	TSS1500	N_Shore	TRUE
cg20420774	-0.0164408	0.00257229	-6.39149	2.12e-10	1.5e-07	1717	0.308327	0.0606964	7	141574800				NA
cg23831626	-0.020369	0.00318768	-6.38991	2.14e-10	1.52e-07	1717	0.698027	0.0461119	5	176562096	NSD1;NSD1;NSD1;NSD1	5'UTR;5'UTR;ExonBnd;ExonBnd	S_Shore	NA
cg04572071	-0.0133455	0.00208862	-6.38962	2.14e-10	1.52e-07	1717	0.799832	0.0404776	12	109278022	DAO	5'UTR		NA
cg20161791	-0.0184299	0.00288464	-6.38896	2.15e-10	1.52e-07	1717	0.157681	0.0418464	7	2558431	LFNG;LFNG;LFNG;LFNG	Body;TSS1500;TSS1500;Body	Island	TRUE
cg20178893	-0.0139285	0.00218075	-6.38702	2.18e-10	1.54e-07	1717	0.578495	0.0420927	1	164558298	PBX1;PBX1;PBX1	Body;Body;Body		NA
cg13319542	-0.0129458	0.00202708	-6.38643	2.19e-10	1.55e-07	1717	0.793101	0.0500096	2	71580473	ZNF638;ZNF638;ZNF638;ZNF638	Body;Body;Body;Body		NA
cg14712058	-0.0192289	0.00301109	-6.38603	2.19e-10	1.55e-07	1717	0.775573	0.0427868	19	16988083	SIN3B	Body	N_Shore	TRUE
cg06645657	-0.017377	0.00272113	-6.38594	2.19e-10	1.55e-07	1717	0.731834	0.0456851	2	152735816	CACNB4;CACNB4;CACNB4;CACNB4	Body;Body;Body;Body		NA
cg21534006	-0.0150308	0.00235443	-6.38407	2.22e-10	1.57e-07	1717	0.637564	0.0455648	19	30261677				NA
cg21163477	-0.013928	0.00218198	-6.38317	2.23e-10	1.57e-07	1717	0.213339	0.0485843	16	17439164	XYLT1	Body		NA
cg22454593	-0.0134958	0.00211443	-6.38272	2.24e-10	1.58e-07	1717	0.654988	0.0390295	8	36927077				NA
cg06344992	0.0394831	0.00618636	6.38227	2.24e-10	1.58e-07	1717	0.681635	0.0846743	15	90345999	ANPEP	Body		NA
cg14440964	-0.0182386	0.00285806	-6.38148	2.26e-10	1.59e-07	1717	0.225432	0.0576602	2	219608040	TTLL4	Body		NA
cg15032216	-0.0154052	0.00241496	-6.37906	2.29e-10	1.61e-07	1717	0.737559	0.0479343	1	20577301				NA
cg16052901	-0.0232794	0.00364948	-6.37884	2.29e-10	1.61e-07	1717	0.59834	0.0633327	6	33240864	VPS52;RPS18	TSS1500;Body	S_Shore	TRUE
cg05135521	-0.0309134	0.00484823	-6.37624	2.33e-10	1.63e-07	1717	0.526927	0.0700181	2	161188335	RBMS1;RBMS1	Body;Body		TRUE
cg20937594	-0.0143654	0.00225321	-6.37552	2.34e-10	1.64e-07	1717	0.720382	0.0405776	6	15876596				NA
cg23570810	-0.0272044	0.00426722	-6.37522	2.35e-10	1.64e-07	1717	0.655563	0.0698714	11	315102	IFITM1	Body	N_Shore	TRUE
cg14885920	-0.0145931	0.0022892	-6.37474	2.36e-10	1.65e-07	1717	0.598183	0.0379817	7	73314754				NA
cg11439695	-0.0148445	0.00232899	-6.37379	2.37e-10	1.65e-07	1717	0.637626	0.0468256	12	2561024	CACNA1C;CACNA1C;CACNA1C;CACNA1C;CACNA1C;CACNA1C;CACNA1C;CACNA1C;CACNA1C;CACNA1C;CACNA1C;CACNA1C;CACNA1C;CACNA1C;CACNA1C;CACNA1C;CACNA1C;CACNA1C;CACNA1C;CACNA1C;CACNA1C;CACNA1C;CACNA1C	Body;Body;Body;Body;Body;Body;Body;Body;Body;Body;Body;Body;Body;Body;Body;Body;Body;Body;Body;Body;Body;Body;Body		TRUE
cg14257621	-0.0215973	0.00338862	-6.37348	2.37e-10	1.66e-07	1717	0.561711	0.0479996	1	109229812				NA
cg20017995	-0.0159636	0.00250489	-6.37299	2.38e-10	1.66e-07	1717	0.669141	0.0435266	9	136216076	SNORD24;SNORD36B;MED22;RPL7A;MED22;SNORD36A	TSS200;TSS1500;TSS1500;Body;TSS1500;TSS1500	S_Shore	TRUE
cg03877706	-0.0343437	0.00539347	-6.36765	2.46e-10	1.71e-07	1717	0.747356	0.072985	21	22572632	NCAM2	Body		NA
cg15130459	-0.0269099	0.00422631	-6.36724	2.47e-10	1.72e-07	1717	0.460459	0.061826	5	40834228	SNORD72;RPL37	TSS1500;Body	N_Shore	TRUE
cg14540810	-0.0133851	0.0021024	-6.36657	2.48e-10	1.72e-07	1717	0.656857	0.0371406	6	33838508				NA
cg14193434	0.0351473	0.00552065	6.36651	2.48e-10	1.72e-07	1716	0.552924	0.0790417	13	67802884	PCDH9;PCDH9	5'UTR;5'UTR	N_Shore	NA
cg03969725	-0.0148812	0.00233774	-6.36562	2.5e-10	1.73e-07	1717	0.570711	0.0431694	20	44442019	UBE2C;UBE2C;UBE2C;UBE2C;UBE2C;UBE2C;UBE2C	5'UTR;1stExon;5'UTR;Body;Body;Body;Body	S_Shore	TRUE
cg03646329	-0.0323664	0.00508519	-6.36484	2.51e-10	1.74e-07	1716	0.671308	0.0816142	13	48987165	LPAR6;LPAR6;LPAR6;RB1;LPAR6	5'UTR;5'UTR;5'UTR;Body;1stExon		TRUE
cg06934523	-0.0186021	0.00292387	-6.36215	2.55e-10	1.77e-07	1717	0.309238	0.0434756	14	70077930	KIAA0247	TSS1500	N_Shore	TRUE
cg17281126	-0.0172962	0.00271888	-6.36153	2.56e-10	1.77e-07	1717	0.576005	0.0364738	10	104953409	NT5C2;NT5C2	TSS1500;TSS1500	S_Shore	NA
cg21326590	-0.0149662	0.00235272	-6.36124	2.57e-10	1.77e-07	1717	0.675939	0.0345368	11	62388293	B3GAT3;B3GAT3;B3GAT3;B3GAT3;B3GAT3	Body;Body;Body;Body;Body	N_Shore	NA
cg02580085	-0.0218658	0.00343781	-6.36038	2.58e-10	1.78e-07	1717	0.236951	0.0640683	2	216370291				NA
cg10189696	-0.0173396	0.00272622	-6.36031	2.58e-10	1.78e-07	1717	0.605103	0.0527119	6	44458366				NA
cg07744430	-0.0122204	0.00192177	-6.3589	2.6e-10	1.79e-07	1717	0.334798	0.0530364	12	132345502				TRUE
cg19103712	-0.0138359	0.00217604	-6.3583	2.61e-10	1.8e-07	1717	0.806069	0.0415145	14	21498725	TPPP2;NDRG2	5'UTR;Body		NA
cg18880190	-0.014018	0.00220505	-6.35719	2.63e-10	1.81e-07	1717	0.710392	0.0345052	15	40399609	BMF;BMF;BMF;BMF	5'UTR;5'UTR;TSS1500;TSS1500	N_Shore	NA
cg01756827	0.0194612	0.00306147	6.35679	2.64e-10	1.81e-07	1717	0.753236	0.041984	20	47923790				NA
cg13092108	-0.0130505	0.00205344	-6.35546	2.66e-10	1.83e-07	1717	0.374951	0.039083	1	26857284	RPS6KA1	Body	S_Shore	TRUE
cg17877600	-0.0168336	0.0026493	-6.35398	2.69e-10	1.84e-07	1717	0.536596	0.041232	1	208005598				TRUE
cg10037633	-0.014758	0.00232277	-6.35362	2.69e-10	1.85e-07	1717	0.555586	0.0448476	16	56592468				NA
cg12616487	-0.0138915	0.00218673	-6.35263	2.71e-10	1.86e-07	1717	0.570553	0.0348453	11	62379063	ROM1;EML3	TSS1500;Body	N_Shore	TRUE
cg00977926	0.0189303	0.0029801	6.35224	2.72e-10	1.86e-07	1717	0.656253	0.0522261	5	53411883	ARL15	Body		NA
cg24832862	-0.0260847	0.00410682	-6.35156	2.73e-10	1.86e-07	1717	0.648506	0.0632877	11	60138281				NA
cg16248376	-0.0138439	0.00217973	-6.35118	2.74e-10	1.87e-07	1717	0.70375	0.0423537	2	175472517	WIPF1;WIPF1	5'UTR;5'UTR		NA
cg11819909	0.0164553	0.00259097	6.35103	2.74e-10	1.87e-07	1717	0.212036	0.0443822	15	77453361	PEAK1	Body		NA
cg08941107	-0.0145587	0.00229288	-6.34954	2.76e-10	1.88e-07	1717	0.706831	0.0454449	1	27744956	WASF2;WASF2	Body;Body		NA
cg12110701	-0.013941	0.00219608	-6.34813	2.79e-10	1.9e-07	1717	0.642305	0.0361284	15	29270380	APBA2;APBA2	5'UTR;5'UTR		NA
cg10900572	-0.0135128	0.00212989	-6.34435	2.86e-10	1.94e-07	1717	0.674031	0.0408957	8	135883521	LOC101927845	Body		NA
cg26794999	0.0193332	0.00304735	6.34426	2.86e-10	1.94e-07	1717	0.233285	0.0643597	3	11624030	VGLL4;VGLL4;VGLL4;VGLL4;VGLL4	TSS200;Body;Body;Body;Body		NA
cg07033395	-0.0136819	0.00215661	-6.34419	2.86e-10	1.94e-07	1717	0.77469	0.0417791	1	28906538	SNHG12;SNORD99;SNORA61	Body;TSS1500;TSS200	N_Shore	TRUE
cg11128431	-0.0142253	0.00224252	-6.34347	2.87e-10	1.95e-07	1717	0.313003	0.0542022	10	43828507				NA
cg03112887	-0.0189597	0.00298889	-6.34339	2.87e-10	1.95e-07	1717	0.586815	0.0461227	16	23568076	UBFD1;EARS2;EARS2;EARS2	TSS1500;Body;Body;Body	N_Shore	NA
cg12554573	-0.0164784	0.00259917	-6.33988	2.94e-10	1.99e-07	1717	0.637019	0.0364201	3	51976667	PARP3;RRP9;PARP3;PARP3;PARP3	5'UTR;TSS1500;1stExon;1stExon;5'UTR	S_Shore	TRUE
cg26276120	-0.0172814	0.00272611	-6.3392	2.95e-10	2e-07	1717	0.199591	0.0377733	12	6977747	TPI1;TPI1;TPI1	Body;Body;Body	S_Shore	TRUE
cg08354425	-0.012109	0.00191022	-6.33904	2.95e-10	2e-07	1717	0.448017	0.0343951	1	26604930	CEP85;CEP85;CEP85;SH3BGRL3	3'UTR;3'UTR;3'UTR;TSS1500	N_Shore	NA
cg09448652	-0.0175039	0.00276134	-6.33891	2.96e-10	2e-07	1717	0.66648	0.0506381	11	62621367	SNORD30;SNORD22;SNORD31;SNHG1	TSS200;TSS1500;TSS1500;Body	N_Shore	TRUE
cg26364091	-0.0178442	0.00281539	-6.3381	2.97e-10	2e-07	1717	0.633799	0.0386998	22	41633219	CHADL	Body	N_Shore	TRUE
cg13978081	0.0279496	0.00440979	6.33809	2.97e-10	2e-07	1717	0.520358	0.0733953	6	116952796	RSPH4A;RSPH4A	Body;Body		NA
cg12407708	-0.0236008	0.00372417	-6.33719	2.99e-10	2.01e-07	1717	0.654454	0.0555588	7	45024931	SNHG15	Body	N_Shore	NA
cg14303464	-0.0150018	0.00236989	-6.33018	3.13e-10	2.1e-07	1717	0.645589	0.050477	9	73135040				NA
cg24021808	0.0254241	0.00401775	6.32794	3.17e-10	2.13e-07	1717	0.47714	0.0585258	13	40805588				NA
cg05285969	-0.011961	0.00189044	-6.32708	3.19e-10	2.14e-07	1717	0.581657	0.0333341	12	48287729	VDR;VDR;VDR	Body;5'UTR;5'UTR		NA
cg27609154	-0.0141002	0.00222855	-6.32704	3.19e-10	2.14e-07	1717	0.475931	0.0404433	13	107027105				NA
cg05082111	0.0149823	0.00236807	6.32681	3.19e-10	2.14e-07	1716	0.133304	0.044664	9	112888903	AKAP2;PALM2-AKAP2;PALM2-AKAP2;AKAP2;AKAP2	5'UTR;Body;Body;Body;Body		NA
cg06035956	-0.0095263	0.00150584	-6.32626	3.2e-10	2.14e-07	1717	0.878316	0.0208754	5	379099	AHRR;AHRR	Body;Body		NA
cg12817174	-0.0126475	0.00199929	-6.32599	3.21e-10	2.15e-07	1717	0.834932	0.0282988	7	26588905				NA
cg20515679	-0.0129575	0.00204843	-6.32557	3.22e-10	2.15e-07	1717	0.633653	0.044605	21	39056255	KCNJ6	Body		TRUE
cg03912518	-0.0149282	0.00236014	-6.32511	3.23e-10	2.15e-07	1717	0.694357	0.0440216	8	19221205	SH2D4A;SH2D4A;SH2D4A	Body;Body;Body		NA
cg05743998	-0.0134998	0.0021344	-6.3249	3.23e-10	2.16e-07	1717	0.587817	0.0367562	22	23263983				NA
cg05669151	-0.0197263	0.00311947	-6.32362	3.26e-10	2.17e-07	1717	0.832387	0.05849	11	68923365	LOC338694	Body	N_Shore	NA
cg10674569	0.0300541	0.0047536	6.32238	3.28e-10	2.19e-07	1716	0.240653	0.0662757	1	169677313	SELL;SELL	Body;Body		NA
cg00841849	-0.01776	0.00280934	-6.32176	3.3e-10	2.19e-07	1717	0.221036	0.0483834	2	8683604				NA
cg00338113	-0.0137932	0.00218323	-6.31781	3.38e-10	2.25e-07	1717	0.618488	0.0396442	14	100208367				NA
cg16434190	-0.0137952	0.00218397	-6.3166	3.41e-10	2.26e-07	1717	0.382389	0.052673	11	64642144	EHD1	Body	N_Shelf	TRUE
cg05037811	-0.0177721	0.00281375	-6.31614	3.42e-10	2.27e-07	1717	0.488314	0.0428674	8	142037097				NA
cg16653042	-0.0160692	0.00254458	-6.31509	3.44e-10	2.28e-07	1717	0.472952	0.0411185	1	36982424				NA
cg11393173	-0.0155731	0.0024661	-6.31486	3.44e-10	2.28e-07	1717	0.534908	0.0442792	1	116369577			N_Shore	TRUE
cg13359998	-0.0182399	0.00288842	-6.31484	3.44e-10	2.28e-07	1717	0.236878	0.060683	1	230241764	GALNT2	Body		TRUE
cg14535553	-0.0187535	0.00297003	-6.31424	3.46e-10	2.29e-07	1717	0.558992	0.0403364	16	66995103	CES3;CES3	TSS200;TSS200		NA
cg02714303	0.0223023	0.00353219	6.314	3.46e-10	2.29e-07	1717	0.269694	0.0555658	13	76334728	LMO7;LMO7	TSS200;Body		TRUE
cg15233786	-0.0132094	0.0020927	-6.31212	3.5e-10	2.31e-07	1717	0.802007	0.0338763	10	114808192	TCF7L2;TCF7L2;TCF7L2;TCF7L2;TCF7L2;TCF7L2;TCF7L2;TCF7L2;TCF7L2;TCF7L2;TCF7L2;TCF7L2;TCF7L2	Body;Body;Body;Body;Body;Body;Body;Body;Body;Body;Body;Body;Body		NA
cg03862987	-0.0191254	0.00303136	-6.3092	3.57e-10	2.35e-07	1717	0.708672	0.0504487	4	76596784	G3BP2;G3BP2;G3BP2	5'UTR;5'UTR;5'UTR	N_Shore	TRUE
cg25429619	0.0324031	0.00513575	6.30933	3.57e-10	2.35e-07	1711	0.616912	0.0717503	1	174846521	RABGAP1L;RABGAP1L;RABGAP1L;RABGAP1L;RABGAP1L;RABGAP1L	5'UTR;5'UTR;ExonBnd;ExonBnd;Body;Body		NA
cg21241410	-0.0199726	0.00316595	-6.30857	3.58e-10	2.36e-07	1717	0.247879	0.0650636	2	43267816				TRUE
cg08823864	-0.0226925	0.00359715	-6.30848	3.59e-10	2.36e-07	1717	0.209332	0.0481887	11	58344529	LPXN;LPXN;LPXN	TSS1500;5'UTR;Body	N_Shore	NA
cg15900609	-0.0133831	0.00212152	-6.30824	3.59e-10	2.36e-07	1717	0.686467	0.0432945	10	98101404				NA
cg12444592	-0.0135818	0.00215318	-6.30777	3.6e-10	2.36e-07	1717	0.485844	0.0317602	8	140621909	KCNK9	Body		NA
cg04517546	-0.011244	0.00178294	-6.30646	3.63e-10	2.38e-07	1717	0.808616	0.0346107	17	46988488	UBE2Z	Body	S_Shore	NA
cg14055887	-0.0144006	0.00228371	-6.30581	3.65e-10	2.39e-07	1717	0.7317	0.0393495	9	136236665	SURF4	Body		TRUE
cg05620847	0.0209248	0.0033207	6.30134	3.75e-10	2.45e-07	1717	0.699865	0.0471501	6	90695223	BACH2;BACH2	Body;Body		NA
cg14595618	0.0240919	0.00382331	6.30132	3.75e-10	2.45e-07	1717	0.376204	0.0621437	10	71135446	HK1;HK1;HK1;HK1;HK1	Body;Body;Body;Body;Body		NA
cg24261825	-0.0162984	0.00258734	-6.29929	3.8e-10	2.48e-07	1717	0.604997	0.0385039	6	33771904	MLN;MLN;MLN	TSS200;TSS200;TSS200		NA
cg08679730	-0.0181136	0.00287629	-6.29756	3.84e-10	2.51e-07	1717	0.691758	0.0486624	11	109690342				NA
cg12062672	-0.0174489	0.0027708	-6.29742	3.84e-10	2.51e-07	1717	0.89799	0.0418664	19	643555	FGF22	Body	Island	TRUE
cg04460609	-0.0196465	0.00312138	-6.29416	3.92e-10	2.56e-07	1717	0.47062	0.0511263	4	16532808	LDB2;LDB2	Body;Body		TRUE
cg02990352	-0.0179162	0.00284743	-6.29206	3.98e-10	2.59e-07	1717	0.696145	0.046931	11	126174640	DCPS	Body	S_Shore	NA
cg17857881	-0.0163548	0.0025993	-6.292	3.98e-10	2.59e-07	1717	0.681172	0.0546101	19	49993008	RPL13A;RPL13A;RPL13AP5;RPL13A;SNORD32A;SNORD33;SNORD34;SNORD35A	5'UTR;Body;Body;Body;TSS1500;TSS1500;TSS1500;TSS1500	S_Shore	NA
cg26666978	-0.0139517	0.00221824	-6.28952	4.04e-10	2.63e-07	1717	0.268332	0.0538341	21	47038531				TRUE
cg26217754	-0.0192573	0.00306187	-6.2894	4.04e-10	2.63e-07	1717	0.647899	0.0481871	15	40405659				NA
cg02641539	-0.0145982	0.00232124	-6.28897	4.05e-10	2.63e-07	1717	0.270032	0.049894	8	105351190	TM7SF4	TSS1500		TRUE
cg05405914	-0.0185793	0.00295492	-6.28758	4.09e-10	2.65e-07	1717	0.513305	0.0490848	16	8972233				TRUE
cg17969042	-0.0143247	0.0022783	-6.28747	4.09e-10	2.65e-07	1717	0.358007	0.0522826	11	64643263	EHD1;EHD1;EHD1	Body;Body;Body	N_Shelf	NA
cg01307360	-0.0164176	0.00261164	-6.28631	4.12e-10	2.67e-07	1717	0.667453	0.0391194	7	32334947	PDE1C	Body	N_Shelf	NA
cg03909289	-0.017543	0.00279074	-6.28615	4.13e-10	2.67e-07	1717	0.181447	0.0391164	19	30206815	C19orf12;C19orf12;C19orf12;C19orf12;C19orf12;C19orf12;C19orf12	TSS1500;TSS1500;TSS1500;TSS1500;TSS1500;TSS1500;TSS200	S_Shore	NA
cg23683079	-0.0314023	0.0049956	-6.28598	4.13e-10	2.67e-07	1717	0.591881	0.0678445	10	44353285				NA
cg07901571	-0.0121039	0.00192566	-6.28558	4.14e-10	2.67e-07	1717	0.75211	0.0348105	6	47665223	GPR111;GPR115	3'UTR;TSS1500		TRUE
cg06930757	0.0185455	0.00295068	6.28514	4.15e-10	2.68e-07	1717	0.363926	0.0483389	19	51216389	SHANK1	Body	N_Shelf	TRUE
cg13843547	-0.0178329	0.0028375	-6.28471	4.16e-10	2.68e-07	1717	0.189408	0.054476	11	117873636				NA
cg02702424	-0.0155507	0.00247467	-6.28396	4.18e-10	2.69e-07	1717	0.319983	0.046759	3	30654871	TGFBR2;TGFBR2	Body;Body		NA
cg01270753	-0.0249982	0.00397875	-6.28292	4.21e-10	2.71e-07	1717	0.364304	0.0579841	9	101944336				NA
cg03477042	-0.0133906	0.00213146	-6.28234	4.23e-10	2.72e-07	1717	0.721637	0.0444746	5	126424350				NA
cg05296770	-0.0167788	0.00267087	-6.28213	4.23e-10	2.72e-07	1717	0.295345	0.0526939	16	4357318			N_Shore	NA
cg04277040	-0.0180528	0.00287416	-6.28107	4.26e-10	2.73e-07	1717	0.493235	0.0426783	16	80603851	LINC01227;LINC01227	Body;TSS1500		NA
cg12114584	-0.0138996	0.00221339	-6.27979	4.3e-10	2.75e-07	1717	0.692253	0.0456402	4	54518744				TRUE
cg23203766	-0.0135119	0.00215237	-6.2777	4.35e-10	2.79e-07	1717	0.694931	0.0386104	15	79270157	RASGRF1;RASGRF1;RASGRF1	Body;Body;Body		NA
cg04487595	-0.0160141	0.00255127	-6.27693	4.37e-10	2.8e-07	1717	0.693891	0.0428865	1	25346057				NA
cg13156207	-0.014414	0.00229675	-6.27583	4.4e-10	2.81e-07	1717	0.787262	0.0513628	2	28873060				TRUE
cg15906260	-0.0154142	0.00245618	-6.27568	4.41e-10	2.81e-07	1717	0.674147	0.0505621	3	186505240	SNORA4;EIF4A2	TSS200;Body	S_Shelf	TRUE
cg02104900	-0.0228734	0.00364513	-6.27504	4.43e-10	2.82e-07	1717	0.489838	0.0562462	8	125667339	MTSS1;MTSS1;MTSS1	Body;Body;Body		NA
cg06321596	-0.0263429	0.00419865	-6.27415	4.45e-10	2.84e-07	1717	0.34239	0.0607565	16	17562960	XYLT1	Body		TRUE
cg07882213	-0.0156296	0.00249224	-6.27133	4.53e-10	2.88e-07	1717	0.66236	0.0528878	8	21541227				NA
cg23765231	-0.0142551	0.0022732	-6.27096	4.54e-10	2.89e-07	1717	0.564116	0.0422155	8	81539016				NA
cg13900692	-0.0206395	0.00329224	-6.26913	4.59e-10	2.92e-07	1716	0.186768	0.0555103	15	50670790				NA
cg23546097	-0.0134089	0.00213942	-6.26757	4.64e-10	2.95e-07	1717	0.706597	0.0399363	16	15740943	NDE1	5'UTR	N_Shelf	NA
cg11114928	-0.0128984	0.00205812	-6.26707	4.65e-10	2.95e-07	1717	0.768884	0.0373365	12	48179819	HDAC7;HDAC7;HDAC7	Body;Body;Body		NA
cg00509772	-0.0112852	0.0018014	-6.26465	4.72e-10	2.99e-07	1717	0.548515	0.0295913	20	32273129	E2F1	Body	N_Shore	TRUE
cg01208318	-0.0365281	0.00583084	-6.26463	4.72e-10	2.99e-07	1717	0.402135	0.0862403	14	106329652			N_Shelf	TRUE
cg14093936	-0.0151592	0.00241982	-6.26461	4.72e-10	2.99e-07	1717	0.367619	0.040246	15	74726614	SEMA7A;SEMA7A;SEMA7A	TSS1500;TSS1500;TSS1500	S_Shore	TRUE
cg23261171	-0.0148476	0.0023702	-6.26428	4.73e-10	2.99e-07	1717	0.702381	0.044167	13	42848367	AKAP11	5'UTR	S_Shore	TRUE
cg14860676	-0.0122672	0.00195847	-6.2637	4.75e-10	3e-07	1717	0.733826	0.0356129	20	48393157				NA
cg07742396	-0.0183217	0.00292541	-6.26294	4.77e-10	3.01e-07	1717	0.475286	0.0416871	1	27853060			N_Shore	TRUE
cg14531564	-0.025327	0.00404546	-6.2606	4.85e-10	3.06e-07	1717	0.645048	0.067966	1	1154853	SDF4;SDF4	Body;Body	S_Shore	TRUE
cg11252555	-0.0151709	0.00242387	-6.25895	4.9e-10	3.09e-07	1717	0.868449	0.0458073	19	49993865	RPL13AP5;SNORD35A;SNORD33;SNORD34;RPL13A	Body;TSS1500;TSS200;TSS1500;Body	S_Shelf	TRUE
cg19912070	-0.0128309	0.00205009	-6.2587	4.9e-10	3.09e-07	1717	0.384086	0.042116	7	5578718				NA
cg18130370	-0.016016	0.00255926	-6.25805	4.92e-10	3.1e-07	1717	0.265877	0.053974	22	37270153	NCF4;NCF4	Body;Body		NA
cg15345697	-0.0139765	0.00223338	-6.258	4.92e-10	3.1e-07	1717	0.689713	0.0439661	20	56381416				NA
cg00034336	-0.0179052	0.00286141	-6.2575	4.94e-10	3.1e-07	1717	0.220261	0.06654	2	8684126				TRUE
cg12722937	-0.011176	0.00178618	-6.25694	4.96e-10	3.11e-07	1717	0.47726	0.0241703	15	91416047	FURIN;FURIN;FURIN	5'UTR;5'UTR;TSS200	S_Shore	NA
cg18917099	-0.0141728	0.00226532	-6.25644	4.97e-10	3.12e-07	1717	0.741744	0.0473358	2	201996273	CFLAR;CFLAR;CFLAR;CFLAR;CFLAR;CFLAR;CFLAR;CFLAR;CFLAR	TSS1500;Body;Body;Body;Body;Body;Body;5'UTR;5'UTR		NA
cg23086613	-0.0142219	0.00227358	-6.25527	5.01e-10	3.14e-07	1717	0.205316	0.0494134	1	117047419				NA
cg19030554	-0.0250363	0.00400253	-6.25512	5.01e-10	3.14e-07	1717	0.258974	0.0567893	16	1822289	NME3;MRPS34;EME2	TSS1500;Body;TSS1500	Island	TRUE
cg23913963	-0.021129	0.00337814	-6.25463	5.03e-10	3.14e-07	1717	0.740491	0.0500694	1	17766917	RCC2	TSS1500	S_Shore	TRUE
cg13888157	-0.0145171	0.00232102	-6.2546	5.03e-10	3.14e-07	1717	0.270342	0.0561271	17	73310148				NA
cg23212050	-0.0121991	0.00195052	-6.25427	5.04e-10	3.15e-07	1717	0.633724	0.0401543	1	9450158				NA
cg11769885	0.0377269	0.00603601	6.25031	5.17e-10	3.22e-07	1717	0.318096	0.0848479	1	42384491	HIVEP3;HIVEP3;HIVEP3;HIVEP3	TSS200;TSS200;Body;Body	S_Shore	NA
cg18685034	-0.0150797	0.00241311	-6.24907	5.21e-10	3.25e-07	1717	0.582482	0.0455311	10	129245532	DOCK1	Body		TRUE
cg22052143	0.0166578	0.00266617	6.24782	5.25e-10	3.27e-07	1717	0.243444	0.0381889	5	78067856				TRUE
cg05158757	-0.014096	0.00225616	-6.24778	5.25e-10	3.27e-07	1717	0.126713	0.0397163	22	39350186				NA
cg10122916	-0.0127677	0.00204389	-6.24677	5.28e-10	3.29e-07	1717	0.60808	0.0305146	17	46623937	HOXB-AS1	Body	S_Shelf	NA
cg18269404	-0.0122621	0.00196323	-6.24589	5.31e-10	3.3e-07	1717	0.793932	0.0358132	17	42680259				NA
cg18006990	-0.0103725	0.00166102	-6.24465	5.35e-10	3.32e-07	1717	0.455435	0.0290859	6	43594962	GTPBP2	Body	N_Shore	TRUE
cg01378335	-0.013437	0.00215189	-6.24425	5.37e-10	3.33e-07	1717	0.58324	0.0435876	11	74870090	SLCO2B1;SLCO2B1;SLCO2B1	TSS1500;Body;Body		NA
cg07328519	-0.0154172	0.00246906	-6.24416	5.37e-10	3.33e-07	1717	0.319301	0.0527128	19	4064300	ZBTB7A	5'UTR	Island	TRUE
cg22172096	-0.0122461	0.00196156	-6.24302	5.41e-10	3.35e-07	1717	0.826541	0.036467	3	119183179	TMEM39A;TMEM39A	TSS1500;TSS1500		NA
cg06038998	-0.021439	0.00343424	-6.24272	5.42e-10	3.35e-07	1717	0.550675	0.0555348	3	149207409	TM4SF4	Body		NA
cg13516704	-0.0152296	0.00243978	-6.24221	5.44e-10	3.36e-07	1717	0.719029	0.0494042	11	5299308				NA
cg21467614	-0.0149228	0.00239102	-6.24117	5.47e-10	3.38e-07	1717	0.130036	0.0348364	6	31543638	TNF	1stExon		TRUE
cg17630392	0.0158434	0.00253952	6.23874	5.56e-10	3.43e-07	1717	0.147824	0.0451416	5	32712623	NPR3	1stExon	Island	TRUE
cg07663850	-0.016001	0.00256481	-6.23867	5.56e-10	3.43e-07	1717	0.525494	0.0464722	7	5517419	FBXL18	3'UTR	N_Shelf	NA
cg04284610	-0.0124784	0.00200023	-6.23846	5.57e-10	3.43e-07	1717	0.84203	0.0293187	21	40181558	ETS2;ETS2	5'UTR;Body	S_Shelf	NA
cg04368942	-0.0164294	0.00263411	-6.23716	5.61e-10	3.45e-07	1717	0.705788	0.0459408	7	134571320	CALD1;CALD1;CALD1	Body;Body;Body		NA
cg15263802	-0.013117	0.00210316	-6.23681	5.62e-10	3.46e-07	1717	0.740998	0.0496654	1	39318607	RRAGC;RRAGC	Body;Body		NA
cg17929450	-0.015847	0.00254122	-6.23597	5.65e-10	3.47e-07	1717	0.470508	0.0371164	15	57630551				NA
cg21698310	-0.0154726	0.00248154	-6.23507	5.68e-10	3.49e-07	1717	0.175781	0.0413654	17	48224718	PPP1R9B	Body	N_Shore	TRUE
cg11649376	-0.0168556	0.00270372	-6.23421	5.71e-10	3.5e-07	1717	0.563975	0.0417018	12	81473234	ACSS3	Body	S_Shore	TRUE
cg16253184	-0.0122997	0.00197295	-6.23414	5.72e-10	3.5e-07	1717	0.834207	0.0368218	2	242119545	PPP1R7;PPP1R7;PPP1R7;PPP1R7	Body;Body;Body;Body		NA
cg00622552	-0.0172057	0.0027608	-6.23215	5.79e-10	3.55e-07	1717	0.35598	0.0479063	15	76016335	ODF3L1;ODF3L1	5'UTR;1stExon		TRUE
cg25318870	-0.0206635	0.00331589	-6.23167	5.81e-10	3.55e-07	1717	0.508128	0.0498195	3	98528571	DCBLD2	Body		NA
cg19229759	-0.0139312	0.00223619	-6.22987	5.87e-10	3.59e-07	1717	0.819211	0.0451675	14	77051233				NA
cg00527254	-0.0141008	0.00226377	-6.22891	5.91e-10	3.61e-07	1717	0.641143	0.044292	11	82707269	RAB30;RAB30;RAB30;RAB30	Body;Body;Body;Body		NA
cg26332838	-0.0177763	0.00285469	-6.22705	5.98e-10	3.65e-07	1717	0.848109	0.0389516	12	55840205				NA
cg06629671	-0.0153755	0.0024695	-6.22613	6.01e-10	3.67e-07	1717	0.618548	0.0480144	11	129186684				NA
cg03778809	0.0198565	0.00318954	6.22549	6.03e-10	3.68e-07	1717	0.597204	0.0514049	8	1721237	CLN8	Body		NA
cg07162861	-0.0400466	0.00643468	-6.22356	6.11e-10	3.72e-07	1717	0.557676	0.0899673	15	91416008	FURIN;FURIN;FURIN	5'UTR;5'UTR;TSS200	S_Shore	NA
cg18033416	-0.0205054	0.00329486	-6.22344	6.11e-10	3.72e-07	1717	0.641591	0.0454003	17	30592033	RHBDL3	TSS1500	N_Shore	TRUE
cg13898430	-0.0145347	0.00233571	-6.2228	6.14e-10	3.73e-07	1717	0.685353	0.0424955	1	25292274	RUNX3	TSS1500		TRUE
cg02939577	-0.0214061	0.00344011	-6.22252	6.15e-10	3.73e-07	1717	0.519565	0.0488614	1	45098576	RNF220	Body	S_Shore	NA
cg26362015	0.0131522	0.00211434	6.22045	6.23e-10	3.78e-07	1717	0.53261	0.0391209	11	128490600				NA
cg00546403	-0.0131099	0.00210804	-6.21898	6.28e-10	3.81e-07	1717	0.113801	0.0307649	7	130695732	LINC-PINT;LINC-PINT;LINC-PINT;LINC-PINT;LINC-PINT;LINC-PINT;LINC-PINT;LINC-PINT	Body;Body;Body;Body;Body;Body;Body;Body		NA
cg22851561	-0.0231558	0.00372363	-6.2186	6.3e-10	3.82e-07	1717	0.533627	0.0614084	14	74214183	C14orf43;C14orf43	5'UTR;5'UTR		TRUE
cg26468891	-0.0210237	0.00338122	-6.21778	6.33e-10	3.83e-07	1717	0.411153	0.0513366	11	48077221	PTPRJ;PTPRJ	Body;Body		TRUE
cg15482893	0.0196544	0.00316223	6.21536	6.43e-10	3.89e-07	1716	0.246665	0.0445216	1	32837667	BSDC1;BSDC1;BSDC1;BSDC1	Body;Body;Body;Body		TRUE
cg05770389	-0.0231146	0.00371916	-6.21499	6.44e-10	3.89e-07	1717	0.525745	0.063732	6	88722796				NA
cg06922393	-0.0120365	0.00193713	-6.21358	6.5e-10	3.92e-07	1717	0.53726	0.0413346	11	72064370	CLPB	Body		TRUE
cg04387347	0.0320661	0.00516199	6.21197	6.57e-10	3.96e-07	1713	0.253326	0.0747044	16	88537187	ZFPM1	Body	Island	TRUE
cg10393901	-0.0136161	0.00219236	-6.21071	6.62e-10	3.99e-07	1717	0.740515	0.0425739	12	110682824				NA
cg22454558	-0.016358	0.002634	-6.21031	6.63e-10	4e-07	1717	0.754539	0.0416996	22	28123229				NA
cg05439368	-0.019446	0.00313147	-6.20987	6.65e-10	4e-07	1717	0.572878	0.0479126	15	45028098	TRIM69;TRIM69	TSS1500;TSS1500		TRUE
cg10315945	0.0219996	0.00354273	6.2098	6.65e-10	4e-07	1717	0.321463	0.0469533	1	17236551			N_Shelf	TRUE
cg04496906	-0.0144459	0.00232646	-6.20936	6.67e-10	4.01e-07	1717	0.514706	0.040001	8	145101182	SPATC1;SPATC1	Body;Body	N_Shore	TRUE
cg08428677	-0.0186761	0.00300788	-6.20906	6.68e-10	4.01e-07	1717	0.177908	0.0569566	3	177167200	LINC00578	Body		NA
cg22107533	-0.0170272	0.00274238	-6.2089	6.69e-10	4.01e-07	1717	0.47749	0.0411663	15	45028083	TRIM69;TRIM69	TSS1500;TSS1500		TRUE
cg11152412	-0.0131506	0.00211807	-6.20877	6.7e-10	4.01e-07	1717	0.128415	0.0278578	15	74927688	EDC3;EDC3;EDC3	Body;Body;Body		TRUE
cg01138448	-0.0197675	0.003184	-6.20837	6.71e-10	4.02e-07	1717	0.632496	0.0624471	15	45028595	TRIM69;TRIM69;TRIM69;TRIM69	5'UTR;1stExon;5'UTR;1stExon		TRUE
cg07098854	-0.0202459	0.00326143	-6.20766	6.74e-10	4.04e-07	1717	0.227097	0.0534954	17	27048437	SNORD4A;RPL23A	TSS1500;Body	S_Shore	NA
cg10609883	0.0195789	0.00315428	6.20709	6.77e-10	4.05e-07	1717	0.516104	0.0567701	11	35835819				NA
cg01465343	-0.0136747	0.00220329	-6.20651	6.79e-10	4.06e-07	1717	0.692785	0.0455558	9	124473284	DAB2IP	Body		NA
cg22012156	-0.0120582	0.00194314	-6.20555	6.83e-10	4.08e-07	1717	0.770959	0.0384065	1	155916405				TRUE
cg02552679	-0.0114454	0.00184447	-6.20525	6.84e-10	4.08e-07	1717	0.810326	0.0345387	9	97530291	C9orf3;C9orf3;C9orf3	Body;Body;Body		NA
cg01407927	-0.0228482	0.00368226	-6.20495	6.86e-10	4.09e-07	1717	0.687222	0.0497616	10	103816225	C10orf76	TSS1500	S_Shore	TRUE
cg16095155	-0.0123307	0.00198733	-6.20463	6.87e-10	4.09e-07	1717	0.760658	0.0357427	6	31127863	TCF19;TCF19	Body;Body	S_Shore	TRUE
cg23689050	-0.0186544	0.00300705	-6.20356	6.92e-10	4.12e-07	1717	0.483673	0.0509983	10	81044831	ZMIZ1	Body		NA
cg00572206	-0.015686	0.00252857	-6.20348	6.92e-10	4.12e-07	1717	0.479902	0.0435958	11	75221380	GDPD5	5'UTR		NA
cg08573355	-0.00879303	0.00141782	-6.20179	6.99e-10	4.16e-07	1717	0.051937	0.0204	6	33282624	TAPBP;TAPBP;TAPBP;ZBTB22;ZBTB22	TSS1500;TSS1500;TSS1500;3'UTR;3'UTR	N_Shore	TRUE
cg03033182	-0.0135447	0.00218439	-6.20071	7.04e-10	4.18e-07	1717	0.675991	0.035889	4	141177619	SCOC	TSS1500	S_Shelf	TRUE
cg24617344	-0.0173728	0.00280226	-6.19956	7.09e-10	4.21e-07	1717	0.273985	0.0416075	16	30483713	ITGAL;ITGAL	TSS1500;TSS1500	N_Shore	NA
cg25268602	-0.0120443	0.00194296	-6.19891	7.12e-10	4.22e-07	1717	0.66536	0.0423564	2	237622739				NA
cg00148618	-0.0130279	0.00210202	-6.19782	7.17e-10	4.25e-07	1717	0.310816	0.0502382	1	159819894	C1orf204	Body		NA
cg20302658	-0.0134423	0.00216892	-6.19769	7.17e-10	4.25e-07	1717	0.792097	0.0392031	13	99679954	DOCK9;DOCK9	Body;Body		NA
cg10118595	-0.0187561	0.00302643	-6.19745	7.18e-10	4.25e-07	1717	0.388942	0.0635017	20	24899794			S_Shore	NA
cg09560590	0.0198636	0.00320551	6.19672	7.22e-10	4.26e-07	1717	0.237989	0.0488765	5	143191663	HMHB1	TSS200		TRUE
cg03702686	-0.0135304	0.00218362	-6.19631	7.24e-10	4.27e-07	1717	0.734283	0.0353956	6	33244172	B3GALT4;RPS18	TSS1500;Body	N_Shore	TRUE
cg03884592	0.0367323	0.00592948	6.19486	7.3e-10	4.31e-07	1717	0.293717	0.0827929	1	42384474	HIVEP3;HIVEP3;HIVEP3;HIVEP3	1stExon;1stExon;5'UTR;5'UTR	S_Shore	TRUE
cg26905258	-0.0148131	0.00239146	-6.19417	7.33e-10	4.32e-07	1717	0.280486	0.0436068	13	77898407	MYCBP2	Body	N_Shelf	TRUE
cg03252902	-0.0174393	0.00281576	-6.19347	7.37e-10	4.34e-07	1716	0.0909172	0.0420615	3	98275054				NA
cg23190089	-0.0129235	0.00208666	-6.19338	7.37e-10	4.34e-07	1717	0.117021	0.0364391	11	2920209	SLC22A18AS;SLC22A18	Body;TSS1500	N_Shelf	TRUE
cg27110785	-0.0119627	0.0019318	-6.19254	7.41e-10	4.36e-07	1717	0.743437	0.0366271	9	27362871	MOB3B	Body		NA
cg01780326	-0.0121235	0.001958	-6.19177	7.44e-10	4.37e-07	1717	0.771476	0.0329876	14	75609136	TMED10	Body		NA
cg15916554	-0.0158178	0.00255541	-6.18992	7.53e-10	4.42e-07	1717	0.23928	0.0495753	15	31508820			S_Shore	TRUE
cg05467090	-0.022939	0.00370638	-6.18905	7.57e-10	4.44e-07	1717	0.733144	0.0561037	4	97329229				NA
cg27629378	-0.0177492	0.00286853	-6.18755	7.64e-10	4.48e-07	1717	0.611086	0.0480658	3	43236218				NA
cg15417641	0.0376176	0.00608039	6.18672	7.68e-10	4.5e-07	1717	0.619037	0.0852828	3	53700141	CACNA1D;CACNA1D;CACNA1D	Body;Body;Body		TRUE
cg26909924	-0.0147797	0.0023891	-6.18629	7.7e-10	4.51e-07	1717	0.678024	0.043838	6	112516524	LAMA4;LAMA4;LAMA4	Body;Body;Body		NA
cg12517471	-0.0170985	0.00276442	-6.18519	7.75e-10	4.53e-07	1717	0.358301	0.0492935	1	162147093	NOS1AP;NOS1AP	Body;Body		NA
cg02205744	-0.0189849	0.00306956	-6.18489	7.77e-10	4.53e-07	1717	0.707027	0.0497461	15	63249401			S_Shelf	NA
cg06595162	-0.0155558	0.00251515	-6.18483	7.77e-10	4.53e-07	1717	0.745822	0.0340837	21	40141040	NCRNA00114;NCRNA00114	Body;TSS200		TRUE
cg25298754	-0.0184	0.00297505	-6.18475	7.77e-10	4.53e-07	1717	0.576356	0.0511562	3	111314102	ZBED2;CD96;CD96	5'UTR;Body;Body		TRUE
cg20287234	-0.024079	0.00389337	-6.18461	7.78e-10	4.53e-07	1717	0.369548	0.0660641	2	231789465	GPR55	5'UTR		TRUE
cg12516875	-0.0186043	0.00300851	-6.1839	7.82e-10	4.55e-07	1717	0.716827	0.0474285	22	46463543			N_Shelf	TRUE
cg14694156	-0.0161084	0.00260533	-6.18286	7.87e-10	4.57e-07	1717	0.491806	0.047922	7	30026819	SCRN1;SCRN1;SCRN1;SCRN1	Body;5'UTR;5'UTR;5'UTR	N_Shore	NA
cg00232076	-0.0179207	0.00289846	-6.18285	7.87e-10	4.57e-07	1717	0.789484	0.0497891	4	26753673	TBC1D19;TBC1D19	Body;Body		NA
cg09468228	-0.0154292	0.00249583	-6.182	7.91e-10	4.59e-07	1717	0.705278	0.0556173	2	231815170				NA
cg23027596	-0.0184765	0.00298959	-6.18028	7.99e-10	4.64e-07	1717	0.235209	0.0461972	9	138854008	UBAC1	TSS1500	S_Shore	NA
cg18517890	-0.0114018	0.00184498	-6.1799	8.01e-10	4.65e-07	1717	0.84461	0.0306883	3	44466561				NA
cg10720997	0.0074282	0.00120205	6.17959	8.03e-10	4.65e-07	1717	0.0318395	0.0167751	1	997858			N_Shore	TRUE
cg15617059	-0.0131425	0.00212727	-6.17812	8.1e-10	4.69e-07	1717	0.71631	0.0358782	13	99175893	STK24;STK24	Body;Body		NA
cg24296397	0.0142324	0.0023038	6.17779	8.12e-10	4.7e-07	1717	0.557639	0.041729	3	49692537	BSN	Body	S_Shelf	TRUE
cg11877875	-0.0170713	0.00276458	-6.175	8.26e-10	4.77e-07	1717	0.322891	0.0548756	10	90031655				NA
cg11709495	0.0133801	0.00216768	6.17253	8.39e-10	4.84e-07	1717	0.839234	0.031108	7	129649151				NA
cg08228578	-0.0125841	0.00203885	-6.17213	8.41e-10	4.85e-07	1717	0.392066	0.0315877	12	57624193	SHMT2;SHMT2;SHMT2;SHMT2;SHMT2;SHMT2;SHMT2;SHMT2;SHMT2;SHMT2;SHMT2	Body;Body;Body;5'UTR;Body;1stExon;5'UTR;Body;1stExon;5'UTR;Body	S_Shore	NA
cg16608498	-0.022446	0.00363796	-6.16993	8.52e-10	4.91e-07	1717	0.457077	0.0552394	5	158612132	RNF145	Body		TRUE
cg16720981	-0.0198206	0.00321248	-6.16986	8.52e-10	4.91e-07	1717	0.306598	0.0491434	10	50385616	C10orf128;C10orf128;C10orf128;C10orf128;C10orf128	Body;Body;Body;Body;Body		NA
cg17378803	-0.0164958	0.00267371	-6.16963	8.54e-10	4.92e-07	1717	0.422042	0.0386655	2	242823275			N_Shore	TRUE
cg13501395	-0.0130792	0.00212099	-6.16657	8.7e-10	5.01e-07	1717	0.807209	0.0316879	17	46987804	UBE2Z	Body	S_Shore	NA
cg22981158	-0.0132203	0.00214456	-6.16457	8.81e-10	5.07e-07	1717	0.733928	0.0425335	19	47156401	DACT3	Body	S_Shelf	TRUE
cg00941666	-0.0163851	0.00265879	-6.16263	8.91e-10	5.12e-07	1717	0.649266	0.0439252	2	129261559				NA
cg12019893	-0.0135281	0.00219553	-6.16165	8.97e-10	5.15e-07	1717	0.760987	0.0489597	3	42950090	ZNF662;ZNF662	Body;Body	S_Shore	TRUE
cg11012543	-0.0243466	0.00395277	-6.15938	9.1e-10	5.22e-07	1717	0.630527	0.0531621	3	52231691	ALAS1;ALAS1	TSS1500;TSS1500	N_Shore	TRUE
cg12954867	-0.0173251	0.00281339	-6.15807	9.17e-10	5.26e-07	1717	0.212662	0.0443213	1	247573293				NA
cg01626885	-0.0128745	0.00209179	-6.15477	9.36e-10	5.36e-07	1717	0.330813	0.0562249	15	45937757	SQRDL	5'UTR		TRUE
cg18503679	-0.0258424	0.00419922	-6.15409	9.4e-10	5.38e-07	1717	0.0740596	0.0559963	3	21792543	ZNF385D;ZNF385D	1stExon;5'UTR		TRUE
cg10009281	-0.0130896	0.00212722	-6.15339	9.44e-10	5.4e-07	1717	0.686766	0.0442055	17	8657989	SPDYE4	Body		NA
cg25310700	-0.0124943	0.00203059	-6.15304	9.46e-10	5.41e-07	1717	0.359487	0.0462318	10	5702083	ASB13;ASB13	Body;Body		TRUE
cg01381687	-0.0130169	0.00211559	-6.15286	9.47e-10	5.41e-07	1717	0.288593	0.0362852	9	131447322	SET;SET	TSS200;Body	N_Shelf	NA
cg00518190	-0.0118797	0.00193155	-6.15035	9.62e-10	5.49e-07	1717	0.784378	0.032902	1	6294768	ICMT	Body	N_Shore	TRUE
cg17140497	-0.0184031	0.00299253	-6.14968	9.66e-10	5.51e-07	1717	0.197539	0.0496859	5	142563177	ARHGAP26;ARHGAP26	Body;Body		NA
cg09791504	-0.0148817	0.00242005	-6.14934	9.68e-10	5.51e-07	1717	0.511825	0.0434682	1	151701849	C1orf230	3'UTR		TRUE
cg17178468	-0.0221173	0.00359728	-6.14836	9.74e-10	5.54e-07	1717	0.426643	0.0516942	17	43049442			S_Shore	TRUE
cg01499465	-0.0147824	0.00240561	-6.14498	9.94e-10	5.65e-07	1717	0.561094	0.0361796	16	28858342	TUFM;SH2B1	TSS1500;5'UTR	S_Shore	NA
cg18813917	-0.0135804	0.00221043	-6.14377	1e-09	5.69e-07	1717	0.677412	0.0394958	9	132921643				NA
cg04392797	-0.0111853	0.00182088	-6.14281	1.01e-09	5.72e-07	1717	0.834888	0.0329307	8	48812276	PRKDC;PRKDC	Body;Body		NA
cg01090659	-0.0214842	0.00349752	-6.1427	1.01e-09	5.72e-07	1717	0.573313	0.050506	10	44757370				NA
cg21941262	-0.0160601	0.00261513	-6.14122	1.02e-09	5.77e-07	1717	0.169657	0.0473058	6	30495956				NA
cg11496404	-0.0163245	0.00265839	-6.14077	1.02e-09	5.78e-07	1717	0.261902	0.0679715	6	88428902				NA
cg24504289	-0.0118904	0.00193675	-6.13937	1.03e-09	5.83e-07	1717	0.781182	0.0318275	6	32061478	TNXB	Body	N_Shelf	TRUE
cg17184458	-0.0137717	0.00224409	-6.1369	1.04e-09	5.91e-07	1717	0.211341	0.0392697	17	41733935	MEOX1;MEOX1;MEOX1	Body;Body;Body		NA
cg00508023	-0.0257151	0.00419128	-6.13539	1.05e-09	5.96e-07	1717	0.476412	0.0611219	14	74296957				NA
cg22540135	-0.0145809	0.00237789	-6.13186	1.08e-09	6.09e-07	1717	0.150105	0.0454645	19	51898904			S_Shore	TRUE
cg19648923	-0.0151394	0.00246944	-6.1307	1.09e-09	6.13e-07	1717	0.138745	0.0393882	6	31543266	TNF	TSS200		NA
cg10172979	-0.0312355	0.00509586	-6.12959	1.09e-09	6.16e-07	1717	0.644631	0.070775	14	88621579				TRUE
cg07879334	-0.0112118	0.00182965	-6.12785	1.1e-09	6.22e-07	1717	0.477491	0.0266941	15	74726700	SEMA7A;SEMA7A;SEMA7A	TSS1500;TSS1500;TSS1500	S_Shore	NA
cg18397648	-0.0120387	0.0019646	-6.12777	1.11e-09	6.22e-07	1717	0.528982	0.0342347	11	74907740	SLCO2B1;SLCO2B1;SLCO2B1;SLCO2B1;SLCO2B1;SLCO2B1	ExonBnd;ExonBnd;ExonBnd;Body;Body;Body		NA
cg11223101	-0.0191936	0.00313297	-6.12633	1.11e-09	6.27e-07	1717	0.414062	0.0496791	6	33360547	KIFC1	Body	S_Shore	TRUE
cg11449146	-0.0273028	0.00445698	-6.12586	1.12e-09	6.29e-07	1717	0.721543	0.0591146	11	22750464	GAS2;GAS2;GAS2	Body;Body;Body		NA
cg23648810	0.0234133	0.00382244	6.12522	1.12e-09	6.31e-07	1716	0.210637	0.0530076	10	30337992	KIAA1462	5'UTR		TRUE
cg19548117	-0.0111134	0.00181465	-6.12429	1.13e-09	6.34e-07	1717	0.865837	0.0306489	4	26254200				NA
cg07815896	-0.0177372	0.00289658	-6.1235	1.13e-09	6.36e-07	1717	0.785637	0.039509	15	40385132	BMF;BMF;BMF;BMF	Body;Body;Body;Body		NA
cg18091264	-0.0164569	0.00268754	-6.12342	1.14e-09	6.36e-07	1717	0.478237	0.0444502	15	66795595	SNORD18A;RPL4;SNORD18B;SNORD16	Body;Body;TSS1500;TSS1500		TRUE
cg27086356	0.0223599	0.00365161	6.12329	1.14e-09	6.36e-07	1717	0.587375	0.0689332	3	170627562	EIF5A2	TSS1500	S_Shore	NA
cg09000502	-0.0160657	0.00262508	-6.12009	1.16e-09	6.48e-07	1717	0.249516	0.0632446	3	37944377	CTDSPL;CTDSPL	Body;Body		NA
cg24590165	-0.0166088	0.00271384	-6.12003	1.16e-09	6.48e-07	1717	0.64823	0.0512952	10	94480397				NA
cg08012149	0.0185457	0.00303106	6.11856	1.17e-09	6.53e-07	1717	0.613697	0.0631917	6	45503747	RUNX2;RUNX2;RUNX2	Body;Body;Body		NA
cg01268491	-0.0142507	0.00232912	-6.11849	1.17e-09	6.53e-07	1717	0.640986	0.0359527	3	8662774	SSUH2;SSUH2;SSUH2;SSUH2	Body;Body;Body;Body		NA
cg11992940	-0.0117132	0.00191487	-6.11695	1.18e-09	6.59e-07	1717	0.695185	0.0311415	17	34094454	MMP28	Body	S_Shore	TRUE
cg05209483	-0.0141474	0.00231313	-6.11612	1.19e-09	6.62e-07	1717	0.149025	0.0418475	17	7482986	CD68;CD68;CD68;CD68	1stExon;5'UTR;1stExon;5'UTR	N_Shelf	TRUE
cg10207189	0.0161935	0.00264884	6.11343	1.21e-09	6.72e-07	1717	0.362867	0.042145	13	51185590				NA
cg00383292	-0.012748	0.00208566	-6.11222	1.22e-09	6.77e-07	1717	0.805607	0.0405427	8	141320382	TRAPPC9;TRAPPC9	Body;Body		NA
cg00378510	-0.0380453	0.00622538	-6.11133	1.22e-09	6.8e-07	1717	0.342853	0.0875745	19	2291020	LINGO3	Body	Island	TRUE
cg14153689	-0.0125128	0.00204791	-6.11004	1.23e-09	6.85e-07	1717	0.765916	0.0490654	4	10732403				NA
cg04368724	0.0168425	0.00275673	6.10958	1.24e-09	6.86e-07	1717	0.796989	0.0383604	6	31760593	VARS	Body	N_Shelf	TRUE
cg21545147	0.0151828	0.00248536	6.10891	1.24e-09	6.89e-07	1717	0.440438	0.0619217	6	37507123			S_Shelf	NA
cg22256420	-0.0160723	0.00263123	-6.10829	1.25e-09	6.9e-07	1716	0.707414	0.0428114	10	4060366				NA
cg10429891	-0.01441	0.00235911	-6.10823	1.25e-09	6.9e-07	1717	0.443974	0.0412039	1	27963618			S_Shore	NA
cg10349208	-0.0145358	0.00237971	-6.10823	1.25e-09	6.9e-07	1717	0.662025	0.0446787	7	37590645				NA
cg08546724	-0.0193301	0.00316526	-6.10695	1.26e-09	6.95e-07	1717	0.167987	0.0445752	1	118878149				NA
cg14602222	0.0270721	0.00443368	6.10599	1.26e-09	6.98e-07	1717	0.598555	0.0598499	12	1025663	RAD52	Body		TRUE
cg15512958	-0.0151188	0.00247649	-6.10491	1.27e-09	7.01e-07	1717	0.662272	0.0445358	14	91711930	GPR68;GPR68	TSS1500;5'UTR		NA
cg12067356	-0.0150094	0.00245858	-6.1049	1.27e-09	7.01e-07	1717	0.596442	0.0429091	5	112763798	MCC	Body		NA
cg26282236	0.0258782	0.00423895	6.10486	1.27e-09	7.01e-07	1717	0.574805	0.0590204	12	1025755	RAD52	Body		TRUE
cg19784428	-0.0263776	0.00432076	-6.10485	1.27e-09	7.01e-07	1717	0.659312	0.0638374	19	16830746	NWD1	TSS200		TRUE
cg24571476	-0.0162791	0.00266716	-6.10351	1.28e-09	7.06e-07	1717	0.70199	0.0458592	4	2939329	NOP14-AS1	Body	S_Shelf	NA
cg19948798	-0.0121828	0.00199606	-6.10342	1.28e-09	7.06e-07	1717	0.691205	0.0383423	12	111268962				NA
cg20116935	-0.0129907	0.00212889	-6.10209	1.29e-09	7.12e-07	1717	0.500717	0.038781	3	50303757	SEMA3B;SEMA3B	TSS1500;TSS1500		TRUE
cg04519916	-0.0141005	0.00231113	-6.1011	1.3e-09	7.15e-07	1717	0.724638	0.0365881	17	32952449	TMEM132E	Body	N_Shore	TRUE
cg24866748	-0.0133992	0.00219638	-6.10058	1.31e-09	7.17e-07	1717	0.716247	0.045091	11	60822545				NA
cg25488905	-0.0182391	0.00298992	-6.10021	1.31e-09	7.18e-07	1717	0.72799	0.0464156	3	174838992	NAALADL2	Body		NA
cg02850822	0.0129965	0.00213051	6.1002	1.31e-09	7.18e-07	1717	0.827555	0.03518	6	52196751				NA
cg19325791	0.0198899	0.00326122	6.09893	1.32e-09	7.23e-07	1717	0.546663	0.0590778	17	46560683				TRUE
cg05613192	-0.0175789	0.00288234	-6.09883	1.32e-09	7.23e-07	1717	0.647583	0.0478344	2	223912416				NA
cg18344468	-0.0141187	0.00231505	-6.09864	1.32e-09	7.23e-07	1717	0.462692	0.043075	9	91182899	NXNL2	Body		NA
cg20682981	0.0126806	0.00207975	6.09716	1.33e-09	7.29e-07	1717	0.141355	0.0405697	17	1962627	HIC1;HIC1	3'UTR;3'UTR	S_Shore	TRUE
cg24540678	-0.0164405	0.00269656	-6.09684	1.34e-09	7.3e-07	1717	0.204484	0.0427539	8	28258603			N_Shore	TRUE
cg10794874	-0.0127352	0.00208885	-6.09678	1.34e-09	7.3e-07	1717	0.536453	0.0315562	1	2806817				NA
cg27586885	-0.0118481	0.00194349	-6.09628	1.34e-09	7.31e-07	1717	0.905625	0.0282718	19	33726898			Island	TRUE
cg08833075	-0.016035	0.00263041	-6.096	1.34e-09	7.32e-07	1717	0.757257	0.0373405	3	124564519	ITGB5	Body		NA
cg06888756	-0.0145153	0.00238113	-6.09597	1.34e-09	7.32e-07	1717	0.806262	0.0351621	2	106755487	UXS1;UXS1;UXS1;UXS1	TSS200;Body;Body;Body		NA
cg05908907	0.0175387	0.00287786	6.09437	1.36e-09	7.38e-07	1717	0.30964	0.0554008	5	168110689	SLIT3;SLIT3	Body;Body		NA
cg26878655	-0.0147693	0.00242349	-6.09422	1.36e-09	7.38e-07	1717	0.712772	0.0443395	17	38481877	RARA;RARA;RARA	5'UTR;5'UTR;5'UTR		TRUE
cg10222359	-0.0143982	0.00236334	-6.09231	1.37e-09	7.47e-07	1717	0.344367	0.0411535	9	131902202	PPP2R4;PPP2R4;PPP2R4;PPP2R4;PPP2R4;PPP2R4	Body;Body;Body;Body;Body;Body		NA
cg26038582	0.0515234	0.00845744	6.09207	1.38e-09	7.47e-07	1717	0.274229	0.112871	1	42384390	HIVEP3;HIVEP3;HIVEP3;HIVEP3	1stExon;1stExon;5'UTR;5'UTR	S_Shore	TRUE
cg13282971	-0.0182042	0.00298832	-6.09178	1.38e-09	7.47e-07	1717	0.688424	0.0482551	11	62309364	AHNAK;AHNAK	5'UTR;5'UTR	N_Shelf	TRUE
cg05970238	-0.0159995	0.00262642	-6.09175	1.38e-09	7.47e-07	1717	0.228716	0.0648116	8	131321814	ASAP1;ASAP1	Body;Body		NA
cg15431537	0.014924	0.00245008	6.09121	1.38e-09	7.49e-07	1717	0.403233	0.041336	6	41736916				NA
cg11753018	-0.0187578	0.00307952	-6.09115	1.38e-09	7.49e-07	1717	0.531176	0.0467707	10	45469396	RASSF4	Body	N_Shore	TRUE
cg11827514	-0.0310593	0.00510053	-6.08943	1.4e-09	7.56e-07	1717	0.783425	0.068316	8	143125722				TRUE
cg10610528	-0.0174199	0.00286093	-6.08891	1.4e-09	7.58e-07	1716	0.594842	0.052801	6	34206540	HMGA1;HMGA1;HMGA1;HMGA1;HMGA1;HMGA1	5'UTR;5'UTR;5'UTR;5'UTR;5'UTR;TSS200	S_Shore	NA
cg08972170	0.0249347	0.00409581	6.08787	1.41e-09	7.62e-07	1716	0.531964	0.0598729	7	30185776	C7orf41	Body		TRUE
cg23461448	0.0188841	0.00310194	6.08784	1.41e-09	7.62e-07	1717	0.234428	0.0480846	2	62541312				NA
cg25418694	-0.0154601	0.00253989	-6.08691	1.42e-09	7.66e-07	1717	0.711673	0.0441627	1	48400338	TRABD2B	Body		NA
cg24497361	-0.0202029	0.0033192	-6.08667	1.42e-09	7.67e-07	1717	0.36625	0.0513307	11	3858493	RHOG	5'UTR	N_Shelf	TRUE
cg00214171	-0.0131579	0.00216195	-6.08612	1.43e-09	7.69e-07	1717	0.581073	0.0344477	17	73642991	RECQL5;LOC100130933	Body;5'UTR		TRUE
cg05962279	-0.0126119	0.00207237	-6.08575	1.43e-09	7.7e-07	1717	0.56522	0.0353036	11	117702569	FXYD6-FXYD2;FXYD6-FXYD2	Body;Body		NA
cg06915667	-0.0129362	0.00212587	-6.0851	1.44e-09	7.72e-07	1717	0.787223	0.0370594	3	128272723			N_Shore	TRUE
cg24569082	-0.0149599	0.00245874	-6.08438	1.44e-09	7.75e-07	1717	0.674489	0.0515847	6	45888588	CLIC5;CLIC5;CLIC5;CLIC5;CLIC5;CLIC5	Body;Body;Body;Body;Body;Body		NA
cg24122386	0.0126646	0.00208164	6.08398	1.45e-09	7.76e-07	1717	0.793253	0.0331364	22	24078562				NA
cg08763102	-0.012978	0.00213358	-6.08276	1.46e-09	7.82e-07	1717	0.601794	0.0375904	4	3079751	HTT	Body	S_Shelf	TRUE
cg21949830	-0.0153284	0.00252043	-6.08166	1.47e-09	7.86e-07	1717	0.878395	0.0418332	17	1510041	SLC43A2	Body	Island	TRUE
cg14332524	-0.0121204	0.00199299	-6.0815	1.47e-09	7.86e-07	1717	0.782612	0.0384574	14	65770225				TRUE
cg23348010	-0.0171582	0.00282153	-6.08117	1.47e-09	7.87e-07	1717	0.561913	0.0383901	17	18908324	SLC5A10;SLC5A10;FAM83G	Body;Body;TSS1500	S_Shore	TRUE
cg25290553	-0.020011	0.00329117	-6.08022	1.48e-09	7.92e-07	1717	0.470828	0.0541425	2	129146270				NA
cg21684640	0.01388	0.00228294	6.07987	1.48e-09	7.93e-07	1717	0.810386	0.0318652	7	33843957				NA
cg23489508	-0.0174383	0.00286827	-6.07971	1.48e-09	7.93e-07	1717	0.549147	0.051062	8	123139693				NA
cg06951627	-0.0233985	0.00384934	-6.07858	1.49e-09	7.98e-07	1717	0.609668	0.0635325	6	26196580			N_Shore	TRUE
cg26519582	-0.0234311	0.00385478	-6.07846	1.49e-09	7.98e-07	1717	0.689711	0.0564475	11	67115713	LOC100130987	Body		NA
cg05034654	-0.0132894	0.00218659	-6.07768	1.5e-09	8.01e-07	1717	0.406445	0.0420385	16	88876836	APRT;APRT;APRT;APRT	Body;Body;ExonBnd;ExonBnd	N_Shore	NA
cg13641317	0.025739	0.00423538	6.07714	1.51e-09	8.03e-07	1717	0.266724	0.0614486	3	127255552				TRUE
cg02841972	-0.0187157	0.00308009	-6.07634	1.51e-09	8.06e-07	1717	0.529405	0.0442063	2	10176151				NA
cg23293609	-0.0205814	0.00338724	-6.07616	1.52e-09	8.07e-07	1717	0.353358	0.0495806	19	39468829			S_Shelf	NA
cg09932507	0.0228587	0.00376227	6.07577	1.52e-09	8.08e-07	1717	0.382321	0.0599629	17	47643410	LOC100288866	Body	N_Shore	NA
cg18394552	0.0201529	0.00331718	6.07531	1.52e-09	8.1e-07	1717	0.588477	0.0559258	5	159428643				TRUE
cg07242524	-0.0126464	0.00208187	-6.07456	1.53e-09	8.12e-07	1717	0.705124	0.037897	15	31623225	KLF13;KLF13	Body;Body	S_Shore	NA
cg09497880	-0.0136452	0.00224629	-6.07452	1.53e-09	8.12e-07	1717	0.688719	0.0431258	9	95918949				NA
cg07102546	-0.0123888	0.00203959	-6.07415	1.53e-09	8.14e-07	1717	0.786393	0.0419187	9	133689990	ABL1	Body		NA
cg27141167	-0.0157631	0.00259591	-6.07228	1.55e-09	8.22e-07	1717	0.239627	0.0539631	4	157860973	PDGFC;PDGFC	Body;Body		NA
cg24635084	-0.0107735	0.00177443	-6.07154	1.56e-09	8.26e-07	1717	0.855366	0.0305452	6	149818181				NA
cg14901243	-0.0204451	0.00336857	-6.06937	1.58e-09	8.36e-07	1717	0.38432	0.0657185	19	13951845			N_Shore	TRUE
cg24142603	-0.0251135	0.00413868	-6.068	1.59e-09	8.42e-07	1717	0.868391	0.071327	8	72753888	MSC	3'UTR	Island	TRUE
cg26920483	-0.0145156	0.00239243	-6.06729	1.6e-09	8.45e-07	1717	0.765184	0.0482386	6	107404438	BEND3	Body		NA
cg15020132	-0.0134704	0.00222045	-6.06652	1.61e-09	8.49e-07	1717	0.779376	0.0357407	7	34122682	BMPER	Body	S_Shelf	TRUE
cg17333042	-0.0151788	0.00250215	-6.0663	1.61e-09	8.49e-07	1717	0.416624	0.0353127	10	102822201	KAZALD1	5'UTR	Island	TRUE
cg12583553	-0.0193502	0.00319046	-6.06503	1.62e-09	8.55e-07	1717	0.63524	0.0506728	6	33242487	RPS18	Body	N_Shelf	TRUE
cg22216627	-0.0116817	0.00192669	-6.06309	1.64e-09	8.65e-07	1717	0.528188	0.0378838	3	13687398				NA
cg10435235	-0.0135073	0.00222804	-6.06241	1.65e-09	8.68e-07	1717	0.85	0.0515163	13	111956623	ARHGEF7;ARHGEF7	3'UTR;3'UTR		TRUE
cg04504681	-0.0122896	0.0020273	-6.06206	1.65e-09	8.69e-07	1717	0.656493	0.0399024	3	159604035	SCHIP1;IQCJ-SCHIP1;IQCJ-SCHIP1;SCHIP1;SCHIP1;SCHIP1	Body;Body;Body;Body;Body;Body		NA
cg05871756	-0.0153408	0.00253091	-6.06138	1.66e-09	8.72e-07	1717	0.352084	0.0522998	5	173216171				TRUE
cg11540391	-0.012423	0.00204971	-6.06084	1.66e-09	8.74e-07	1717	0.772213	0.0389764	17	7855174				NA
cg01351601	-0.0214398	0.00353759	-6.06057	1.67e-09	8.75e-07	1717	0.62706	0.054058	5	42547402	GHR;GHR;GHR;GHR;GHR;GHR	TSS1500;TSS1500;5'UTR;5'UTR;Body;5'UTR		NA
cg05871405	0.019815	0.00326995	6.05971	1.68e-09	8.79e-07	1717	0.397795	0.0635981	16	84793054	USP10;USP10;USP10;USP10	Body;Body;Body;Body		NA
cg22407942	-0.0261198	0.00431077	-6.05921	1.68e-09	8.81e-07	1717	0.261281	0.0613525	7	22894828	SNORD93	TSS1500	S_Shore	TRUE
cg22478317	-0.0151858	0.00250639	-6.05884	1.68e-09	8.82e-07	1717	0.647481	0.053486	2	110271930				TRUE
cg10619342	0.0345331	0.00569971	6.05875	1.69e-09	8.82e-07	1714	0.516504	0.0784933	15	65369005	LOC390594	TSS200	N_Shore	TRUE
cg15401522	-0.0124247	0.00205073	-6.05866	1.69e-09	8.82e-07	1717	0.725646	0.0431297	10	74052143				NA
cg25319614	-0.0134579	0.00222154	-6.05791	1.69e-09	8.85e-07	1717	0.622451	0.049614	8	126522459				NA
cg05963604	-0.0134102	0.00221376	-6.05767	1.7e-09	8.86e-07	1717	0.156403	0.044221	3	57263543	APPL1	Body	S_Shore	TRUE
cg15138113	-0.0141044	0.00232847	-6.05737	1.7e-09	8.87e-07	1717	0.707559	0.0462967	6	150491159	PPP1R14C	Body		NA
cg26703507	-0.024167	0.00399013	-6.0567	1.71e-09	8.9e-07	1717	0.498107	0.060359	2	113404661	SLC20A1	Body	S_Shore	TRUE
cg27159678	-0.0143143	0.00236359	-6.05617	1.71e-09	8.92e-07	1717	0.721729	0.0496802	9	124504382	DAB2IP;DAB2IP	TSS1500;Body		NA
cg19687311	-0.0107596	0.00177697	-6.05499	1.72e-09	8.98e-07	1717	0.803426	0.0350554	3	5063546				NA
cg26585644	-0.0132416	0.00218697	-6.05477	1.73e-09	8.99e-07	1717	0.48599	0.0345038	16	2302081	DCI	TSS1500	S_Shore	TRUE
cg15776495	-0.0214623	0.00354476	-6.05466	1.73e-09	8.99e-07	1717	0.214561	0.0621275	16	89428646	ANKRD11;ANKRD11;ANKRD11;ANKRD11	Body;5'UTR;5'UTR;5'UTR		NA
cg07246904	-0.0185248	0.00305972	-6.05442	1.73e-09	8.99e-07	1717	0.501997	0.0476944	9	128025113	GAPVD1;GAPVD1;GAPVD1	5'UTR;5'UTR;5'UTR	S_Shore	NA
cg24632873	-0.0138107	0.00228112	-6.05432	1.73e-09	8.99e-07	1717	0.695674	0.0403653	3	50561368				TRUE
cg26876834	-0.0274211	0.00453115	-6.0517	1.76e-09	9.13e-07	1716	0.714625	0.0874769	16	2013573	SNHG9;SNORA64;SNORA10;RPS2	TSS1500;TSS1500;TSS1500;Body	N_Shore	TRUE
cg24356261	-0.0131041	0.00216551	-6.05125	1.76e-09	9.15e-07	1717	0.768244	0.0392608	10	91439788				NA
cg26165146	-0.0171241	0.00283061	-6.04961	1.78e-09	9.23e-07	1717	0.655601	0.0469655	12	27484656	ARNTL2	TSS1500	N_Shore	TRUE
cg14169841	-0.0153881	0.00254385	-6.04913	1.79e-09	9.25e-07	1717	0.32815	0.0519539	6	74169999	MTO1;MTO1;MTO1	TSS1500;TSS1500;TSS1500	N_Shore	NA
cg07742264	-0.0121411	0.00200716	-6.0489	1.79e-09	9.26e-07	1717	0.482737	0.0341163	12	121419635	HNF1A;HNF1A	Body;Body	S_Shelf	NA
cg03139435	-0.0167288	0.00276582	-6.04839	1.8e-09	9.28e-07	1717	0.229134	0.053907	20	54966401	AURKA;AURKA;AURKA;CSTF1;AURKA;CSTF1;AURKA;AURKA;CSTF1	5'UTR;5'UTR;5'UTR;TSS1500;5'UTR;TSS1500;5'UTR;5'UTR;TSS1500	N_Shore	TRUE
cg02259246	-0.0238668	0.00394607	-6.04824	1.8e-09	9.28e-07	1717	0.418246	0.0682424	6	45558205				NA
cg01702055	-0.0184782	0.00305616	-6.04622	1.82e-09	9.39e-07	1717	0.266887	0.0611887	6	13303065				TRUE
cg10399946	-0.012348	0.00204242	-6.04577	1.82e-09	9.41e-07	1717	0.732313	0.0353307	6	33242016	RPS18	Body	S_Shore	TRUE
cg20032789	-0.007368	0.00121883	-6.04516	1.83e-09	9.44e-07	1717	0.96722	0.0169327	10	30336565	KIAA1462	Body		TRUE
cg25173785	-0.0132705	0.00219538	-6.04473	1.84e-09	9.46e-07	1717	0.693238	0.0538461	6	52022616				NA
cg13286857	-0.0190938	0.0031607	-6.04101	1.88e-09	9.67e-07	1717	0.596944	0.0579426	5	66117949	MAST4;MAST4;MAST4	Body;Body;Body		NA
cg25339841	-0.0137542	0.00227693	-6.04065	1.88e-09	9.68e-07	1717	0.117423	0.0351784	11	18790220	PTPN5;PTPN5;PTPN5;PTPN5;PTPN5;PTPN5	Body;Body;Body;Body;5'UTR;5'UTR		NA
cg24139443	-0.0282672	0.00468012	-6.03985	1.89e-09	9.72e-07	1717	0.498816	0.0644654	17	74131549			N_Shelf	TRUE
cg25331880	-0.013971	0.00231321	-6.03969	1.89e-09	9.73e-07	1717	0.636307	0.0411609	19	30435467	C19orf2;C19orf2	Body;Body	S_Shore	TRUE
cg17836187	-0.0127711	0.00211463	-6.0394	1.9e-09	9.74e-07	1717	0.802471	0.0370178	21	36570494				NA
cg01120509	-0.0226889	0.00375704	-6.03903	1.9e-09	9.75e-07	1717	0.329217	0.0552526	16	698230	WDR90;FAM195A	TSS1500;3'UTR	N_Shore	TRUE
cg21434376	0.0164011	0.00271703	6.03641	1.93e-09	9.9e-07	1717	0.569614	0.0459574	4	141563054	TBC1D9	Body		TRUE
cg15272153	-0.0233966	0.00387736	-6.03416	1.97e-09	1.01e-06	1677	0.266397	0.0691504	4	38525916	LINC01258	TSS1500		NA
cg22078805	-0.0421746	0.00699197	-6.03187	1.98e-09	1.02e-06	1717	0.326534	0.0934103	17	42432046	FAM171A2	Body	Island	TRUE
cg26140475	-0.0152024	0.00252046	-6.03159	1.99e-09	1.02e-06	1717	0.211115	0.044045	8	126525558				TRUE
cg19095282	-0.0124493	0.00206403	-6.03154	1.99e-09	1.02e-06	1717	0.635486	0.0400209	5	77810671	LHFPL2	5'UTR		NA
cg20174472	-0.0157481	0.00261098	-6.0315	1.99e-09	1.02e-06	1717	0.155033	0.0425574	20	61283288	SLCO4A1	5'UTR		NA
cg23735745	0.01771	0.00293628	6.03144	1.99e-09	1.02e-06	1717	0.277519	0.0633453	1	230248121	GALNT2	Body		TRUE
cg01111041	-0.0211191	0.00350315	-6.0286	2.02e-09	1.03e-06	1717	0.382262	0.0539026	6	32121055	PPT2;PRRT1;PPT2	TSS1500;TSS1500;TSS1500	N_Shore	TRUE
cg13268653	-0.0113758	0.0018876	-6.02657	2.05e-09	1.04e-06	1717	0.766696	0.033242	8	118990548	EXT1	Body		NA
cg22032485	-0.017281	0.0028677	-6.02609	2.05e-09	1.05e-06	1717	0.650297	0.0496569	19	18531769	SSBP4;SSBP4	Body;Body	S_Shore	NA
cg16988810	-0.0195356	0.00324215	-6.0255	2.06e-09	1.05e-06	1717	0.294923	0.0476989	6	31762650	VARS	Body	N_Shore	TRUE
cg26245643	-0.0110993	0.00184223	-6.0249	2.07e-09	1.05e-06	1717	0.543272	0.0288834	12	54798513	ITGA5;LOC102724050;LOC102724050	Body;Body;Body		NA
cg06349780	-0.0321996	0.00534455	-6.02475	2.07e-09	1.05e-06	1708	0.470289	0.0723558	2	123393412				NA
cg08353847	0.0284612	0.00472527	6.02318	2.09e-09	1.06e-06	1716	0.28908	0.0776703	10	6968167				NA
cg15095917	-0.0153936	0.00255644	-6.02149	2.11e-09	1.07e-06	1717	0.211635	0.0523292	17	7482694	CD68;CD68	TSS200;TSS200	N_Shelf	TRUE
cg17542742	-0.0128635	0.00213658	-6.02062	2.12e-09	1.08e-06	1717	0.624969	0.0427182	1	226788200	C1orf95	Body		NA
cg04942605	-0.0122609	0.00203692	-6.01935	2.14e-09	1.09e-06	1717	0.282853	0.0531023	22	37699966	CYTH4	Body		NA
cg14862122	-0.0126079	0.00209459	-6.01927	2.14e-09	1.09e-06	1717	0.634394	0.0355503	1	150981947	PRUNE;FAM63A;FAM63A;PRUNE;PRUNE;PRUNE;PRUNE;PRUNE;PRUNE;PRUNE	5'UTR;TSS1500;TSS1500;5'UTR;Body;Body;Body;Body;Body;Body	S_Shore	NA
cg03370957	-0.0140254	0.00233026	-6.01882	2.15e-09	1.09e-06	1717	0.710894	0.0475702	7	72933161	BAZ1B	Body	N_Shelf	NA
cg03358636	-0.0233755	0.0038845	-6.01763	2.16e-09	1.09e-06	1717	0.657564	0.0633043	3	197474006	KIAA0226	5'UTR	N_Shelf	TRUE
cg22482700	-0.0135772	0.00225625	-6.01759	2.16e-09	1.09e-06	1717	0.676431	0.0433237	1	68594186	GPR177;GPR177	Body;Body		TRUE
cg17381396	0.0158595	0.00263586	6.01681	2.17e-09	1.1e-06	1717	0.523952	0.0439557	1	10527895	DFFA;DFFA	Body;Body		NA
cg19714174	-0.0117534	0.00195374	-6.01583	2.19e-09	1.1e-06	1717	0.825608	0.0311218	12	129155801	TMEM132C	Body		NA
cg27452612	-0.0128631	0.00213831	-6.01553	2.19e-09	1.11e-06	1717	0.746368	0.0490657	5	142418568	ARHGAP26;ARHGAP26	Body;Body		NA
cg08215583	-0.0328369	0.00546016	-6.01392	2.21e-09	1.12e-06	1715	0.555106	0.0744563	6	25166934				NA
cg04160170	-0.0135637	0.00225545	-6.01373	2.21e-09	1.12e-06	1717	0.698074	0.0443711	12	50640144	LIMA1;LIMA1	Body;Body		NA
cg25006149	0.0170523	0.00283593	6.01293	2.23e-09	1.12e-06	1717	0.268979	0.051305	1	243671885	AKT3;AKT3;AKT3	Body;Body;Body		NA
cg11197422	-0.0150446	0.00250215	-6.01266	2.23e-09	1.12e-06	1717	0.255618	0.0578502	5	149319802	PDE6A	Body		NA
cg26729380	-0.0172901	0.00287635	-6.01112	2.25e-09	1.13e-06	1717	0.146695	0.0505732	6	31543655	TNF	1stExon		TRUE
cg15294489	-0.0141675	0.00235689	-6.01109	2.25e-09	1.13e-06	1717	0.44235	0.0379426	6	166050044	PDE10A;PDE10A	Body;5'UTR		NA
cg04580996	0.0127772	0.00212569	6.01084	2.25e-09	1.13e-06	1717	0.630272	0.0488433	2	65644214	SPRED2	Body		NA
cg19846353	-0.0125483	0.00208789	-6.01004	2.26e-09	1.14e-06	1717	0.791956	0.042016	11	119585587	PVRL1;PVRL1;PVRL1	Body;Body;Body		NA
cg00776666	-0.0125052	0.00208194	-6.00654	2.31e-09	1.16e-06	1717	0.716294	0.0399422	2	107997704				NA
cg10523399	-0.0116775	0.00194431	-6.00598	2.32e-09	1.16e-06	1717	0.750718	0.0447631	10	12606492	CAMK1D;CAMK1D	Body;Body		NA
cg03415545	-0.0219338	0.00365228	-6.00552	2.33e-09	1.17e-06	1716	0.804832	0.0478773	4	100274039	ADH1C	TSS200		TRUE
cg02867905	-0.014729	0.00245337	-6.00356	2.35e-09	1.18e-06	1717	0.689051	0.0391874	5	6404425				NA
cg20024459	-0.0121356	0.00202265	-5.99985	2.41e-09	1.2e-06	1717	0.818967	0.0369893	18	3412766	TGIF1;TGIF1	TSS200;5'UTR		NA
cg12938260	-0.0130815	0.00218054	-5.9992	2.42e-09	1.21e-06	1717	0.807213	0.0470182	19	12223581	ZNF788	Body		NA
cg13904286	-0.017707	0.00295207	-5.99816	2.43e-09	1.21e-06	1717	0.261258	0.0442807	1	10531991	DFFA;DFFA	Body;Body	N_Shore	TRUE
cg26189021	-0.0144606	0.00241086	-5.99813	2.43e-09	1.21e-06	1717	0.712308	0.0486422	1	110757770	KCNC4;KCNC4;KCNC4	Body;Body;Body	S_Shelf	TRUE
cg05595052	-0.015248	0.00254229	-5.99773	2.44e-09	1.22e-06	1717	0.714699	0.0451035	10	16251115				NA
cg10655885	-0.0127024	0.00211789	-5.99764	2.44e-09	1.22e-06	1717	0.73174	0.0441187	20	5824213	C20orf196;C20orf196;C20orf196	Body;Body;Body		NA
cg22877506	-0.0187484	0.00312617	-5.99723	2.45e-09	1.22e-06	1717	0.394615	0.0472208	6	41753962	PRICKLE4;TOMM6	Body;TSS1500	Island	NA
cg25614265	-0.0463352	0.00772716	-5.99641	2.46e-09	1.22e-06	1717	0.609485	0.10211	2	223924453				NA
cg20734664	-0.0168461	0.00280968	-5.99575	2.47e-09	1.23e-06	1717	0.254066	0.0561047	2	47979699				NA
cg13333736	-0.0131738	0.00219738	-5.99524	2.48e-09	1.23e-06	1717	0.662921	0.0501696	18	293336				NA
cg06647928	-0.0133281	0.00222338	-5.9945	2.49e-09	1.23e-06	1717	0.584784	0.0353277	5	73612203				TRUE
cg20136159	-0.0148713	0.00248087	-5.99441	2.49e-09	1.23e-06	1717	0.591917	0.0418926	9	36817576				NA
cg27338131	-0.0188514	0.00314485	-5.99438	2.49e-09	1.23e-06	1716	0.483776	0.0488805	2	95939667	PROM2;PROM2;PROM2	TSS1500;TSS1500;TSS1500		NA
cg13630620	-0.0192968	0.0032192	-5.99428	2.49e-09	1.23e-06	1717	0.211999	0.0505903	5	175136375				NA
cg26910511	-0.0354322	0.00591105	-5.99424	2.49e-09	1.23e-06	1717	0.897445	0.0771518	19	39799037	LRFN1	Body	Island	TRUE
cg13468799	-0.0138781	0.00231566	-5.99315	2.51e-09	1.24e-06	1717	0.673325	0.0438463	22	27041738				NA
cg04439252	-0.0110542	0.00184457	-5.9928	2.51e-09	1.24e-06	1717	0.549771	0.0280433	17	40475282	STAT3;STAT3;STAT3	Body;Body;Body		TRUE
cg26077811	-0.0142365	0.0023761	-5.99153	2.53e-09	1.25e-06	1717	0.57162	0.0491682	11	119232263	USP2;USP2	Body;Body	N_Shelf	TRUE
cg22330213	-0.0160898	0.00268625	-5.98968	2.56e-09	1.27e-06	1717	0.786581	0.0426432	8	38153424	WHSC1L1	Body		NA
cg03646605	-0.016246	0.00271327	-5.98763	2.59e-09	1.28e-06	1717	0.817476	0.0383589	11	86383804	ME3;ME3;ME3	TSS1500;TSS200;TSS1500	S_Shore	TRUE
cg20456243	-0.014719	0.00245841	-5.98721	2.6e-09	1.28e-06	1717	0.588776	0.0445769	2	220352476	SPEG	Body	S_Shelf	TRUE
cg20295214	-0.0198462	0.00331495	-5.98688	2.6e-09	1.28e-06	1717	0.769706	0.0436038	1	206226794	AVPR1B	Body	S_Shelf	TRUE
cg05704547	0.0117154	0.00195693	5.98662	2.61e-09	1.29e-06	1717	0.10997	0.0267266	3	60067722	FHIT;FHIT	Body;Body		NA
cg12459932	-0.0144734	0.00241792	-5.98588	2.62e-09	1.29e-06	1717	0.833772	0.0530503	1	25292018	RUNX3	TSS1500		TRUE
cg17810854	-0.0144612	0.00241597	-5.9857	2.62e-09	1.29e-06	1717	0.736301	0.0442854	6	42369411	TRERF1;TRERF1	5'UTR;5'UTR		NA
cg19712659	-0.011392	0.00190336	-5.98523	2.63e-09	1.29e-06	1717	0.538721	0.0311291	1	28906356	SNHG12;SNORD99;SNORA61	Body;TSS1500;Body	N_Shore	TRUE
cg04881228	-0.0129705	0.00216732	-5.98458	2.64e-09	1.3e-06	1717	0.574451	0.0349423	2	64557277				TRUE
cg05007486	-0.0165321	0.00276286	-5.98369	2.65e-09	1.3e-06	1717	0.675439	0.0509569	19	31399134				NA
cg20702762	-0.0145255	0.00242762	-5.98346	2.66e-09	1.3e-06	1717	0.527971	0.0389844	11	45130090	PRDM11	Body		NA
cg19073625	-0.0140267	0.0023443	-5.98335	2.66e-09	1.3e-06	1717	0.597163	0.0423088	5	172895274				NA
cg01605984	-0.0144223	0.00241045	-5.98324	2.66e-09	1.3e-06	1717	0.691286	0.0406624	9	136216154	SNORD24;SNORD36B;MED22;RPL7A;MED22;SNORD36A	TSS200;TSS1500;TSS1500;Body;TSS1500;TSS1500	S_Shore	TRUE
cg03161190	0.015655	0.00261647	5.98324	2.66e-09	1.3e-06	1717	0.210383	0.0529758	10	104535792	C10orf26;C10orf26	TSS200;Body		TRUE
cg12765567	-0.0120398	0.00201282	-5.98158	2.69e-09	1.32e-06	1717	0.498588	0.0326747	6	33918728				TRUE
cg00457494	-0.0157783	0.00263801	-5.98113	2.7e-09	1.32e-06	1717	0.450226	0.0376757	1	44034998	PTPRF;PTPRF	Body;Body	S_Shelf	NA
cg04475642	-0.0162396	0.00271519	-5.98103	2.7e-09	1.32e-06	1717	0.215173	0.0434321	11	118900803	SLC37A4;SLC37A4;SLC37A4;SLC37A4;SLC37A4	5'UTR;5'UTR;5'UTR;5'UTR;TSS1500	N_Shore	NA
cg20040836	-0.0148247	0.00247878	-5.98063	2.7e-09	1.32e-06	1717	0.258389	0.0405331	7	150757855	SLC4A2;SLC4A2	5'UTR;5'UTR	S_Shore	NA
cg01442064	-0.0163263	0.00273042	-5.97939	2.72e-09	1.33e-06	1717	0.269682	0.0426291	4	5713450	EVC	Body	Island	TRUE
cg25580096	-0.0163934	0.00274186	-5.97894	2.73e-09	1.33e-06	1717	0.553998	0.045574	12	94541598	PLXNC1	TSS1500	N_Shore	NA
cg11861507	-0.013045	0.002182	-5.97845	2.74e-09	1.34e-06	1717	0.826389	0.0374746	16	56969322	HERPUD1;HERPUD1;HERPUD1;HERPUD1;HERPUD1;HERPUD1	ExonBnd;ExonBnd;ExonBnd;Body;Body;Body	S_Shelf	NA
cg04465408	-0.0157145	0.00262859	-5.97829	2.74e-09	1.34e-06	1717	0.399441	0.0448492	14	95986678			S_Shelf	NA
cg13985198	-0.0149143	0.00249486	-5.97801	2.75e-09	1.34e-06	1717	0.0948797	0.037519	1	45242073	SNORD46;RPS8;SNORD38A	TSS200;Body;TSS1500	S_Shore	TRUE
cg17295878	-0.0411411	0.00688212	-5.97797	2.75e-09	1.34e-06	1717	0.761377	0.0910607	17	77924665	TBC1D16	Body	S_Shore	TRUE
cg20322193	-0.0262107	0.00438456	-5.97795	2.75e-09	1.34e-06	1717	0.350945	0.0588488	7	39664614	RALA	5'UTR	S_Shore	TRUE
cg15446156	-0.0175788	0.00294064	-5.9779	2.75e-09	1.34e-06	1717	0.378147	0.0407711	22	25465883	KIAA1671	Body		NA
cg09531361	-0.0136991	0.00229175	-5.97755	2.75e-09	1.34e-06	1717	0.692906	0.0526763	10	74436333				NA
cg19279310	-0.0112389	0.00188033	-5.97712	2.76e-09	1.34e-06	1717	0.401872	0.0482274	11	47413087			N_Shelf	TRUE
cg20227808	-0.0159764	0.00267294	-5.9771	2.76e-09	1.34e-06	1717	0.657902	0.0429089	16	12387382	SNX29	Body		NA
cg21747070	-0.0244086	0.00408475	-5.97554	2.79e-09	1.35e-06	1717	0.505925	0.0569877	5	957535			N_Shore	TRUE
cg22014359	-0.01898	0.00317664	-5.97486	2.8e-09	1.36e-06	1717	0.250464	0.0455284	22	39854490	MGAT3	5'UTR	S_Shore	NA
cg23651872	-0.043917	0.00735055	-5.97465	2.8e-09	1.36e-06	1717	0.655299	0.0986269	17	77924733	TBC1D16	Body	S_Shore	TRUE
cg20275771	-0.0132594	0.00221946	-5.97415	2.81e-09	1.36e-06	1716	0.703423	0.0392912	1	201981574	ELF3;ELF3;ELF3;ELF3	ExonBnd;ExonBnd;Body;Body		NA
cg23432008	0.0242944	0.00406662	5.97409	2.81e-09	1.36e-06	1717	0.768048	0.0551086	15	90346094	ANPEP	Body		NA
cg12678834	-0.0118141	0.00197791	-5.97302	2.83e-09	1.37e-06	1717	0.663873	0.0370643	11	118753662	CXCR5	TSS1500		TRUE
cg27186552	-0.0261277	0.00437499	-5.97204	2.85e-09	1.37e-06	1717	0.384834	0.0627918	20	30922130	KIF3B	3'UTR		NA
cg12329614	-0.0121083	0.00202765	-5.9716	2.85e-09	1.38e-06	1717	0.812006	0.0411348	14	65963559	FUT8;FUT8;FUT8;FUT8;FUT8	5'UTR;5'UTR;5'UTR;Body;Body		NA
cg02175213	-0.0133282	0.00223215	-5.97103	2.86e-09	1.38e-06	1717	0.292949	0.0441423	12	69352407	CPM	5'UTR		NA
cg25035681	-0.0169811	0.00284424	-5.97035	2.88e-09	1.39e-06	1717	0.691221	0.0446497	10	64677781				NA
cg05009104	0.0278507	0.00466488	5.97029	2.88e-09	1.39e-06	1717	0.73057	0.0616112	7	45002980	MYO1G	Body	S_Shore	NA
cg07268267	-0.0128962	0.00216025	-5.96978	2.89e-09	1.39e-06	1717	0.713237	0.0383132	13	46391794	SIAH3	Body		NA
cg11148876	-0.019852	0.00332544	-5.96973	2.89e-09	1.39e-06	1717	0.306489	0.047672	14	91436403	RPS6KA5;RPS6KA5	Body;Body		NA
cg04641897	-0.0170042	0.00284925	-5.96795	2.92e-09	1.4e-06	1717	0.408669	0.0466439	5	133859712	JADE2	TSS1500	N_Shore	NA
cg00008629	-0.0392211	0.00657216	-5.96776	2.92e-09	1.4e-06	1713	0.341084	0.0887886	9	115093661	ROD1;ROD1;ROD1	Body;Body;5'UTR	N_Shore	TRUE
cg22201383	-0.0126975	0.00212812	-5.96652	2.94e-09	1.41e-06	1717	0.489834	0.0348544	1	49153563	AGBL4	Body		NA
cg15121731	-0.0128323	0.0021508	-5.96628	2.95e-09	1.41e-06	1717	0.803896	0.0326816	10	80952197	ZMIZ1	5'UTR		NA
cg21473814	0.0202882	0.00340072	5.96586	2.95e-09	1.42e-06	1717	0.679928	0.0532619	19	18873268	CRTC1;CRTC1	Body;Body	Island	TRUE
cg17884766	-0.010968	0.00183872	-5.965	2.97e-09	1.42e-06	1717	0.832636	0.0339905	12	50641260	LIMA1;LIMA1	Body;Body		TRUE
cg14975410	-0.0264955	0.00444207	-5.96467	2.98e-09	1.42e-06	1717	0.500537	0.0699291	3	171180070			S_Shore	TRUE
cg14670010	-0.0116626	0.00195529	-5.96465	2.98e-09	1.42e-06	1717	0.829221	0.0356889	5	137333500	FAM13B;FAM13B;FAM13B	Body;Body;Body		NA
cg23457651	-0.0203275	0.0034082	-5.9643	2.98e-09	1.43e-06	1717	0.627694	0.050082	8	32730965				NA
cg12350688	0.0213244	0.00357592	5.96333	3e-09	1.43e-06	1717	0.33457	0.0557081	11	69354559				NA
cg03009447	-0.016494	0.00276595	-5.96324	3e-09	1.43e-06	1717	0.674195	0.0425081	18	55225308	FECH;FECH	Body;Body		NA
cg05113410	-0.0130444	0.00218759	-5.96291	3.01e-09	1.43e-06	1717	0.729216	0.047631	2	102327511	MAP4K4;MAP4K4;MAP4K4	Body;Body;Body		TRUE
cg26589669	-0.0201239	0.00337512	-5.96242	3.02e-09	1.44e-06	1717	0.42368	0.0540603	10	106028206	GSTO2	TSS1500	N_Shore	TRUE
cg20630655	-0.0201189	0.00337505	-5.96106	3.04e-09	1.45e-06	1717	0.376783	0.0526293	15	75918700	SNUPN;SNUPN;SNUPN;SNUPN	TSS1500;1stExon;5'UTR;TSS1500	S_Shore	TRUE
cg27112470	-0.0172771	0.00289833	-5.96105	3.04e-09	1.45e-06	1717	0.58107	0.0446079	12	52300015	ACVRL1	TSS1500	N_Shore	NA
cg01190276	-0.0120454	0.00202086	-5.96055	3.05e-09	1.45e-06	1717	0.738802	0.037637	3	24284272	THRB;THRB;THRB	5'UTR;5'UTR;5'UTR		TRUE
cg08899667	0.0150435	0.00252422	5.95966	3.07e-09	1.46e-06	1717	0.552958	0.0403958	6	31761055	VARS	Body	N_Shelf	TRUE
cg00077183	-0.0133744	0.00224429	-5.95927	3.07e-09	1.46e-06	1717	0.583876	0.0375721	12	69462328				NA
cg03646500	-0.0163841	0.00274942	-5.95912	3.08e-09	1.46e-06	1717	0.720444	0.0455561	3	16145303				NA
cg00134210	-0.0092811	0.00155758	-5.95868	3.08e-09	1.46e-06	1717	0.0666714	0.0223333	10	14644132	FAM107B	Body	N_Shore	TRUE
cg19925780	0.0196726	0.00330154	5.95859	3.09e-09	1.46e-06	1717	0.695929	0.0526392	1	101509557				TRUE
cg17674228	-0.0317188	0.0053242	-5.95748	3.11e-09	1.47e-06	1716	0.553871	0.0722077	10	74448039			N_Shelf	NA
cg00978814	-0.00957451	0.00160734	-5.95673	3.12e-09	1.48e-06	1717	0.486994	0.0255018	7	150758260	SLC4A2;SLC4A2;SLC4A2;SLC4A2	5'UTR;5'UTR;TSS1500;TSS1500	S_Shore	NA
cg14223444	-0.0197867	0.0033223	-5.95573	3.14e-09	1.49e-06	1717	0.460095	0.0508878	9	100394496	TSTD2;NCBP1	5'UTR;TSS1500	N_Shore	TRUE
cg21815220	-0.0123813	0.00207906	-5.95523	3.15e-09	1.49e-06	1717	0.598662	0.0298814	1	1150410	TNFRSF4	TSS1500	S_Shore	TRUE
cg03910896	-0.0196913	0.00330692	-5.95457	3.16e-09	1.49e-06	1717	0.69267	0.0492856	16	27254143	NSMCE1	Body		NA
cg27312979	0.0399488	0.00670915	5.95438	3.16e-09	1.5e-06	1717	0.309393	0.09268	10	97094453	SORBS1;SORBS1;SORBS1;SORBS1;SORBS1;SORBS1;SORBS1	Body;Body;Body;Body;Body;Body;Body		TRUE
cg26908328	-0.0150368	0.00252536	-5.95433	3.17e-09	1.5e-06	1717	0.135769	0.0360597	5	79552537	SERINC5	TSS1500	S_Shore	TRUE
cg17320255	-0.0173559	0.00291526	-5.95345	3.18e-09	1.5e-06	1717	0.205701	0.0533573	1	6231314	CHD5	Body		NA
cg11440479	-0.0141726	0.00238106	-5.95224	3.21e-09	1.51e-06	1717	0.755255	0.0436971	12	125686468				NA
cg17936567	-0.0141957	0.00238503	-5.95202	3.21e-09	1.51e-06	1717	0.307689	0.0476629	22	39832667	TAB1;LOC100506472	3'UTR;Body		NA
cg02986632	-0.0141	0.00236897	-5.95197	3.21e-09	1.51e-06	1717	0.595412	0.0417854	8	136680012				NA
cg17344906	-0.0268422	0.00451079	-5.95066	3.24e-09	1.52e-06	1717	0.50622	0.0652928	19	13202507	NFIX	3'UTR	S_Shelf	TRUE
cg23437216	-0.0113612	0.00190933	-5.95034	3.24e-09	1.53e-06	1717	0.558254	0.031872	12	49491879	LMBR1L	Body	S_Shelf	TRUE
cg14120703	-0.0119474	0.00200788	-5.95025	3.24e-09	1.53e-06	1717	0.547146	0.0373558	9	139416102	NOTCH1	Body	N_Shore	TRUE
cg14129477	-0.0219721	0.00369305	-5.94958	3.26e-09	1.53e-06	1717	0.714344	0.0530653	17	53422220				NA
cg12637027	-0.022739	0.00382219	-5.94921	3.26e-09	1.53e-06	1717	0.847313	0.0524853	5	56690874				NA
cg13853560	-0.0134303	0.00225778	-5.94846	3.28e-09	1.54e-06	1717	0.600405	0.042988	4	42296670				NA
cg08765585	-0.0127433	0.00214249	-5.9479	3.29e-09	1.54e-06	1717	0.557854	0.0407285	9	71417549	PIP5K1B;PIP5K1B	5'UTR;5'UTR		NA
cg00275665	-0.0165147	0.00277659	-5.94783	3.29e-09	1.54e-06	1717	0.274071	0.0596188	20	48317973	B4GALT5	Body		NA
cg16132619	-0.0136516	0.0022955	-5.94712	3.31e-09	1.55e-06	1717	0.768885	0.0391908	5	126339947	2003-03-01	5'UTR		NA
cg21307484	-0.0145562	0.00244765	-5.94702	3.31e-09	1.55e-06	1717	0.397619	0.0431746	22	37546220	IL2RB	TSS1500		TRUE
cg21550372	-0.0150891	0.00253737	-5.94676	3.31e-09	1.55e-06	1717	0.746305	0.0390534	14	100908908	WDR25;WDR25	Body;Body		TRUE
cg06532880	-0.0194341	0.00326803	-5.94674	3.31e-09	1.55e-06	1717	0.231684	0.0473776	5	176731545	PRELID1;RAB24;RAB24	Body;TSS1500;TSS1500	S_Shore	TRUE
cg19179241	-0.027297	0.00459075	-5.94608	3.33e-09	1.55e-06	1717	0.349557	0.0643867	2	220325986	SPEG;SPEG	5'UTR;Body		NA
cg08644506	-0.0111698	0.00187851	-5.94607	3.33e-09	1.55e-06	1717	0.778305	0.0319496	22	20771324				NA
cg22823725	-0.0184417	0.00310174	-5.9456	3.34e-09	1.56e-06	1717	0.664308	0.0543906	2	192900649	TMEFF2;TMEFF2	Body;Body		NA
cg16206200	-0.01317	0.00221565	-5.94408	3.37e-09	1.57e-06	1717	0.708051	0.0475592	3	14307158				NA
cg13607323	-0.0182304	0.00306778	-5.94253	3.4e-09	1.58e-06	1717	0.630064	0.0467219	5	124526339				TRUE
cg09292826	-0.0174876	0.00294285	-5.94239	3.4e-09	1.58e-06	1717	0.26776	0.040111	1	45274032	TCTEX1D4;BTBD19	TSS1500;TSS200	S_Shore	NA
cg01649837	-0.0262562	0.00441979	-5.94059	3.44e-09	1.6e-06	1717	0.535748	0.0661976	19	16830643	NWD1;NWD1	TSS200;TSS200		NA
cg08680218	-0.013009	0.00219025	-5.9395	3.46e-09	1.61e-06	1717	0.754445	0.0426496	14	89743161	FOXN3;FOXN3	Body;Body		NA
cg08452038	-0.0144655	0.00243613	-5.93791	3.49e-09	1.62e-06	1717	0.726341	0.0447828	22	28426107	TTC28	Body		NA
cg19566482	-0.025888	0.00436052	-5.9369	3.51e-09	1.63e-06	1717	0.273481	0.0590868	11	33404678				NA
cg26992381	-0.0237449	0.00399969	-5.93668	3.52e-09	1.63e-06	1717	0.44792	0.0630859	3	71478152	FOXP1;FOXP1;FOXP1;FOXP1;FOXP1	5'UTR;5'UTR;5'UTR;5'UTR;5'UTR		NA
cg01265971	-0.0148946	0.00250901	-5.93644	3.52e-09	1.63e-06	1717	0.271195	0.0620486	3	156398928	TIPARP;TIPARP;TIPARP	Body;Body;Body		NA
cg18669588	-0.0126849	0.00213692	-5.93606	3.53e-09	1.64e-06	1717	0.763086	0.0377485	3	52274051	TWF2	TSS1500	S_Shore	TRUE
cg09445979	0.0167014	0.00281392	5.93527	3.55e-09	1.64e-06	1717	0.687326	0.0510578	11	108724600	DDX10	Body		NA
cg12515317	-0.0137315	0.00231358	-5.93517	3.55e-09	1.64e-06	1717	0.655577	0.0405098	2	71235003				NA
cg00055876	-0.0146155	0.0024626	-5.93498	3.55e-09	1.64e-06	1717	0.783514	0.0462376	2	106497031	NCK2;NCK2;NCK2	Body;Body;Body	N_Shore	NA
cg03963219	0.0148807	0.00250781	5.93376	3.58e-09	1.66e-06	1717	0.17386	0.034737	2	84709147				TRUE
cg11174740	-0.0146574	0.00247033	-5.93339	3.59e-09	1.66e-06	1717	0.680841	0.0370716	1	19720023	CAPZB;CAPZB;CAPZB;CAPZB	Body;Body;Body;Body		NA
cg26680656	0.0189315	0.00319154	5.93179	3.62e-09	1.67e-06	1717	0.530491	0.0524768	13	43979482	ENOX1;ENOX1;ENOX1	Body;Body;Body		NA
cg19483007	-0.0206856	0.00348807	-5.93037	3.65e-09	1.69e-06	1717	0.520297	0.0574276	3	149327651	WWTR1;WWTR1;WWTR1	Body;Body;Body		TRUE
cg01902506	-0.0115431	0.00194658	-5.92992	3.66e-09	1.69e-06	1717	0.37669	0.0371767	11	1772006	IFITM10	TSS200	S_Shore	NA
cg01129810	-0.0154435	0.00260443	-5.9297	3.67e-09	1.69e-06	1717	0.361082	0.0589167	1	43407645	SLC2A1	Body		NA
cg14761417	-0.0139564	0.00235366	-5.92967	3.67e-09	1.69e-06	1717	0.77605	0.0469345	7	130636860	FLJ43663;FLJ43663	Body;Body		TRUE
cg19536605	-0.0205718	0.00346931	-5.92966	3.67e-09	1.69e-06	1717	0.243976	0.0661507	12	125118318				NA
cg15937073	0.0299954	0.00505886	5.92928	3.68e-09	1.69e-06	1717	0.325114	0.0733142	1	42384564	HIVEP3;HIVEP3	TSS200;TSS200	S_Shore	TRUE
cg18524420	-0.0191937	0.00323749	-5.92856	3.69e-09	1.7e-06	1717	0.561699	0.0469304	15	76016276	ODF3L1	TSS200		NA
cg24624126	-0.0142731	0.0024077	-5.92812	3.7e-09	1.7e-06	1717	0.70373	0.0499801	6	147790137				NA
cg24417845	-0.0146683	0.00247462	-5.92747	3.72e-09	1.71e-06	1717	0.300733	0.0548501	10	70816008				TRUE
cg22350070	0.0171742	0.00289749	5.92725	3.72e-09	1.71e-06	1717	0.154056	0.0409126	2	79738639	CTNNA2;CTNNA2	TSS1500;TSS1500	N_Shore	TRUE
cg16489259	-0.0179064	0.00302143	-5.92644	3.74e-09	1.72e-06	1717	0.628657	0.0441958	10	32438418				TRUE
cg24833503	-0.0154312	0.00260396	-5.92604	3.75e-09	1.72e-06	1717	0.677282	0.0417396	9	6230258	IL33;IL33;IL33	5'UTR;5'UTR;5'UTR		NA
cg02711608	-0.0186584	0.00314894	-5.92528	3.77e-09	1.72e-06	1717	0.228917	0.0494995	19	47287964	SLC1A5;SLC1A5;SLC1A5;SLC1A5	1stExon;5'UTR;Body;5'UTR	N_Shelf	TRUE
cg13032842	-0.0143122	0.00241546	-5.92527	3.77e-09	1.72e-06	1717	0.476004	0.0392359	14	60085889	RTN1;RTN1	Body;Body		NA
cg01005506	-0.0218366	0.00368538	-5.92521	3.77e-09	1.72e-06	1717	0.352055	0.0535276	10	64565768	ADO;ADO	3'UTR;1stExon	Island	TRUE
cg17840178	-0.0166048	0.00280252	-5.92495	3.77e-09	1.73e-06	1714	0.173888	0.0391366	6	30709803	FLOT1	Body	N_Shore	TRUE
cg06132641	-0.0104477	0.0017638	-5.92338	3.81e-09	1.74e-06	1717	0.807527	0.0383129	17	14241052	HS3ST3B1;HS3ST3B1	Body;Body		NA
cg11867620	-0.0187152	0.00316018	-5.92218	3.84e-09	1.75e-06	1717	0.723279	0.0482153	8	95177214	CDH17;CDH17	Body;Body		NA
cg21108628	-0.0128679	0.00217296	-5.92183	3.84e-09	1.75e-06	1717	0.784737	0.0469674	8	28022272	ELP3;ELP3;ELP3;ELP3;ELP3;ELP3	Body;Body;Body;Body;Body;Body		NA
cg19312305	-0.0138585	0.00234035	-5.92154	3.85e-09	1.76e-06	1717	0.680353	0.042908	18	56117016	MIR122	TSS1500		TRUE
cg08324925	-0.0147705	0.00249442	-5.92142	3.85e-09	1.76e-06	1717	0.691777	0.0382039	5	131409159	CSF2	TSS1500		TRUE
cg24207603	-0.0199159	0.00336457	-5.91929	3.9e-09	1.78e-06	1717	0.570237	0.0579598	5	142555986	ARHGAP26;ARHGAP26	Body;Body		NA
cg03149958	-0.0193728	0.00327348	-5.91812	3.93e-09	1.79e-06	1717	0.765859	0.0454735	6	36326677				TRUE
cg09121624	-0.0123471	0.00208647	-5.9177	3.94e-09	1.79e-06	1717	0.606439	0.0396513	1	1918541	CFAP74	Body		NA
cg08662265	-0.0206568	0.00349096	-5.91723	3.95e-09	1.8e-06	1717	0.296657	0.0517647	12	54679251				NA
cg16748572	-0.0131607	0.00222496	-5.91503	4e-09	1.82e-06	1717	0.842288	0.0361918	10	31036150				NA
cg25107254	0.0149121	0.00252106	5.91502	4e-09	1.82e-06	1717	0.12139	0.0386662	4	187476455	MTNR1A	1stExon	Island	TRUE
cg09951720	-0.0127031	0.00214777	-5.91456	4.01e-09	1.82e-06	1717	0.163151	0.046138	2	68651081				NA
cg23337648	-0.0175405	0.00296572	-5.91443	4.02e-09	1.82e-06	1717	0.636243	0.0422033	11	47546192	CELF1;CELF1	5'UTR;TSS1500		NA
cg03105831	-0.0197484	0.00333906	-5.91437	4.02e-09	1.82e-06	1717	0.532451	0.0547483	2	10134031	GRHL1	Body		NA
cg21945520	-0.016208	0.00274048	-5.9143	4.02e-09	1.82e-06	1717	0.724358	0.0417441	19	35601839				NA
cg05118587	-0.0131376	0.00222143	-5.91403	4.03e-09	1.82e-06	1717	0.643657	0.0429593	1	157062170	ETV3L	3'UTR		TRUE
cg05429448	0.0168057	0.00284181	5.91374	4.03e-09	1.83e-06	1717	0.238405	0.0672505	3	101659630	LOC152225	TSS200		TRUE
cg13628814	-0.0152799	0.00258402	-5.91322	4.05e-09	1.83e-06	1717	0.638586	0.036718	6	2919612				NA
cg04411044	-0.0212705	0.00359769	-5.91226	4.07e-09	1.84e-06	1717	0.457137	0.061362	1	36191660				TRUE
cg01094982	-0.0128075	0.00216634	-5.91202	4.08e-09	1.84e-06	1717	0.752128	0.032601	22	43401279	PACSIN2	5'UTR		NA
cg16155661	-0.01173	0.00198414	-5.91189	4.08e-09	1.84e-06	1717	0.114131	0.0310247	16	30440676	DCTPP1	Body	N_Shore	NA
cg26183480	-0.0136274	0.00230529	-5.91139	4.09e-09	1.85e-06	1717	0.634908	0.0393838	7	155786627				NA
cg24741609	-0.0181282	0.00306688	-5.91098	4.1e-09	1.85e-06	1717	0.380409	0.0487159	1	54122060	GLIS1	5'UTR		TRUE
cg09037630	-0.0163636	0.00276852	-5.91061	4.11e-09	1.85e-06	1717	0.214677	0.0559088	6	31528239				TRUE
cg14108380	-0.0205592	0.00347948	-5.90869	4.16e-09	1.87e-06	1717	0.789612	0.0642169	9	139299357	SDCCAG3;SDCCAG3;SDCCAG3	Body;Body;Body	N_Shelf	TRUE
cg01213463	-0.0197141	0.00333664	-5.90836	4.17e-09	1.87e-06	1717	0.605964	0.0460084	19	32842514	ZNF507;ZNF507	5'UTR;5'UTR		NA
cg20684110	-0.0261958	0.00443468	-5.90703	4.2e-09	1.89e-06	1717	0.487911	0.0642091	10	64565750	ADO;ADO	3'UTR;1stExon	Island	TRUE
cg06405129	-0.0134976	0.00228522	-5.90649	4.21e-09	1.89e-06	1717	0.438948	0.0567159	11	3163861	OSBPL5;OSBPL5;OSBPL5	5'UTR;5'UTR;5'UTR		NA
cg01040553	-0.0137004	0.00231972	-5.90605	4.22e-09	1.9e-06	1717	0.61611	0.0504167	14	101554357				NA
cg10973762	-0.0191318	0.00323958	-5.90562	4.23e-09	1.9e-06	1717	0.37955	0.0513372	15	48625931	DUT;DUT;DUT	Body;Body;Body	S_Shore	TRUE
cg02311733	-0.0135769	0.0022991	-5.90531	4.24e-09	1.9e-06	1717	0.747177	0.0421975	7	44662765	OGDH;OGDH;OGDH	5'UTR;5'UTR;5'UTR		NA
cg03841201	-0.0117328	0.00198699	-5.90481	4.25e-09	1.91e-06	1717	0.647196	0.0433765	5	146772741	DPYSL3;DPYSL3	3'UTR;3'UTR		NA
cg03745755	-0.0184109	0.00311844	-5.9039	4.28e-09	1.92e-06	1717	0.3711	0.0490016	15	31780528	OTUD7A	Body	S_Shelf	NA
cg16823554	-0.0165284	0.00279975	-5.90354	4.29e-09	1.92e-06	1717	0.673579	0.0480195	11	113300731	DRD2;DRD2	5'UTR;5'UTR		NA
cg13668129	-0.0125712	0.00212954	-5.90325	4.29e-09	1.92e-06	1717	0.242155	0.0370108	19	41768075	HNRNPUL1	TSS1500	N_Shore	TRUE
cg08446900	0.0148724	0.00251982	5.90214	4.32e-09	1.93e-06	1717	0.0912439	0.042791	17	38501519	RARA;RARA;RARA;RARA	Body;Body;Body;Body	Island	TRUE
cg08686462	-0.016182	0.00274204	-5.90146	4.34e-09	1.94e-06	1717	0.384798	0.044269	11	2171184	INS-IGF2;IGF2;INS-IGF2	Body;TSS1500;Body		TRUE
cg03593014	-0.019342	0.00327762	-5.90122	4.35e-09	1.94e-06	1712	0.188359	0.0530015	10	98977821				TRUE
cg06946797	-0.0194681	0.00329923	-5.90079	4.36e-09	1.94e-06	1717	0.224403	0.0447007	16	11422409				TRUE
cg04042106	-0.00983666	0.00166702	-5.90073	4.36e-09	1.94e-06	1717	0.089728	0.0246366	11	65628736	MUS81	Body	S_Shore	TRUE
cg16786458	0.0259013	0.00438969	5.90049	4.36e-09	1.95e-06	1717	0.433496	0.067524	5	149108820	PPARGC1B	TSS1500	N_Shore	TRUE
cg16477744	-0.0130602	0.00221347	-5.90032	4.37e-09	1.95e-06	1717	0.841533	0.0393872	7	157367142	PTPRN2;PTPRN2;MIR153-2;PTPRN2	Body;Body;TSS200;Body	N_Shore	TRUE
cg06997537	0.0129208	0.00219029	5.89913	4.4e-09	1.96e-06	1717	0.818347	0.0367177	3	45928018	CCR9;CCR9;CCR9;CCR9;LZTFL1;CCR9;CCR9;LZTFL1	1stExon;1stExon;1stExon;5'UTR;5'UTR;5'UTR;5'UTR;Body		NA
cg00779989	-0.0136395	0.00231238	-5.89845	4.42e-09	1.97e-06	1717	0.674209	0.0410417	22	39862809	MGAT3	5'UTR		NA
cg15334166	-0.015075	0.00255588	-5.89816	4.43e-09	1.97e-06	1717	0.228226	0.0512291	14	76037417				NA
cg02679607	-0.0168352	0.00285442	-5.89793	4.43e-09	1.97e-06	1717	0.228064	0.0469847	16	11292903				NA
cg24843380	0.0235858	0.00399901	5.89792	4.43e-09	1.97e-06	1716	0.129301	0.0617393	5	178367827	ZNF454	TSS1500	Island	TRUE
cg01201120	-0.0131627	0.0022318	-5.89781	4.43e-09	1.97e-06	1717	0.175203	0.0461307	17	1987136	SMG6;SMG6;SMG6;SMG6	Body;Body;Body;Body		NA
cg17004025	-0.0132486	0.00224645	-5.89755	4.44e-09	1.97e-06	1717	0.263869	0.0538435	19	840795	PRTN3	TSS200	N_Shelf	TRUE
cg01024098	-0.0163547	0.00277326	-5.89728	4.45e-09	1.97e-06	1717	0.575667	0.0414669	16	31111692				NA
cg05856050	-0.0146967	0.00249266	-5.89601	4.48e-09	1.99e-06	1717	0.763541	0.0415193	17	3989372	ZZEF1	Body		NA
cg06070535	-0.0143308	0.00243061	-5.89597	4.48e-09	1.99e-06	1717	0.431001	0.0415111	3	135610148				NA
cg13250656	-0.0207513	0.00351977	-5.89564	4.49e-09	1.99e-06	1717	0.513168	0.0559435	9	94503156	ROR2	Body		NA
cg25885098	0.0228545	0.00387654	5.8956	4.49e-09	1.99e-06	1717	0.524667	0.0563795	20	49431907	BCAS4;BCAS4;BCAS4	Body;Body;Body		NA
cg10403394	0.0391858	0.00664696	5.8953	4.5e-09	1.99e-06	1717	0.35315	0.0986382	15	63349192	TPM1;TPM1;TPM1;TPM1;TPM1;TPM1;TPM1	Body;Body;Body;Body;Body;Body;Body		TRUE
cg12083893	-0.0116683	0.00197929	-5.89521	4.5e-09	1.99e-06	1717	0.741538	0.0394124	10	91111929				TRUE
cg08493167	-0.0215452	0.00365478	-5.89507	4.51e-09	1.99e-06	1717	0.520249	0.051951	14	106329560			N_Shelf	NA
cg08865140	-0.0129049	0.00218934	-5.89444	4.52e-09	2e-06	1717	0.806824	0.0437478	10	71507307				NA
cg17861836	-0.0247856	0.00420527	-5.89394	4.54e-09	2e-06	1717	0.411312	0.0621703	17	79202505	C17orf56	3'UTR		TRUE
cg21875543	0.022179	0.00376311	5.8938	4.54e-09	2e-06	1717	0.545126	0.0598404	16	78694191	WWOX;WWOX	Body;Body		NA
cg19491111	-0.0118966	0.00201895	-5.89247	4.58e-09	2.02e-06	1717	0.788239	0.0385136	20	5741690	C20orf196;C20orf196;C20orf196;C20orf196	5'UTR;5'UTR;5'UTR;5'UTR		NA
cg14462402	-0.0254353	0.00431711	-5.89174	4.6e-09	2.02e-06	1717	0.545856	0.0647954	11	120678447	GRIK4	Body		TRUE
cg19906672	-0.0165696	0.00281321	-5.88993	4.65e-09	2.04e-06	1717	0.671395	0.0428551	4	6918868	TBC1D14;TBC1D14	5'UTR;5'UTR		TRUE
cg03533141	-0.0147676	0.0025074	-5.88962	4.66e-09	2.05e-06	1717	0.36601	0.0428018	1	45243518	SNORD38A;RPS8;SNORD38B	Body;Body;TSS1500	S_Shore	TRUE
cg27370393	-0.013889	0.00235822	-5.88961	4.66e-09	2.05e-06	1717	0.7023	0.045037	3	178104333				NA
cg22904711	-0.0365605	0.00620946	-5.88787	4.7e-09	2.07e-06	1717	0.559426	0.0861155	19	44278628	KCNN4	Body	Island	TRUE
cg06974428	-0.0193834	0.00329219	-5.8877	4.71e-09	2.07e-06	1717	0.515392	0.0545411	10	22972299	PIP4K2A	Body		TRUE
cg06034194	-0.0261869	0.00444774	-5.88769	4.71e-09	2.07e-06	1717	0.588791	0.06738	9	12814626	LURAP1L-AS1;LURAP1L	TSS1500;Body		NA
cg09449447	0.0198757	0.00337602	5.88733	4.72e-09	2.07e-06	1716	0.286225	0.0500944	21	37891373	CLDN14;CLDN14	5'UTR;5'UTR		NA
cg07573872	-0.0200205	0.00340147	-5.88585	4.76e-09	2.09e-06	1717	0.753822	0.0462895	19	1126342	SBNO2;SBNO2	Body;Body	S_Shelf	TRUE
cg20244340	-0.0252408	0.00428894	-5.88509	4.78e-09	2.09e-06	1717	0.338544	0.0601237	20	19193989	SLC24A3	Body	S_Shore	TRUE
cg09423147	-0.0133584	0.00226991	-5.88498	4.79e-09	2.09e-06	1717	0.633593	0.0425599	16	30672502	FBRS;FBRS	Body;ExonBnd	S_Shore	NA
cg11556665	-0.0142965	0.0024295	-5.88452	4.8e-09	2.1e-06	1717	0.674806	0.0482595	8	29499870				NA
cg16452231	-0.012725	0.00216258	-5.88415	4.81e-09	2.1e-06	1717	0.588874	0.0383853	22	20106245	RANBP1;TRMT2A;TRMT2A;TRMT2A;RANBP1;RANBP1;RANBP1	Body;TSS1500;TSS1500;TSS1500;Body;Body;5'UTR	S_Shore	NA
cg25446789	-0.0194032	0.00329819	-5.88297	4.84e-09	2.12e-06	1717	0.467703	0.0502774	2	25810393	DTNB;DTNB;DTNB;DTNB;DTNB	Body;Body;Body;Body;Body		TRUE
cg27617011	-0.0132559	0.00225334	-5.88275	4.85e-09	2.12e-06	1717	0.703043	0.0439281	20	57070142	APCDD1L;APCDD1L;APCDD1L	Body;Body;Body		NA
cg10513018	-0.0176051	0.00299327	-5.88158	4.88e-09	2.13e-06	1717	0.2335	0.0604762	18	10123326				NA
cg09511513	-0.0276426	0.00469991	-5.88152	4.88e-09	2.13e-06	1716	0.547368	0.0638127	8	20060014	ATP6V1B2	Body		NA
cg26202327	-0.0129423	0.00220086	-5.88058	4.91e-09	2.14e-06	1717	0.574825	0.0318021	2	233193151	DIS3L2;DIS3L2;DIS3L2;DIS3L2	Body;Body;Body;Body		NA
cg13889950	-0.0183831	0.00312611	-5.88051	4.91e-09	2.14e-06	1717	0.316759	0.0453153	3	177076825				NA
cg21204620	-0.0159106	0.0027057	-5.8804	4.92e-09	2.14e-06	1717	0.316314	0.0640659	15	77281418				NA
cg16394096	-0.0161124	0.00274014	-5.88011	4.93e-09	2.14e-06	1717	0.282578	0.0610068	8	124870974	FER1L6	5'UTR		NA
cg17750024	-0.0206453	0.00351123	-5.87978	4.93e-09	2.15e-06	1717	0.531067	0.0595578	1	175538621	TNR	5'UTR		NA
cg06857925	-0.012246	0.00208277	-5.87967	4.94e-09	2.15e-06	1717	0.721991	0.0416561	1	37084266				NA
cg20834927	-0.00888679	0.00151163	-5.87895	4.96e-09	2.15e-06	1717	0.433268	0.024248	18	35009971	CELF4;CELF4;CELF4;CELF4	Body;Body;Body;Body		NA
cg05944099	0.0148487	0.0025264	5.87743	5e-09	2.17e-06	1717	0.651401	0.0482608	1	154601769	ADAR	TSS1500	S_Shore	NA
cg15034393	-0.0204907	0.0034864	-5.87732	5.01e-09	2.17e-06	1717	0.283465	0.0526651	3	152856773				TRUE
cg06373817	-0.0109614	0.0018655	-5.87587	5.05e-09	2.19e-06	1717	0.804154	0.0299769	15	93123126				TRUE
cg01668352	-0.0106874	0.001819	-5.87544	5.06e-09	2.19e-06	1717	0.841327	0.0256523	12	64482597	SRGAP1	Body		TRUE
cg03950873	-0.0120634	0.00205328	-5.87518	5.07e-09	2.19e-06	1717	0.729811	0.0439662	14	60045040	C14orf38	TSS1500	S_Shore	TRUE
cg08666707	-0.0141698	0.00241183	-5.87514	5.07e-09	2.19e-06	1717	0.700046	0.0374374	6	41456441				TRUE
cg26002686	-0.0145991	0.00248519	-5.87446	5.09e-09	2.2e-06	1717	0.686649	0.0595373	22	26019477	ADRBK2	Body		NA
cg24086068	-0.0273603	0.00465753	-5.87443	5.1e-09	2.2e-06	1714	0.634872	0.0634816	4	77356008	SHROOM3	TSS1500		TRUE
cg15187982	-0.0120254	0.00204713	-5.87424	5.1e-09	2.2e-06	1717	0.811485	0.040646	17	42675980				NA
cg26159298	-0.0233156	0.00396991	-5.87309	5.13e-09	2.22e-06	1717	0.250941	0.0605475	14	77542814	LOC102724190	TSS1500		NA
cg16538328	-0.0137125	0.00233521	-5.87207	5.17e-09	2.23e-06	1717	0.420338	0.0442656	17	1092288				NA
cg00711496	-0.029196	0.00497207	-5.87199	5.17e-09	2.23e-06	1717	0.860196	0.0648106	19	50191497	C19orf76;PRMT1;PRMT1;PRMT1	TSS1500;Body;Body;Body	Island	TRUE
cg08651677	-0.0170567	0.002905	-5.87148	5.18e-09	2.23e-06	1717	0.270199	0.0514317	5	148183009				NA
cg00639656	-0.0119539	0.00203616	-5.87078	5.2e-09	2.24e-06	1717	0.62428	0.0315912	17	27050360	SNORD42A;RPL23A;SNORD4B	TSS200;Body;TSS1500	N_Shelf	TRUE
cg08396193	-0.0150088	0.00255699	-5.86971	5.24e-09	2.25e-06	1717	0.806111	0.033861	7	27193709	HOXA7	3'UTR	N_Shore	TRUE
cg26482198	-0.0115778	0.00197249	-5.86965	5.24e-09	2.25e-06	1717	0.607116	0.0373855	5	131636841	SLC22A4	Body		NA
cg22846067	-0.0116686	0.00198798	-5.86955	5.24e-09	2.25e-06	1717	0.775941	0.0330581	15	75252565			S_Shore	TRUE
cg27539210	-0.0102612	0.00174822	-5.8695	5.24e-09	2.25e-06	1717	0.482184	0.0426081	11	34156709	NAT10;NAT10;NAT10;NAT10	ExonBnd;ExonBnd;Body;Body		NA
cg07395110	-0.0127616	0.00217443	-5.86893	5.26e-09	2.26e-06	1717	0.815611	0.0403446	1	246493579	SMYD3;SMYD3	Body;Body		NA
cg05547260	-0.0129545	0.00220738	-5.86873	5.27e-09	2.26e-06	1717	0.765484	0.0380789	6	43611905	RSPH9	TSS1500	N_Shore	TRUE
cg03339288	-0.0144161	0.00245709	-5.86714	5.32e-09	2.28e-06	1716	0.638482	0.0444066	19	35896314	LINC01531	TSS200		NA
cg00719864	-0.0134957	0.00230068	-5.86596	5.36e-09	2.3e-06	1717	0.588103	0.0372175	9	124408700	DAB2IP	Body		NA
cg00694180	-0.0122423	0.00208707	-5.8658	5.36e-09	2.3e-06	1717	0.858635	0.0403211	6	33243375	RPS18	Body	N_Shore	TRUE
cg19709355	-0.00964028	0.00164365	-5.86518	5.38e-09	2.3e-06	1717	0.12399	0.0275486	17	38504102	RARA;RARA;RARA;RARA	Body;Body;Body;Body	S_Shelf	TRUE
cg18245230	-0.0158154	0.00269694	-5.86419	5.41e-09	2.31e-06	1717	0.677872	0.047275	7	157204586	DNAJB6	Body	Island	TRUE
cg26892401	-0.0116375	0.00198451	-5.86418	5.41e-09	2.31e-06	1717	0.854142	0.0274302	7	2847908	GNA12;GNA12;GNA12	Body;Body;Body		NA
cg02767093	-0.0123161	0.00210038	-5.86375	5.43e-09	2.32e-06	1717	0.322452	0.0382412	13	99130655	STK24;STK24	Body;Body	S_Shelf	TRUE
cg13904667	-0.0115873	0.00197618	-5.8635	5.43e-09	2.32e-06	1717	0.529102	0.0365596	20	44933759			N_Shelf	TRUE
cg11146034	-0.018206	0.00310502	-5.86342	5.44e-09	2.32e-06	1717	0.36944	0.0474032	12	96590670	ELK3	5'UTR	S_Shore	TRUE
cg20606301	0.0212534	0.00362487	5.86323	5.44e-09	2.32e-06	1717	0.483129	0.0559677	17	9571882	USP43;USP43	Body;Body		NA
cg00040592	-0.0122076	0.00208211	-5.8631	5.45e-09	2.32e-06	1717	0.799749	0.038776	5	145317425	SH3RF2	5'UTR	S_Shore	NA
cg20682639	-0.0115044	0.00196218	-5.86307	5.45e-09	2.32e-06	1717	0.610014	0.0431334	5	31799285	PDZD2;PDZD2	5'UTR;1stExon		TRUE
cg09345144	-0.0120155	0.00204947	-5.86272	5.46e-09	2.33e-06	1717	0.77282	0.0445368	16	11059551	CLEC16A;CLEC16A	Body;Body		NA
cg09010134	-0.0179505	0.00306191	-5.86252	5.47e-09	2.33e-06	1717	0.302297	0.0470995	3	48228826	CDC25A;CDC25A	Body;Body	N_Shore	NA
cg27173965	-0.0129687	0.00221235	-5.86197	5.48e-09	2.33e-06	1717	0.79454	0.0374408	1	68841715				TRUE
cg22895366	-0.0214378	0.00365778	-5.86087	5.52e-09	2.35e-06	1717	0.223427	0.071077	22	39574449				NA
cg10597921	-0.0127428	0.00217423	-5.86084	5.52e-09	2.35e-06	1717	0.721132	0.0409208	11	111102759				NA
cg14549158	-0.0208297	0.00355431	-5.86041	5.53e-09	2.35e-06	1717	0.67834	0.0560531	6	162521035	PARK2;PARK2;PARK2	Body;Body;Body		NA
cg00205076	0.0170583	0.00291086	5.86023	5.54e-09	2.35e-06	1717	0.669569	0.0482003	18	683501	ENOSF1;ENOSF1;ENOSF1	Body;Body;Body		NA
cg11482105	-0.0118383	0.0020203	-5.85968	5.56e-09	2.36e-06	1717	0.71974	0.0428783	1	56241150				NA
cg12471790	-0.015188	0.00259223	-5.85905	5.58e-09	2.37e-06	1717	0.726367	0.0406527	7	130698202	LINC-PINT;LINC-PINT;LINC-PINT;LINC-PINT;LINC-PINT;LINC-PINT;LINC-PINT;LINC-PINT	Body;Body;Body;Body;Body;Body;Body;Body		NA
cg13555415	0.0109994	0.00187747	5.85862	5.59e-09	2.37e-06	1717	0.0547129	0.0286505	9	134454249	RAPGEF1;RAPGEF1	3'UTR;3'UTR		TRUE
cg05352838	-0.0142961	0.00244046	-5.85794	5.62e-09	2.38e-06	1717	0.772339	0.050078	6	33384391	CUTA;CUTA;CUTA;CUTA;CUTA	3'UTR;3'UTR;3'UTR;3'UTR;3'UTR	N_Shore	TRUE
cg10586317	-0.0100051	0.00170823	-5.85701	5.65e-09	2.39e-06	1717	0.519424	0.0271127	15	73979250	CD276;CD276	5'UTR;5'UTR	S_Shore	TRUE
cg10316899	-0.017438	0.00297729	-5.85699	5.65e-09	2.39e-06	1717	0.679642	0.057991	1	39658128	MACF1	Body		TRUE
cg24399529	0.0182386	0.00311415	5.8567	5.66e-09	2.39e-06	1717	0.195835	0.0421697	15	69373153	MIR548H4;TMEM84	Body;TSS200		TRUE
cg22889480	-0.012994	0.00221867	-5.85668	5.66e-09	2.39e-06	1717	0.582487	0.0398382	10	34575870	PARD3;PARD3;PARD3;PARD3;PARD3;PARD3;PARD3;PARD3	Body;Body;Body;Body;Body;Body;Body;Body		NA
cg04931184	-0.012904	0.0022035	-5.85613	5.68e-09	2.4e-06	1717	0.63257	0.041327	22	38840560	KCNJ4;KCNJ4	5'UTR;TSS1500		TRUE
cg22571654	0.0215031	0.0036721	5.85581	5.69e-09	2.4e-06	1717	0.425128	0.0699172	3	150805388	MED12L	Body	S_Shore	TRUE
cg22139665	0.0161877	0.00276471	5.8551	5.71e-09	2.41e-06	1717	0.142956	0.0366317	10	103733410	C10orf76	Body		NA
cg11857223	-0.0148273	0.00253249	-5.85481	5.72e-09	2.41e-06	1717	0.254132	0.0440855	8	98941439	MATN2;MATN2	Body;Body		NA
cg19806586	-0.0144164	0.00246238	-5.85464	5.73e-09	2.41e-06	1717	0.693903	0.0506318	15	39524983				NA
cg22304262	-0.0174965	0.00298891	-5.8538	5.75e-09	2.42e-06	1717	0.742411	0.042886	19	47287778	SLC1A5;SLC1A5;SLC1A5	Body;5'UTR;Body	N_Shelf	TRUE
cg01059704	-0.0156909	0.00268076	-5.85313	5.78e-09	2.43e-06	1717	0.717416	0.0419345	5	34914428	RAD1;RAD1;BRIX1	Body;Body;TSS1500	N_Shore	TRUE
cg16146253	-0.0116321	0.00198789	-5.85149	5.83e-09	2.45e-06	1717	0.751534	0.0405684	6	25597934	LRRC16A;LRRC16A	Body;Body		NA
cg01180348	-0.0158858	0.00271506	-5.851	5.85e-09	2.46e-06	1717	0.536779	0.0412464	12	31524029				NA
cg27615938	-0.0177731	0.00303782	-5.85062	5.86e-09	2.46e-06	1717	0.30785	0.060913	17	16344574	NCRNA00188;NCRNA00188;NCRNA00188;NCRNA00188;NCRNA00188;NCRNA00188;NCRNA00188;NCRNA00188;NCRNA00188;NCRNA00188;NCRNA00188;NCRNA00188;NCRNA00188;NCRNA00188;NCRNA00188;NCRNA00188;NCRNA00188;NCRNA00188;SNORD65;NCRNA00188;NCRNA00188;NCRNA00188;NCRNA00188	Body;Body;Body;Body;Body;Body;Body;Body;Body;Body;Body;Body;Body;Body;Body;Body;Body;Body;Body;Body;Body;Body;Body	S_Shore	TRUE
cg19160624	-0.0156599	0.00267664	-5.8506	5.86e-09	2.46e-06	1717	0.577079	0.0459597	12	68221623				TRUE
cg08708961	0.0221293	0.00378269	5.85015	5.88e-09	2.47e-06	1717	0.230489	0.0593383	1	227070630	PSEN2;PSEN2	Body;Body		TRUE
cg08673945	-0.0183056	0.00312917	-5.84998	5.88e-09	2.47e-06	1717	0.4732	0.0553477	9	20490677	MLLT3;MLLT3	Body;Body		NA
cg19782242	-0.0123213	0.00210627	-5.84981	5.89e-09	2.47e-06	1717	0.766229	0.0490894	2	174153501				NA
cg23762517	0.0458465	0.00783799	5.84927	5.91e-09	2.47e-06	1716	0.378268	0.104118	1	42384310	HIVEP3;HIVEP3;HIVEP3;HIVEP3	1stExon;1stExon;5'UTR;5'UTR	S_Shore	TRUE
cg22562942	0.0180714	0.00308954	5.84922	5.91e-09	2.47e-06	1717	0.0977349	0.0456413	8	24772309	NEFM;NEFM	TSS200;1stExon	Island	TRUE
cg06419793	-0.0114606	0.00195953	-5.84866	5.93e-09	2.48e-06	1717	0.518442	0.0292748	19	11376508			S_Shelf	TRUE
cg18364697	-0.0118032	0.00201812	-5.84861	5.93e-09	2.48e-06	1717	0.745787	0.0385709	11	110461904	ARHGAP20;ARHGAP20;ARHGAP20;ARHGAP20;ARHGAP20	Body;Body;Body;Body;Body		NA
cg18963236	-0.0235121	0.00402025	-5.84843	5.94e-09	2.48e-06	1717	0.501755	0.0556298	2	220325833	SPEG;SPEG	5'UTR;Body		NA
cg04171808	-0.0122389	0.0020927	-5.84839	5.94e-09	2.48e-06	1717	0.745892	0.0457301	11	35188437	CD44;CD44;CD44;CD44;CD44	Body;Body;Body;Body;Body		TRUE
cg05371159	0.0303197	0.00518449	5.84815	5.95e-09	2.48e-06	1717	0.329828	0.068448	9	94342441				NA
cg17114567	-0.0127524	0.00218077	-5.84769	5.96e-09	2.49e-06	1717	0.593725	0.0344231	16	68026532	DPEP2;DPEP2	ExonBnd;Body	N_Shore	NA
cg20682318	-0.0118297	0.00202336	-5.84657	6e-09	2.5e-06	1717	0.574831	0.0361359	17	47938370				NA
cg22698115	-0.0153152	0.00262009	-5.8453	6.05e-09	2.52e-06	1717	0.695895	0.0426835	11	1771907	HCCA2	Body	S_Shore	TRUE
cg17836675	-0.0128521	0.00219917	-5.84407	6.09e-09	2.54e-06	1717	0.172406	0.0411743	21	43518131	UMODL1;UMODL1;UMODL1;UMODL1	Body;Body;Body;Body		NA
cg07171504	-0.0130253	0.00222959	-5.84204	6.17e-09	2.57e-06	1717	0.776201	0.0371855	8	103662317	KLF10;KLF10	3'UTR;3'UTR	N_Shelf	TRUE
cg27285658	-0.0151974	0.00260145	-5.84187	6.17e-09	2.57e-06	1716	0.573484	0.0430817	22	42777978	NFAM1	3'UTR		NA
cg02288836	-0.0121144	0.00207374	-5.84183	6.17e-09	2.57e-06	1717	0.78146	0.0412737	3	119311944				NA
cg25020925	-0.0103771	0.00177683	-5.84021	6.23e-09	2.59e-06	1717	0.775337	0.0430456	8	42742938	RNF170;RNF170;RNF170;RNF170;RNF170;RNF170	Body;Body;Body;Body;Body;5'UTR		NA
cg25663823	-0.0142091	0.00243345	-5.83906	6.28e-09	2.61e-06	1717	0.858817	0.0408856	15	101568217	LRRK1	Body		TRUE
cg24502490	-0.0261987	0.00448695	-5.83887	6.29e-09	2.61e-06	1711	0.271489	0.0620696	2	20981591	LDAH;LDAH;LDAH;LDAH;LDAH;LDAH;LDAH;LDAH	5'UTR;5'UTR;Body;Body;Body;Body;Body;Body		NA
cg24688690	-0.0112935	0.00193432	-5.8385	6.3e-09	2.61e-06	1717	0.670545	0.029015	5	345850	AHRR	Body	S_Shore	TRUE
cg12008034	-0.0138794	0.00237822	-5.83604	6.39e-09	2.65e-06	1717	0.598848	0.0389807	6	33996580	GRM4	Body	S_Shore	TRUE
cg25508633	-0.0149124	0.00255559	-5.83521	6.42e-09	2.66e-06	1717	0.72677	0.0479236	19	10218184	SNORD105;PPAN-P2RY11;PPAN	TSS200;Body;Body	S_Shore	TRUE
cg25998745	-0.0214995	0.00368463	-5.8349	6.43e-09	2.66e-06	1717	0.644628	0.0554666	8	142028625				TRUE
cg09560488	-0.0140949	0.00241587	-5.83428	6.45e-09	2.67e-06	1717	0.681405	0.0527702	8	107295414	OXR1;OXR1	5'UTR;5'UTR		NA
cg13064873	-0.013114	0.00224795	-5.83373	6.48e-09	2.68e-06	1717	0.333463	0.0419551	17	48360726	TMEM92-AS1	Body		NA
cg23379566	-0.0565187	0.00968878	-5.83342	6.49e-09	2.68e-06	1717	0.645216	0.127484	3	149094892	TM4SF1;TM4SF1-AS1;TM4SF1-AS1;TM4SF1-AS1	Body;TSS1500;TSS1500;TSS1500		NA
cg01537907	-0.0147899	0.0025355	-5.83313	6.5e-09	2.69e-06	1717	0.579421	0.0431015	7	75948532			S_Shore	NA
cg17438580	-0.0162199	0.00278079	-5.83283	6.51e-09	2.69e-06	1717	0.744655	0.0440881	11	47883517				NA
cg15541611	-0.0113796	0.00195099	-5.83275	6.51e-09	2.69e-06	1717	0.339069	0.0458051	10	104211319	C10orf95	TSS200	S_Shore	TRUE
cg01369611	-0.0260898	0.0044743	-5.83104	6.58e-09	2.71e-06	1715	0.617801	0.0607908	5	95362282	LOC101929710	Body		NA
cg02044044	-0.0111445	0.00191129	-5.83089	6.58e-09	2.71e-06	1717	0.814281	0.0396084	10	13222924	MCM10;MCM10	Body;Body		NA
cg18981809	0.0221644	0.00380199	5.82969	6.63e-09	2.73e-06	1717	0.658092	0.0637038	5	177870295	COL23A1	Body		NA
cg01495099	-0.0174191	0.00298883	-5.82805	6.69e-09	2.76e-06	1717	0.217985	0.0594559	20	36872322	KIAA1755	Body		NA
cg24926042	-0.0120481	0.00206727	-5.82801	6.7e-09	2.76e-06	1717	0.644136	0.036452	12	52799999	KRT82	1stExon		TRUE
cg14134551	-0.0128457	0.00220426	-5.82766	6.71e-09	2.76e-06	1717	0.664847	0.0399512	1	204598444	LRRN2;LRRN2	5'UTR;5'UTR		NA
cg06298346	-0.0152815	0.00262239	-5.82733	6.72e-09	2.76e-06	1717	0.218975	0.0455387	5	10565679	ANKRD33B	Body	Island	TRUE
cg10592592	-0.0206519	0.00354411	-5.8271	6.73e-09	2.77e-06	1717	0.310943	0.0513479	10	74034663	DDIT4	Body	Island	TRUE
cg00153306	-0.0111713	0.00191734	-5.82648	6.76e-09	2.77e-06	1717	0.411892	0.0362219	3	46741492	TMIE	TSS1500	N_Shore	TRUE
cg06432753	-0.0146657	0.00251709	-5.82646	6.76e-09	2.77e-06	1717	0.732804	0.0443734	4	146118165				TRUE
cg12418544	-0.0122645	0.00210524	-5.82568	6.79e-09	2.79e-06	1717	0.677249	0.0387035	1	208190130				NA
cg14218885	-0.0122195	0.00209799	-5.82436	6.84e-09	2.8e-06	1717	0.399037	0.0579601	6	6713220				NA
cg03607573	-0.0243649	0.00418316	-5.82451	6.84e-09	2.8e-06	1708	0.344373	0.0570972	11	93471889	TAF1D	Body	N_Shelf	TRUE
cg08436481	-0.0127686	0.00219243	-5.82398	6.86e-09	2.81e-06	1717	0.704626	0.0420958	20	44048346	PIGT;PIGT;PIGT;PIGT;PIGT;PIGT;PIGT;PIGT;PIGT	Body;Body;Body;Body;Body;Body;Body;Body;Body	S_Shelf	NA
cg18900669	-0.0147291	0.00252906	-5.82392	6.86e-09	2.81e-06	1717	0.200855	0.0435575	17	7482456	CD68;CD68	TSS1500;TSS1500	N_Shelf	TRUE
cg05720921	-0.0127179	0.0021839	-5.8235	6.88e-09	2.81e-06	1717	0.612876	0.0358622	11	69788919				NA
cg08390331	-0.0119211	0.00204714	-5.82329	6.88e-09	2.82e-06	1717	0.772774	0.0429666	7	135716016				NA
cg13591783	-0.0182596	0.0031358	-5.82296	6.9e-09	2.82e-06	1717	0.208039	0.0624567	9	75768868	ANXA1	5'UTR		TRUE
cg05667744	-0.0203257	0.00349083	-5.82261	6.91e-09	2.82e-06	1717	0.642318	0.0513819	1	91631322				NA
cg06532574	-0.0407582	0.00700201	-5.82093	6.98e-09	2.85e-06	1714	0.604668	0.0953888	5	95295740	ELL2	Body	N_Shore	TRUE
cg12027010	-0.0138063	0.0023719	-5.82078	6.99e-09	2.85e-06	1717	0.647351	0.047725	11	70678897	SHANK2	Body		NA
cg17024919	-0.0391595	0.00672852	-5.81993	7.02e-09	2.86e-06	1717	0.30893	0.0896369	3	21792248	ZNF385D	Body		TRUE
cg13574858	0.013893	0.00238796	5.81795	7.1e-09	2.9e-06	1717	0.27189	0.0469815	17	7380990	ZBTB4;ZBTB4	5'UTR;5'UTR	N_Shore	NA
cg11263372	-0.0148145	0.0025466	-5.81737	7.13e-09	2.9e-06	1717	0.292664	0.0593299	1	245762940	KIF26B	Body		NA
cg16844433	-0.0118482	0.00203669	-5.81737	7.13e-09	2.9e-06	1717	0.544496	0.0310934	12	3420331				NA
cg09221297	-0.0152864	0.00262776	-5.81729	7.13e-09	2.9e-06	1717	0.38573	0.0402254	1	205016193	CNTN2	5'UTR		NA
cg08393867	-0.0128789	0.00221399	-5.81707	7.14e-09	2.9e-06	1717	0.44902	0.0406949	17	38637246	TNS4	Body		NA
cg15930155	-0.0118616	0.00203944	-5.81608	7.18e-09	2.92e-06	1717	0.6993	0.0447237	10	30185196				NA
cg15138339	-0.0167282	0.00287627	-5.81594	7.19e-09	2.92e-06	1717	0.865779	0.0439422	17	40715222	COASY;COASY;COASY;COASY;COASY	1stExon;Body;Body;Body;5'UTR	Island	TRUE
cg17290213	-0.0120577	0.00207353	-5.81508	7.22e-09	2.93e-06	1717	0.453591	0.0366098	11	65344355	EHBP1L1	Body	S_Shore	TRUE
cg17913625	0.0177981	0.00306093	5.81459	7.25e-09	2.94e-06	1717	0.236671	0.0470827	3	38263930	OXSR1	Body		NA
cg00737979	-0.0122074	0.00209968	-5.81391	7.27e-09	2.95e-06	1717	0.659513	0.0447431	5	134990285	LOC340074	TSS1500		TRUE
cg08444340	-0.010613	0.0018256	-5.81339	7.3e-09	2.96e-06	1717	0.849344	0.0263702	2	149823755	KIF5C;KIF5C	Body;Body		NA
cg14614490	-0.0120007	0.00206467	-5.81242	7.34e-09	2.97e-06	1717	0.642496	0.0322888	9	123637816	PHF19;PHF19	5'UTR;5'UTR	N_Shore	TRUE
cg03427663	-0.0128298	0.00220732	-5.81237	7.34e-09	2.97e-06	1717	0.164572	0.0387896	16	30445585			S_Shelf	TRUE
cg26254131	-0.0108049	0.00185922	-5.81151	7.38e-09	2.98e-06	1717	0.795714	0.0424463	2	69912852				NA
cg27523577	-0.0196099	0.00337491	-5.81049	7.42e-09	3e-06	1717	0.38505	0.0534673	22	50630587	TRABD	5'UTR	S_Shore	TRUE
cg18638857	-0.0187074	0.00321967	-5.81035	7.43e-09	3e-06	1717	0.459143	0.055646	20	45981324	ZMYND8;ZMYND8;ZMYND8;ZMYND8;ZMYND8;ZMYND8;ZMYND8;ZMYND8;ZMYND8;ZMYND8;ZMYND8;ZMYND8;ZMYND8;ZMYND8;ZMYND8;ZMYND8;ZMYND8;ZMYND8	5'UTR;5'UTR;5'UTR;5'UTR;5'UTR;Body;Body;Body;Body;Body;Body;Body;Body;Body;Body;Body;Body;Body		NA
cg05600496	-0.0192919	0.00332094	-5.80917	7.48e-09	3.02e-06	1717	0.431664	0.0586438	13	80357187				TRUE
cg25076786	-0.0151752	0.00261252	-5.80864	7.5e-09	3.03e-06	1717	0.17862	0.0502962	3	46511269				NA
cg07146073	-0.0181501	0.00312492	-5.80818	7.52e-09	3.04e-06	1717	0.79206	0.0547128	17	29852668	RAB11FIP4	Body		TRUE
cg20748386	-0.0119293	0.00205425	-5.80714	7.57e-09	3.05e-06	1717	0.715145	0.0426277	6	74247558				NA
cg04044720	0.0166353	0.00286494	5.80653	7.6e-09	3.06e-06	1717	0.187288	0.0490476	3	22413680			Island	TRUE
cg02751731	-0.0165406	0.0028487	-5.80638	7.6e-09	3.06e-06	1717	0.655028	0.0451858	20	642436	SCRT2	3'UTR	N_Shore	TRUE
cg22375046	-0.0213085	0.00366995	-5.80621	7.61e-09	3.06e-06	1717	0.591866	0.0565204	11	126236634	ST3GAL4;ST3GAL4	5'UTR;5'UTR		NA
cg02549980	-0.0119128	0.00205185	-5.80585	7.63e-09	3.07e-06	1717	0.711593	0.0420911	15	92840315				NA
cg12376406	-0.0131947	0.00227285	-5.80536	7.65e-09	3.08e-06	1717	0.704716	0.0495245	14	21236306	EDDM3B	TSS1500		NA
cg22389380	-0.0130692	0.00225143	-5.80484	7.67e-09	3.08e-06	1717	0.117926	0.0420355	4	26077294				NA
cg06688878	-0.0141773	0.00244251	-5.80441	7.69e-09	3.09e-06	1717	0.176696	0.0337902	8	124560668				NA
cg02723343	-0.0122428	0.00210943	-5.80382	7.72e-09	3.1e-06	1717	0.662994	0.0431501	10	77136905	ZNF503	Body		NA
cg13262048	-0.0156782	0.00270141	-5.80372	7.72e-09	3.1e-06	1717	0.244301	0.0452316	12	108700159	CMKLR1;CMKLR1;CMKLR1;CMKLR1	5'UTR;5'UTR;5'UTR;5'UTR		NA
cg12278018	-0.0132284	0.00227941	-5.80345	7.73e-09	3.1e-06	1717	0.753013	0.0513006	1	35266042				NA
cg16815082	-0.0145587	0.00250869	-5.80329	7.74e-09	3.1e-06	1717	0.665448	0.0413667	7	98303900				NA
cg22232492	0.0146805	0.0025298	5.80305	7.75e-09	3.11e-06	1717	0.364299	0.0397637	20	12152900				NA
cg09172850	-0.020579	0.00354635	-5.80288	7.76e-09	3.11e-06	1717	0.699518	0.0494803	1	191933198				TRUE
cg03002689	-0.0133293	0.00229719	-5.80244	7.78e-09	3.11e-06	1717	0.623849	0.043329	22	20247735	RTN4R	Body		NA
cg04580186	-0.0120793	0.00208187	-5.80211	7.79e-09	3.12e-06	1717	0.803057	0.0341203	2	204464628				NA
cg02318881	-0.0125041	0.00215531	-5.80155	7.82e-09	3.13e-06	1717	0.743938	0.0360418	10	52134036	SGMS1	5'UTR		NA
cg24478478	-0.012882	0.00222058	-5.80118	7.84e-09	3.13e-06	1717	0.604155	0.0387953	16	67202963	HSF4;HSF4;NOL3;NOL3;NOL3;NOL3	Body;Body;TSS1500;TSS1500;TSS1500;TSS1500	N_Shore	NA
cg23643450	-0.0124652	0.00214888	-5.80078	7.86e-09	3.14e-06	1717	0.58466	0.0346746	1	204592576	LRRN2;LRRN2	5'UTR;5'UTR		NA
cg19089201	0.0378972	0.00653349	5.80045	7.87e-09	3.14e-06	1717	0.827844	0.0901704	7	45002287	MYO1G	3'UTR	Island	TRUE
cg26764244	-0.0266138	0.00458855	-5.80004	7.89e-09	3.15e-06	1717	0.211466	0.0631315	1	68299511	GNG12	TSS1500	S_Shore	TRUE
cg07224078	-0.0192753	0.00332465	-5.79769	8e-09	3.19e-06	1717	0.531777	0.0509965	7	114785620	LINC01392	Body		NA
cg24170996	-0.0163885	0.00282695	-5.79722	8.02e-09	3.2e-06	1717	0.265354	0.042534	6	13614640	SIRT5;SIRT5;SIRT5;NOL7	3'UTR;3'UTR;3'UTR;TSS1500	N_Shore	NA
cg09029902	-0.0126583	0.00218376	-5.79654	8.05e-09	3.21e-06	1717	0.122629	0.031606	20	52199594	ZNF217;ZNF217	5'UTR;1stExon	S_Shore	TRUE
cg03272415	-0.0134361	0.00231809	-5.79619	8.07e-09	3.21e-06	1717	0.762479	0.0417662	6	31094124	PSORS1C1	5'UTR		NA
cg13614617	-0.0130422	0.00225021	-5.796	8.08e-09	3.21e-06	1717	0.699023	0.0464344	15	65656635	IGDCC3	Body	S_Shelf	TRUE
cg26734440	-0.0124774	0.0021529	-5.79562	8.1e-09	3.22e-06	1717	0.797583	0.0408398	19	35481930				NA
cg21553436	0.0199981	0.00345125	5.79444	8.15e-09	3.24e-06	1716	0.256663	0.0608751	3	33701149	CLASP2;CLASP2	TSS1500;Body		NA
cg16797070	-0.0132506	0.00228688	-5.7942	8.16e-09	3.24e-06	1717	0.518921	0.0336208	12	115942792				NA
cg00002033	-0.0616008	0.010632	-5.79389	8.18e-09	3.25e-06	1717	0.743751	0.13861	19	39798481	LRFN1	Body	Island	TRUE
cg13648951	-0.0138827	0.00239624	-5.79353	8.2e-09	3.25e-06	1717	0.659568	0.0362731	14	102023493	DIO3OS	TSS1500	N_Shelf	NA
cg06803614	-0.0117482	0.00202818	-5.79248	8.25e-09	3.27e-06	1717	0.78388	0.0341989	1	40133581	NT5C1A	Body	N_Shelf	TRUE
cg10293217	0.0219089	0.00378239	5.79234	8.25e-09	3.27e-06	1716	0.461473	0.0596271	17	42678919				NA
cg00284713	-0.013192	0.0022777	-5.79182	8.28e-09	3.28e-06	1717	0.763298	0.0373924	14	55129544	SAMD4A;SAMD4A	Body;Body		NA
cg18591264	-0.010975	0.0018951	-5.79127	8.3e-09	3.29e-06	1717	0.657206	0.0324755	18	56594483	ZNF532	Body		NA
cg18956996	-0.0137924	0.00238177	-5.79082	8.33e-09	3.29e-06	1717	0.558309	0.0438769	1	33199677				NA
cg15167367	-0.0163682	0.00282663	-5.79073	8.33e-09	3.29e-06	1717	0.309195	0.0469655	2	113933123	PSD4	5'UTR		NA
cg12526100	-0.0130955	0.00226155	-5.79049	8.34e-09	3.3e-06	1717	0.501031	0.0337917	2	28833641	PLB1;PLB1	Body;Body		NA
cg17343725	-0.0181039	0.00312652	-5.79043	8.35e-09	3.3e-06	1717	0.202879	0.0579406	11	62195225				NA
cg21188533	0.0443908	0.00766629	5.79039	8.35e-09	3.3e-06	1717	0.572254	0.106656	3	53700263	CACNA1D;CACNA1D;CACNA1D	Body;Body;Body		TRUE
cg22786472	-0.0133982	0.00231441	-5.78902	8.41e-09	3.32e-06	1717	0.740111	0.0506645	4	26198975				TRUE
cg00175403	-0.0111828	0.00193184	-5.78868	8.43e-09	3.33e-06	1717	0.533406	0.0361159	1	12223543			N_Shelf	TRUE
cg27467282	0.0144798	0.00250147	5.78851	8.44e-09	3.33e-06	1717	0.793327	0.0421054	13	52116184				TRUE
cg26305486	0.0188157	0.00325063	5.78832	8.45e-09	3.33e-06	1717	0.756908	0.0450863	8	99033221	MATN2;MATN2	Body;Body		NA
cg17529257	-0.0162791	0.00281246	-5.78819	8.45e-09	3.33e-06	1717	0.334345	0.0475235	16	75032269	ZNRF1	TSS1500	N_Shore	NA
cg27376872	-0.0102138	0.00176486	-5.78732	8.5e-09	3.34e-06	1717	0.537781	0.0253506	8	899171				TRUE
cg26577523	-0.0134084	0.00231695	-5.78709	8.51e-09	3.35e-06	1717	0.196639	0.0500961	2	70270826	PCBP1-AS1	Body		NA
cg00060026	-0.0137028	0.00236791	-5.78688	8.52e-09	3.35e-06	1717	0.736482	0.0392676	11	847072	TSPAN4;TSPAN4;TSPAN4;TSPAN4;TSPAN4;TSPAN4;TSPAN4	5'UTR;5'UTR;5'UTR;5'UTR;5'UTR;5'UTR;5'UTR	N_Shelf	NA
cg14390414	-0.0119194	0.00206015	-5.78569	8.58e-09	3.37e-06	1717	0.769777	0.0394255	9	95918754				NA
cg13139135	-0.0121336	0.00209758	-5.78457	8.64e-09	3.39e-06	1717	0.420335	0.0335961	17	21190370	MAP2K3;MAP2K3	TSS1500;Body	S_Shore	NA
cg00921097	-0.0118663	0.0020514	-5.78451	8.64e-09	3.39e-06	1716	0.638557	0.0399474	1	202090980	GPR37L1	TSS1500		TRUE
cg01685665	-0.0122171	0.00211216	-5.78418	8.66e-09	3.4e-06	1717	0.757779	0.0439516	15	68905043	CORO2B	Body		NA
cg08456236	-0.0138181	0.00238929	-5.78336	8.7e-09	3.41e-06	1717	0.697194	0.0385617	1	204100147				NA
cg18385447	-0.0143168	0.00247568	-5.783	8.71e-09	3.41e-06	1717	0.713626	0.0550221	10	106027915	GSTO2;GSTO2	TSS1500;TSS1500	N_Shore	NA
cg25054107	-0.0109504	0.00189356	-5.78295	8.72e-09	3.41e-06	1717	0.854781	0.0274405	20	43201588	PKIG;PKIG;PKIG;PKIG	5'UTR;5'UTR;5'UTR;5'UTR		NA
cg01248108	0.0290057	0.00501601	5.78263	8.73e-09	3.42e-06	1716	0.535146	0.0715554	7	114619572	MDFIC;MDFIC;MDFIC;MDFIC	ExonBnd;ExonBnd;Body;Body		NA
cg09948374	0.0190138	0.00328857	5.78177	8.78e-09	3.43e-06	1717	0.744638	0.0567646	1	174844517	RABGAP1L;RABGAP1L;RABGAP1L;RABGAP1L	5'UTR;TSS200;Body;Body		NA
cg07153995	-0.0116745	0.00201926	-5.78156	8.79e-09	3.44e-06	1717	0.74039	0.0439205	5	171875680	SH3PXD2B;SH3PXD2B	Body;Body		NA
cg18680211	-0.0122822	0.00212447	-5.78132	8.8e-09	3.44e-06	1717	0.79221	0.0382058	22	22696199				NA
cg14142016	-0.0143043	0.00247425	-5.78126	8.8e-09	3.44e-06	1717	0.625948	0.0360574	1	20135326				NA
cg01381203	-0.0181744	0.00314367	-5.78125	8.8e-09	3.44e-06	1717	0.378495	0.0529273	12	2985630	FOXM1;FOXM1;FOXM1;FOXM1;FOXM1;RHNO1;RHNO1;RHNO1;RHNO1;RHNO1;RHNO1;RHNO1	5'UTR;5'UTR;5'UTR;5'UTR;5'UTR;TSS1500;TSS1500;TSS1500;TSS1500;TSS1500;TSS1500;Body	N_Shore	NA
cg11483911	-0.0141094	0.00244167	-5.77859	8.94e-09	3.49e-06	1717	0.735874	0.0482645	3	58860839	C3orf67;C3orf67-AS1	Body;Body		NA
cg14620941	-0.0219588	0.00380005	-5.77857	8.94e-09	3.49e-06	1717	0.34131	0.0564737	9	139776929			N_Shelf	NA
cg12177513	-0.0136741	0.0023666	-5.77792	8.98e-09	3.5e-06	1717	0.777184	0.0475214	6	111360314				NA
cg00549331	-0.0152219	0.00263463	-5.77764	8.99e-09	3.5e-06	1717	0.243436	0.0568545	1	110802624				NA
cg05789250	-0.0211962	0.00366878	-5.77746	9e-09	3.5e-06	1717	0.235141	0.0489503	6	31804306	C6orf48;C6orf48;SNORD52	5'UTR;5'UTR;TSS1500	S_Shore	TRUE
cg03943613	-0.0163618	0.00283202	-5.77743	9e-09	3.5e-06	1717	0.77333	0.0507717	3	3243751				NA
cg13573530	-0.0150989	0.00261354	-5.77717	9.02e-09	3.51e-06	1717	0.813422	0.0375578	17	77925122	TBC1D16;TBC1D16;TBC1D16;TBC1D16	TSS1500;TSS1500;TSS1500;Body	S_Shore	NA
cg05873145	-0.035307	0.00611333	-5.77541	9.11e-09	3.54e-06	1717	0.58926	0.0836568	1	2125637	FAAP20;FAAP20;FAAP20;FAAP20;FAAP20;FAAP20;FAAP20;FAAP20;FAAP20;FAAP20	Body;Body;5'UTR;5'UTR;Body;Body;Body;Body;Body;Body	N_Shore	NA
cg08331398	-0.0118981	0.00206017	-5.77529	9.12e-09	3.54e-06	1717	0.809069	0.0370632	6	32808918	PSMB8;PSMB8	Body;Body	N_Shelf	TRUE
cg00733660	-0.0138513	0.00239844	-5.77511	9.13e-09	3.54e-06	1717	0.689297	0.0409368	11	8274959	LMO1;LMO1;LMO1	Body;Body;Body		NA
cg20547131	-0.0116327	0.00201433	-5.77499	9.13e-09	3.54e-06	1717	0.636597	0.0383044	14	101531510	MIR412;MIR409;MIR410;MIR369	TSS1500;TSS200;TSS1500;TSS1500	N_Shore	TRUE
cg12762653	-0.0150527	0.00260742	-5.77304	9.24e-09	3.58e-06	1717	0.200897	0.0471807	3	187495573				NA
cg10910629	-0.0111444	0.00193049	-5.77284	9.25e-09	3.59e-06	1717	0.56705	0.0464966	12	94503155				NA
cg09459403	0.0129864	0.00224978	5.77229	9.28e-09	3.59e-06	1717	0.541224	0.0560369	3	4864036	ITPR1;ITPR1;ITPR1	Body;Body;Body		NA
cg02519286	-0.0135553	0.00234843	-5.77206	9.29e-09	3.59e-06	1717	0.206437	0.0443505	12	6642354	GAPDH	TSS1500	N_Shore	TRUE
cg08221952	-0.0172987	0.00299698	-5.77204	9.29e-09	3.59e-06	1717	0.395702	0.0452182	9	136821705	VAV2;VAV2	Body;Body		NA
cg26856289	-0.0197662	0.00342447	-5.77204	9.29e-09	3.59e-06	1717	0.306896	0.0492903	1	24307516	SFRS13A;SFRS13A	TSS1500;TSS1500	S_Shore	TRUE
cg04811411	-0.0227902	0.0039485	-5.77186	9.3e-09	3.6e-06	1717	0.591049	0.0592087	1	173834585	SNORD80;SNORD79;GAS5;SNORD81;SNORD47	TSS1500;TSS200;Body;TSS1500;TSS1500	N_Shelf	NA
cg09400475	-0.0127257	0.00220512	-5.77098	9.35e-09	3.61e-06	1717	0.435435	0.0394937	1	45274055	TCTEX1D4;BTBD19	TSS1500;TSS200	S_Shore	NA
cg17973778	-0.0121669	0.00210849	-5.77041	9.38e-09	3.62e-06	1717	0.723924	0.056318	10	63808852	ARID5B;ARID5B	TSS200;Body		NA
cg16954452	-0.010849	0.00188029	-5.76986	9.41e-09	3.63e-06	1717	0.511733	0.0320176	7	44150327	AEBP1;MIR4649;AEBP1	Body;TSS200;ExonBnd	N_Shore	NA
cg25724461	-0.0112981	0.00195826	-5.76947	9.43e-09	3.64e-06	1717	0.732798	0.0431161	2	235384049				NA
cg02405476	-0.0183515	0.00318115	-5.76882	9.47e-09	3.65e-06	1717	0.270471	0.0466966	20	44441818	UBE2C;UBE2C;UBE2C;UBE2C;UBE2C;UBE2C;UBE2C;UBE2C	1stExon;5'UTR;1stExon;5'UTR;Body;Body;Body;Body	S_Shore	TRUE
cg23922083	-0.010695	0.00185397	-5.76872	9.47e-09	3.65e-06	1717	0.105883	0.0290239	19	43071185	LIPE-AS1;LIPE-AS1	Body;Body		NA
cg25231776	-0.014795	0.00256472	-5.76869	9.47e-09	3.65e-06	1716	0.76865	0.0436585	8	10480438	RP1L1	Body		TRUE
cg02832237	-0.0161306	0.00279637	-5.76842	9.49e-09	3.65e-06	1717	0.182373	0.047943	1	167607232	RCSD1	Body		NA
cg19731612	-0.0387652	0.00672229	-5.76667	9.58e-09	3.69e-06	1717	0.659248	0.0978813	5	176559334	NSD1;NSD1	TSS1500;TSS1500	Island	TRUE
cg15852324	-0.011793	0.00204543	-5.76552	9.65e-09	3.71e-06	1717	0.817392	0.0354513	18	68025432				NA
cg09994435	-0.0123439	0.0021411	-5.7652	9.67e-09	3.72e-06	1717	0.699578	0.0342374	20	62404778	ZBTB46	Body	N_Shore	TRUE
cg03516026	-0.0105754	0.00183448	-5.76477	9.69e-09	3.72e-06	1717	0.761036	0.0408962	1	16564651	C1orf89	TSS1500	S_Shore	TRUE
cg04956244	0.0135221	0.00234568	5.76467	9.7e-09	3.72e-06	1717	0.637065	0.0350114	17	38511592	RARA;RARA;RARA;RARA	Body;Body;Body;Body		TRUE
cg10238539	0.0148657	0.00257894	5.76427	9.72e-09	3.73e-06	1717	0.228588	0.0446829	19	47295299			S_Shelf	NA
cg04287561	-0.0137265	0.0023814	-5.76406	9.73e-09	3.73e-06	1717	0.760652	0.03902	3	145940220	PLSCR4;PLSCR4;PLSCR4;PLSCR4;PLSCR4	5'UTR;5'UTR;5'UTR;5'UTR;5'UTR		NA
cg20759228	-0.0144468	0.00250639	-5.76398	9.74e-09	3.73e-06	1717	0.148835	0.0413173	2	102353290	MAP4K4;MAP4K4;MAP4K4;MAP4K4;MAP4K4	Body;Body;Body;Body;Body		NA
cg19785826	-0.0135394	0.00234926	-5.76327	9.78e-09	3.75e-06	1717	0.221989	0.0464238	12	106621388				NA
cg17024909	-0.0105043	0.00182289	-5.76243	9.82e-09	3.76e-06	1717	0.846165	0.0302621	8	144479609				NA
cg19916943	-0.0154801	0.00268651	-5.76217	9.84e-09	3.77e-06	1717	0.266294	0.0454677	5	95992957				NA
cg25593631	-0.0211601	0.00367301	-5.76097	9.91e-09	3.79e-06	1717	0.662934	0.0542497	1	9687880			S_Shore	TRUE
cg12521091	-0.0125773	0.0021833	-5.76068	9.92e-09	3.8e-06	1717	0.72874	0.0441627	1	204642599	LRRN2;LRRN2	5'UTR;5'UTR		NA
cg18397665	-0.0129126	0.00224165	-5.76031	9.95e-09	3.8e-06	1717	0.770139	0.0367878	5	177533843				NA
cg00605787	-0.0137903	0.00239406	-5.76023	9.95e-09	3.8e-06	1716	0.738861	0.0500179	15	100258023				NA
cg17342080	-0.0258612	0.00448971	-5.7601	9.96e-09	3.8e-06	1711	0.456762	0.0646157	1	9474427				NA
cg10178685	-0.0129094	0.00224149	-5.7593	1e-08	3.82e-06	1717	0.627227	0.0458567	7	128480236	FLNC;FLNC	Body;Body	N_Shelf	NA
cg23966795	0.0106501	0.00184994	5.75703	1.01e-08	3.87e-06	1715	0.820325	0.0275453	2	160068465	TANC1;TANC1	Body;Body		TRUE
cg09561849	-0.0135883	0.0023604	-5.7568	1.02e-08	3.87e-06	1717	0.681426	0.0372675	19	2986835	TLE6;TLE6;TLE6;TLE6	ExonBnd;ExonBnd;5'UTR;Body		NA
cg21240131	0.0304079	0.00528211	5.75676	1.02e-08	3.87e-06	1716	0.603607	0.0712632	18	43715467				NA
cg26918577	-0.0189675	0.00329486	-5.7567	1.02e-08	3.87e-06	1717	0.374461	0.049321	17	75888026			S_Shelf	TRUE
cg05907177	0.0228663	0.00397219	5.75658	1.02e-08	3.87e-06	1715	0.537541	0.0654904	1	100813096				NA
cg12235847	-0.0139219	0.0024187	-5.75592	1.02e-08	3.88e-06	1717	0.652688	0.0408409	15	39419757				NA
cg17364323	-0.0160764	0.00279344	-5.75506	1.03e-08	3.9e-06	1717	0.249068	0.0589515	15	92486164	SLCO3A1;SLCO3A1	Body;Body		NA
cg03661324	-0.0142169	0.00247035	-5.755	1.03e-08	3.9e-06	1717	0.686721	0.0448903	2	79411917				TRUE
cg08255481	0.0132528	0.00230303	5.75453	1.03e-08	3.91e-06	1717	0.68647	0.041328	16	88103035	BANP;BANP	Body;Body	S_Shore	TRUE
cg19778347	-0.01157	0.00201092	-5.75356	1.03e-08	3.93e-06	1717	0.614955	0.030834	21	45710640	AIRE	Body	N_Shelf	NA
cg27248887	-0.0200933	0.00349255	-5.7532	1.04e-08	3.93e-06	1717	0.488825	0.0544183	2	207025417	EEF1B2;EEF1B2;SNORD51;NDUFS1;EEF1B2	Body;Body;TSS1500;TSS1500;Body	S_Shore	TRUE
cg17037399	-0.0116518	0.00202534	-5.75303	1.04e-08	3.94e-06	1717	0.725596	0.0381984	12	57525076	LRP1	Body	S_Shelf	NA
cg10868904	-0.0122042	0.00212153	-5.75253	1.04e-08	3.94e-06	1717	0.68761	0.0427461	10	101096989	CNNM1	Body		NA
cg08781327	-0.0113912	0.00198041	-5.75194	1.04e-08	3.96e-06	1717	0.843094	0.0347928	8	29260197				NA
cg13308505	-0.0137022	0.00238224	-5.75184	1.04e-08	3.96e-06	1717	0.651507	0.041132	11	44950465	TSPAN18	Body		NA
cg06615209	-0.0178077	0.00309611	-5.75163	1.05e-08	3.96e-06	1717	0.65988	0.0499089	6	164379779				NA
cg02454476	-0.0116554	0.00202679	-5.75066	1.05e-08	3.98e-06	1717	0.613534	0.0384617	15	68844912				TRUE
cg13162143	-0.010074	0.00175183	-5.75056	1.05e-08	3.98e-06	1717	0.859186	0.0287728	5	138773432	DNAJC18	Body		NA
cg15691367	-0.0162663	0.00282877	-5.7503	1.05e-08	3.98e-06	1717	0.310268	0.0630346	9	33165571	B4GALT1-AS1;B4GALT1-AS1;B4GALT1	TSS1500;TSS1500;Body	N_Shore	NA
cg16794579	-0.0164788	0.00286599	-5.74978	1.06e-08	3.99e-06	1717	0.53887	0.0504759	16	17562419	XYLT1	Body		TRUE
cg03700780	-0.0126808	0.00220551	-5.74959	1.06e-08	3.99e-06	1717	0.75129	0.0486023	14	76005972	BATF	Body		NA
cg19935040	-0.0365889	0.00636377	-5.74957	1.06e-08	3.99e-06	1717	0.497578	0.088487	17	42432165	FAM171A2	Body	Island	TRUE
cg11102369	-0.0191359	0.00332885	-5.74849	1.07e-08	4.02e-06	1717	0.407334	0.0672301	10	114674303				NA
cg05494436	-0.0115805	0.0020146	-5.7483	1.07e-08	4.02e-06	1717	0.759071	0.0434524	6	155753714	NOX3	Body		NA
cg08913523	-0.0153293	0.00266684	-5.7481	1.07e-08	4.02e-06	1717	0.191611	0.0466827	8	126649807				TRUE
cg05861553	-0.00983118	0.00171039	-5.7479	1.07e-08	4.03e-06	1717	0.836309	0.0303449	21	39658539	KCNJ15;KCNJ15;KCNJ15;KCNJ15;KCNJ15;KCNJ15;KCNJ15;KCNJ15	5'UTR;5'UTR;5'UTR;5'UTR;5'UTR;5'UTR;5'UTR;5'UTR		NA
cg05466844	-0.0165385	0.0028777	-5.74714	1.07e-08	4.04e-06	1717	0.509226	0.038953	15	91415964	FURIN;FURIN;FURIN	5'UTR;5'UTR;TSS200	S_Shore	NA
cg01938880	-0.0122622	0.00213379	-5.74669	1.08e-08	4.05e-06	1717	0.758597	0.0434865	11	118922809	HYOU1;HYOU1;HYOU1;HYOU1	Body;Body;ExonBnd;ExonBnd		NA
cg08667275	-0.0215158	0.00374415	-5.74651	1.08e-08	4.05e-06	1717	0.339536	0.0534263	11	119209304			N_Shore	TRUE
cg26349793	-0.0125337	0.00218117	-5.74634	1.08e-08	4.05e-06	1717	0.518834	0.0428926	9	134585033	RAPGEF1;RAPGEF1;RAPGEF1	1stExon;Body;Body		NA
cg07976851	-0.0229243	0.00399009	-5.74531	1.09e-08	4.08e-06	1717	0.666799	0.0628704	10	121417992	BAG3	Body		NA
cg02169705	-0.0112241	0.00195369	-5.74508	1.09e-08	4.08e-06	1717	0.751221	0.0417013	8	107606892	OXR1;OXR1;OXR1	Body;Body;Body		NA
cg22328630	0.0155002	0.002698	5.74506	1.09e-08	4.08e-06	1717	0.478691	0.0450117	11	124647244	MSANTD2;MSANTD2;MSANTD2	Body;Body;Body		NA
cg12216397	-0.0113865	0.00198211	-5.74463	1.09e-08	4.08e-06	1717	0.747684	0.04035	5	170020912	KCNIP1;KCNIP1;KCNIP1;KCNIP1;KCNIP1	5'UTR;Body;Body;Body;Body		NA
cg04878685	-0.0134676	0.00234438	-5.74463	1.09e-08	4.08e-06	1717	0.695801	0.0479575	12	18584312	PIK3C2G	Body		TRUE
cg10324379	-0.0204893	0.00356676	-5.74451	1.09e-08	4.08e-06	1717	0.484533	0.0547489	14	34459507				NA
cg15636519	-0.0147713	0.00257159	-5.74403	1.09e-08	4.09e-06	1717	0.130904	0.0354539	2	191894418	STAT4	3'UTR		TRUE
cg10996413	-0.0161043	0.00280366	-5.74401	1.09e-08	4.09e-06	1717	0.656216	0.0503121	18	45325666				NA
cg23594345	-0.0343747	0.00598564	-5.74286	1.1e-08	4.12e-06	1717	0.453696	0.0896075	14	106329607			N_Shelf	TRUE
cg18110150	-0.0120488	0.00209812	-5.74266	1.1e-08	4.12e-06	1717	0.735067	0.0499803	12	76052813				NA
cg26705724	0.0132759	0.00231202	5.74211	1.11e-08	4.13e-06	1717	0.155312	0.0388474	15	41061984	DNAJC17;C15orf62	Body;TSS200		TRUE
cg16845271	-0.0125979	0.00219414	-5.74163	1.11e-08	4.14e-06	1717	0.683654	0.045002	7	149887131				NA
cg25573386	-0.0131978	0.00229874	-5.74133	1.11e-08	4.14e-06	1717	0.686615	0.0474432	12	18890579	CAPZA3;PLCZ1	TSS1500;5'UTR		TRUE
cg09529552	0.0110226	0.00191986	5.74133	1.11e-08	4.14e-06	1717	0.801244	0.0364781	21	39807400	ERG;ERG;ERG;ERG;ERG;ERG;ERG;ERG	Body;Body;Body;Body;Body;Body;5'UTR;5'UTR		NA
cg03807883	-0.0108563	0.00189108	-5.7408	1.11e-08	4.15e-06	1717	0.754989	0.0341707	11	36535685			S_Shelf	TRUE
cg13981001	-0.0106466	0.00185517	-5.73885	1.13e-08	4.2e-06	1717	0.540697	0.0305674	9	130211749	RPL12;SNORA65	Body;TSS1500	N_Shore	TRUE
cg02299931	-0.0131914	0.0022988	-5.7384	1.13e-08	4.21e-06	1717	0.771586	0.0473146	17	4631697			N_Shelf	NA
cg13294852	-0.0151471	0.00264016	-5.73719	1.14e-08	4.24e-06	1717	0.792557	0.0385242	2	102672129				NA
cg07687574	-0.0161168	0.00280992	-5.73568	1.15e-08	4.27e-06	1717	0.285527	0.0472522	17	8844581	PIK3R5;PIK3R5;PIK3R5;PIK3R5;PIK3R5	5'UTR;5'UTR;5'UTR;5'UTR;5'UTR		NA
cg10634403	-0.0124335	0.00216776	-5.73566	1.15e-08	4.27e-06	1717	0.793605	0.0440531	12	19585266				TRUE
cg16103542	-0.0119418	0.00208202	-5.73565	1.15e-08	4.27e-06	1717	0.79984	0.0423366	10	112127915				NA
cg11891887	-0.0137371	0.00239512	-5.73547	1.15e-08	4.27e-06	1717	0.144498	0.0423871	1	200323547	LINC00862	Body		NA
cg11341610	-0.0148004	0.00258053	-5.73543	1.15e-08	4.27e-06	1717	0.164114	0.0432474	19	13050931	CALR	Body	S_Shore	TRUE
cg16969872	-0.019399	0.00338244	-5.7352	1.15e-08	4.27e-06	1717	0.688469	0.0550147	13	79968324	RBM26	Body		TRUE
cg21702517	-0.0102001	0.00177859	-5.73494	1.15e-08	4.28e-06	1717	0.844083	0.0269683	18	30133400				NA
cg06456847	-0.016302	0.00284289	-5.73431	1.16e-08	4.29e-06	1717	0.729347	0.0672178	10	63808883	ARID5B;ARID5B	TSS200;Body		NA
cg04350530	0.0212854	0.00371203	5.73418	1.16e-08	4.29e-06	1717	0.362488	0.0532443	4	140728329	MAML3	Body		NA
cg23905638	-0.0110666	0.00193016	-5.73354	1.16e-08	4.3e-06	1717	0.621345	0.0358531	16	9018223	USP7;USP7;USP7	Body;5'UTR;Body		NA
cg08464007	-0.0153285	0.00267367	-5.73313	1.16e-08	4.31e-06	1717	0.655714	0.0417133	22	39729113				NA
cg11786338	-0.0120707	0.00210556	-5.73275	1.17e-08	4.32e-06	1717	0.78835	0.0443067	18	56809717	SEC11C	Body	S_Shelf	TRUE
cg15358723	-0.0133958	0.00233673	-5.73271	1.17e-08	4.32e-06	1717	0.636719	0.0432327	1	245750662	KIF26B	Body	N_Shelf	TRUE
cg04340918	-0.0112788	0.00196782	-5.73161	1.17e-08	4.34e-06	1717	0.794171	0.0421679	8	19577028				TRUE
cg05656900	-0.0206195	0.00359754	-5.73156	1.17e-08	4.34e-06	1717	0.640461	0.0506095	2	26235097				TRUE
cg21421692	-0.0180169	0.0031442	-5.73021	1.18e-08	4.37e-06	1717	0.713894	0.046201	4	154163748	TRIM2;TRIM2;TRIM2;TRIM2	5'UTR;Body;Body;Body		NA
cg18659483	-0.00481838	0.000840965	-5.72958	1.19e-08	4.39e-06	1717	0.96234	0.0112909	22	41630982	CHADL	Body	N_Shelf	TRUE
cg23534245	-0.0193999	0.00338596	-5.72951	1.19e-08	4.39e-06	1717	0.552327	0.0512917	20	6751435	BMP2	Body	S_Shore	TRUE
cg16712581	0.0135957	0.00237293	5.72949	1.19e-08	4.39e-06	1717	0.720975	0.0399986	4	89526335	HERC3;HERC3	5'UTR;5'UTR		NA
cg05940455	-0.024286	0.00424028	-5.72744	1.2e-08	4.44e-06	1717	0.487528	0.0585175	2	233265137				NA
cg26596278	-0.0126301	0.00220525	-5.72729	1.2e-08	4.44e-06	1717	0.689156	0.0468875	1	206227162	AVPR1B	Body	S_Shelf	NA
cg25323554	-0.0163705	0.00285839	-5.72716	1.21e-08	4.44e-06	1717	0.532407	0.0471834	17	27135257	C17orf63;C17orf63	5'UTR;5'UTR	N_Shelf	TRUE
cg17578108	-0.0120111	0.00209746	-5.72649	1.21e-08	4.45e-06	1717	0.676658	0.0370304	20	11215967				NA
cg20973922	-0.00994267	0.00173632	-5.7263	1.21e-08	4.46e-06	1717	0.47134	0.0405597	2	127822822	BIN1;BIN1;BIN1;BIN1;BIN1;BIN1;BIN1;BIN1;BIN1;BIN1	Body;Body;Body;Body;Body;Body;Body;Body;Body;Body		NA
cg11145461	-0.0162749	0.00284236	-5.72585	1.21e-08	4.47e-06	1717	0.754284	0.040394	1	201475451	CSRP1;CSRP1	5'UTR;5'UTR	N_Shore	TRUE
cg11940960	-0.0210213	0.0036717	-5.72521	1.22e-08	4.48e-06	1717	0.302463	0.0535661	21	34913894	SON;GART;SON;GART;GART;GART	TSS1500;5'UTR;TSS1500;5'UTR;5'UTR;5'UTR	N_Shore	TRUE
cg06141561	-0.0151332	0.00264364	-5.72439	1.22e-08	4.5e-06	1717	0.674593	0.0469185	16	2011215	NDUFB10	Body	S_Shore	TRUE
[truncated: 36,576 more rows]

## Sheet: Table S2
probeID	BETA	SE	t_value	P_VAL	adj_p	N_samp	mean	SD	CHR	MAPINFO	UCSC_RefGene_Name	UCSC_RefGene_Group	Relation_to_UCSC_CpG_Island	Methyl450_Loci
cg14391737	-0.0456162	0.00333973	-13.6587	2.23128e-40	1.63854e-34	1717	0.371346	0.0780963	11	86513429	PRSS23;PRSS23;PRSS23;PRSS23;PRSS23;PRSS23;PRSS23	5'UTR;Body;Body;5'UTR;Body;Body;Body	S_Shore	NA
cg21566642	-0.0462209	0.00357802	-12.918	1.74576e-36	6.40998e-31	1717	0.526433	0.0862149	2	233284661			Island	TRUE
cg05575921	-0.0406339	0.0038186	-10.6411	1.206e-25	2.95209e-20	1717	0.845833	0.103986	5	373378	AHRR	Body	N_Shore	TRUE
cg06644428	-0.0219762	0.00218337	-10.0653	3.45807e-23	6.34858e-18	1717	0.084352	0.0457229	2	233284112			Island	TRUE
cg01940273	-0.0224152	0.00226522	-9.89537	1.74343e-22	2.56058e-17	1717	0.602652	0.0536259	2	233284934			Island	TRUE
cg16841366	-0.026167	0.00316818	-8.25931	2.90969e-16	3.56121e-11	1717	0.54621	0.0689237	2	233286192			S_Shore	NA
cg11660018	-0.0165186	0.00201253	-8.20789	4.3975e-16	4.61329e-11	1717	0.541365	0.047874	11	86510915	PRSS23	TSS1500	N_Shore	TRUE
cg00475490	-0.0153434	0.00189436	-8.0995	1.04228e-15	9.56743e-11	1717	0.130375	0.0401282	11	86517110	PRSS23;PRSS23;PRSS23;PRSS23;PRSS23;PRSS23;PRSS23	5'UTR;Body;Body;5'UTR;Body;Body;Body		NA
cg03636183	-0.0187949	0.00238426	-7.88288	5.66941e-15	4.62592e-10	1717	0.665397	0.0560662	19	17000585	F2RL3	Body	N_Shore	TRUE
cg17739917	-0.0219643	0.00284207	-7.72827	1.8517e-14	1.35979e-09	1717	0.405309	0.0731697	17	38477572	RARA;RARA;RARA	5'UTR;5'UTR;5'UTR	S_Shelf	NA
cg21911711	-0.0153155	0.00201461	-7.60219	4.78573e-14	3.1949e-09	1717	0.766837	0.0462475	19	16998668	F2RL3	TSS1500	N_Shore	NA
cg00045592	-0.016991	0.00239825	-7.08473	2.03269e-12	1.24392e-07	1717	0.480387	0.0633857	1	160714299	SLAMF7;SLAMF7;SLAMF7;SLAMF7;SLAMF7;SLAMF7;SLAMF7;SLAMF7;SLAMF7;SLAMF7	5'UTR;Body;Body;Body;Body;Body;Body;Body;Body;Body		NA
cg18110140	-0.0181681	0.00258647	-7.02429	3.10065e-12	1.71363e-07	1717	0.508701	0.0626675	15	75350380				NA
cg21161138	-0.0133311	0.00190151	-7.01081	3.40522e-12	1.71363e-07	1717	0.713013	0.0443359	5	399360	AHRR	Body		TRUE
cg11902777	-0.0105015	0.00149914	-7.00501	3.54521e-12	1.71363e-07	1717	0.0947023	0.03081	5	368843	AHRR	Body	N_Shore	TRUE
cg01899089	-0.0141091	0.00201629	-6.99755	3.73366e-12	1.71363e-07	1717	0.502315	0.0504131	5	369969	AHRR	Body	N_Shore	TRUE
cg23771366	-0.0159748	0.00248236	-6.43534	1.59797e-10	6.90275e-06	1717	0.445072	0.0571512	11	86510998	PRSS23	TSS1500	N_Shore	TRUE
cg14753356	-0.0150719	0.00234589	-6.4248	1.70991e-10	6.97594e-06	1717	0.423036	0.0673509	6	30720108				TRUE
cg23161492	-0.0170558	0.0026742	-6.37788	2.30831e-10	8.92162e-06	1717	0.292574	0.0576737	15	90357202	ANPEP	5'UTR	N_Shore	TRUE
cg19572487	-0.0153607	0.00245139	-6.26613	4.67992e-10	1.71835e-05	1717	0.497392	0.0610112	17	38476024	RARA;RARA;RARA	5'UTR;5'UTR;5'UTR	S_Shore	TRUE
cg07251887	-0.0115164	0.00185922	-6.19419	7.33196e-10	2.56391e-05	1717	0.470084	0.0533889	17	73641809	LOC100130933;RECQL5	TSS1500;Body		TRUE
cg25189904	-0.0239204	0.00389796	-6.13664	1.04644e-09	3.49295e-05	1717	0.430912	0.0830854	1	68299493	GNG12	TSS1500	S_Shore	TRUE
cg02738868	-0.00684132	0.00115124	-5.94254	3.3971e-09	0.000108463	1717	0.317611	0.0349939	14	74221164	ELMSAN1;ELMSAN1	5'UTR;5'UTR		NA
cg22551157	-0.0109136	0.00186521	-5.85115	5.84418e-09	0.000178819	1717	0.525917	0.0502961	12	66342368	HMGA2;HMGA2	Body;Body		NA
cg03707168	-0.0123898	0.00212147	-5.84019	6.23398e-09	0.000183117	1717	0.268524	0.0629629	19	49379127	PPP1R15A	Body	S_Shelf	TRUE
cg17087741	-0.0121964	0.00209556	-5.82013	7.01435e-09	0.000198115	1716	0.869363	0.0444244	2	233283010			N_Shore	TRUE
cg09338136	-0.0118189	0.00203458	-5.80902	7.48582e-09	0.0002036	1717	0.260369	0.0447432	5	344057	AHRR	Body	Island	TRUE
cg09834951	-0.00944348	0.00164857	-5.72828	1.19743e-08	0.000314047	1717	0.45629	0.0456075	19	1265877			Island	NA
cg18158149	-0.014446	0.00258715	-5.58375	2.73534e-08	0.000692652	1717	0.536318	0.0593579	1	162138215	NOS1AP;NOS1AP	Body;Body		NA
cg03329539	-0.0134826	0.00242131	-5.5683	2.9845e-08	0.000730554	1717	0.386785	0.0537106	2	233283329			N_Shore	TRUE
cg11931220	-0.0115552	0.00207941	-5.55696	3.18125e-08	0.000753596	1717	0.490193	0.0445763	12	49276387				NA
cg04180924	-0.0072471	0.00131252	-5.52152	3.88068e-08	0.000890553	1717	0.890447	0.0280998	3	98272064				NA
cg00073090	-0.0095966	0.00174078	-5.51281	4.07434e-08	0.000906663	1717	0.380708	0.0471438	19	1265879			Island	TRUE
cg10041129	-0.00811651	0.00148197	-5.47683	4.97779e-08	0.00107513	1717	0.305991	0.0426741	11	117685550				NA
cg01127300	-0.0163995	0.00303086	-5.41083	7.16588e-08	0.0015035	1717	0.548006	0.0628884	22	38614796			S_Shelf	TRUE
cg15474579	-0.0108997	0.0020277	-5.3754	8.69945e-08	0.00177457	1717	0.580776	0.051857	6	36645812	CDKN1A;CDKN1A	TSS1500;TSS1500	N_Shore	TRUE
cg15088912	-0.0157503	0.00296877	-5.30534	1.27234e-07	0.00252524	1716	0.61056	0.072449	13	48987465	LPAR6;LPAR6;LPAR6;LPAR6;RB1	1stExon;5'UTR;5'UTR;5'UTR;Body		NA
cg06344992	0.021764	0.00413913	5.25811	1.6396e-07	0.00316852	1717	0.681635	0.0846743	15	90345999	ANPEP	Body		NA
cg25197654	-0.0112442	0.00215181	-5.22546	1.95158e-07	0.00367472	1717	0.308945	0.0492754	8	21914006	DMTN;DMTN;DMTN;DMTN;DMTN	TSS1500;5'UTR;5'UTR;5'UTR;5'UTR	N_Shore	NA
cg02008229	0.0207278	0.00397065	5.22026	2.00623e-07	0.00368318	1717	0.661195	0.0796093	15	90346089	ANPEP	Body		NA
cg26058502	-0.00962977	0.00185016	-5.20484	2.17741e-07	0.00389995	1717	0.382698	0.0424569	1	150946023	LASS2;LASS2	5'UTR;5'UTR	N_Shore	TRUE
cg09010260	-0.0120292	0.00231764	-5.19029	2.3517e-07	0.00411183	1717	0.617693	0.0528458	12	54842484	LOC102724050;LOC102724050	Body;Body		NA
cg07286341	-0.008417	0.00164503	-5.11661	3.46312e-07	0.00591428	1717	0.314664	0.047536	5	176923805	PDLIM7;PDLIM7;PDLIM7	5'UTR;5'UTR;5'UTR	Island	TRUE
cg23839599	-0.0122265	0.00239989	-5.09461	3.88349e-07	0.00644497	1717	0.581388	0.0574828	1	161708999				NA
cg18446238	-0.00798508	0.00156874	-5.09012	3.97529e-07	0.00644497	1717	0.32247	0.0405308	15	40332663	SRP14;SRP14;SRP14-AS1;SRP14-AS1;SRP14-AS1;SRP14-AS1	TSS1500;TSS1500;Body;Body;Body;Body	S_Shore	NA
cg27650500	-0.00895231	0.00175979	-5.08714	4.03716e-07	0.00644497	1717	0.362103	0.0433588	1	25298480				NA
cg03234093	-0.00651195	0.00129983	-5.00984	6.01407e-07	0.00939666	1717	0.364146	0.0512537	9	95800911				NA
cg13039251	0.0166219	0.00332444	4.99992	6.32715e-07	0.00967987	1717	0.636237	0.0720405	5	32018601	PDZD2	Body		TRUE
cg09251068	-0.0195766	0.0039402	-4.96842	7.42897e-07	0.0111336	1717	0.546554	0.0793082	7	117421001	CTTNBP2	Body		NA
cg06421013	-0.0145909	0.00294268	-4.95837	7.81816e-07	0.0114825	1717	0.619415	0.0639802	20	19194143	SLC24A3	Body	S_Shore	NA
cg14179389	-0.014879	0.00300857	-4.94553	8.34361e-07	0.012014	1717	0.239539	0.068992	1	92947961	GFI1;GFI1;GFI1	Body;Body;Body	Island	TRUE
cg05492306	-0.00898721	0.00182096	-4.93541	8.78154e-07	0.0124014	1717	0.259222	0.0536511	19	45927594	ERCC1;ERCC1;ERCC1	TSS1500;TSS1500;TSS1500	S_Shore	TRUE
cg00637837	-0.00849663	0.0017331	-4.90257	1.0361e-06	0.0143558	1717	0.640711	0.0425502	1	61163218	LOC101926964	Body		NA
cg18410341	-0.00788373	0.00160945	-4.89839	1.05808e-06	0.0143889	1717	0.451525	0.0412958	3	72360163				NA
cg04902004	-0.00832702	0.00170708	-4.87793	1.17222e-06	0.0156344	1717	0.39124	0.0382999	14	91711165	GPR68;GPR68	TSS1500;5'UTR		NA
cg03474926	-0.00620305	0.00127328	-4.8717	1.20929e-06	0.0156344	1717	0.389277	0.0276642	9	136023407	RALGDS	Body	N_Shore	TRUE
cg23068081	-0.00995946	0.00204465	-4.871	1.21354e-06	0.0156344	1717	0.320364	0.0532797	2	109268809	LIMS1;LIMS1;LIMS1;LIMS1;LIMS1	5'UTR;5'UTR;Body;Body;Body		NA
cg24797066	-0.00692939	0.00142635	-4.85814	1.29384e-06	0.0163816	1717	0.447958	0.0587678	20	48407084				NA
cg07851066	-0.00853924	0.00176452	-4.83942	1.42005e-06	0.0176748	1717	0.747158	0.0412115	18	66774794				NA
cg20425731	-0.015374	0.00318342	-4.82939	1.49245e-06	0.0182663	1717	0.542924	0.0687917	12	129850240	TMEM132D	Body		NA
cg25001882	-0.0096945	0.00201299	-4.81596	1.59499e-06	0.0190752	1717	0.288229	0.0435652	14	78619077				NA
cg19717773	-0.02203	0.00457878	-4.81133	1.63193e-06	0.0190752	1717	0.653798	0.0957505	7	2847554	GNA12	Body		TRUE
cg05934812	-0.00945155	0.00196529	-4.80925	1.64878e-06	0.0190752	1717	0.687963	0.0545122	5	334322	AHRR;AHRR	Body;Body		NA
cg17309085	-0.0159649	0.00332079	-4.80757	1.66244e-06	0.0190752	1717	0.790625	0.0674501	11	99564894	CNTN5;CNTN5;CNTN5;CNTN5	Body;Body;Body;Body		NA
cg26963277	-0.0096888	0.00202584	-4.78261	1.87979e-06	0.0212372	1717	0.878005	0.0413472	11	2722407	KCNQ1OT1;KCNQ1;KCNQ1	TSS1500;Body;Body	S_Shore	TRUE
cg21611682	-0.00792796	0.00166328	-4.76646	2.0347e-06	0.0226391	1717	0.579093	0.0371693	11	68138269	LRP5	Body		TRUE
cg12757443	-0.0112632	0.00237758	-4.73725	2.34653e-06	0.025719	1717	0.418716	0.0544998	6	33854523				NA
cg19305696	0.00555383	0.00118149	4.70069	2.80184e-06	0.0294841	1717	0.941851	0.0242125	8	144336415	ZFP41	3'UTR	N_Shore	TRUE
cg00517855	-0.00641568	0.00136497	-4.70022	2.80821e-06	0.0294841	1717	0.448383	0.0331396	8	146016408	RPL8;RPL8	Body;Body	N_Shore	TRUE
cg00310412	-0.00776151	0.00165137	-4.70005	2.8105e-06	0.0294841	1717	0.543909	0.0359398	15	74724918	SEMA7A;SEMA7A;SEMA7A	Body;Body;5'UTR	N_Shore	TRUE
cg04414766	0.0250133	0.00533376	4.68961	2.95589e-06	0.0305726	1717	0.540927	0.109438	3	22412963			N_Shore	NA
cg02639359	-0.0106227	0.00226888	-4.6819	3.0678e-06	0.0312894	1717	0.327439	0.0503158	19	17862017	FCHO1;FCHO1;FCHO1;FCHO1	5'UTR;TSS1500;5'UTR;TSS1500	S_Shelf	TRUE
cg10644700	0.0100417	0.00214825	4.67435	3.18149e-06	0.0320044	1716	0.872376	0.0458617	20	62898845	PCMTD2;PCMTD2	Body;Body	N_Shelf	NA
cg21188409	0.014523	0.00313457	4.63319	3.87489e-06	0.038453	1717	0.788865	0.0601035	3	180466040				TRUE
cg27241845	-0.0114117	0.0024653	-4.62891	3.95468e-06	0.0387215	1717	0.645386	0.0574946	2	233250370			N_Shore	TRUE
cg17550693	-0.0133809	0.00289767	-4.61781	4.16951e-06	0.0398066	1717	0.554906	0.0646094	18	51324781				NA
cg12956751	-0.0075485	0.00163533	-4.61589	4.20778e-06	0.0398066	1717	0.639458	0.0379711	2	233246922	ALPP	3'UTR	S_Shore	NA
cg24577031	-0.0092156	0.00199693	-4.61487	4.22812e-06	0.0398066	1717	0.61481	0.0440104	15	75023481				NA
cg11014740	-0.00762651	0.00165741	-4.60146	4.50617e-06	0.0418874	1717	0.38407	0.0380539	2	129079223			N_Shore	TRUE
cg08916374	-0.00990395	0.00216269	-4.57945	5.00091e-06	0.0459052	1717	0.407348	0.0565851	1	145471727	POLR3GL;ANKRD34A	TSS1500;5'UTR	N_Shore	TRUE
cg18418833	0.0101037	0.00221064	4.57048	5.2172e-06	0.0472993	1717	0.845475	0.0434227	17	9572889	USP43;USP43	Body;Body		NA
cg04581938	-0.00513395	0.00112431	-4.5663	5.32097e-06	0.0476518	1717	0.095323	0.0223219	6	31364999			N_Shelf	TRUE

## Sheet: Table S3
probeID	BETA	SE	t_value	P_VAL	adj_p	N_samp	mean	SD	CHR	MAPINFO	UCSC_RefGene_Name	UCSC_RefGene_Group	Relation_to_UCSC_CpG_Island	Methyl450_Loci
cg05367743	-0.026299	0.00316207	-8.31704	1.82521e-16	6.03759e-13	1717	0.609102	0.0497414	14	94812826				NA
cg09074238	-0.020554	0.00262624	-7.82638	8.75866e-15	2.10193e-11	1717	0.759005	0.0453025	8	11337361				NA
cg00521221	-0.0168202	0.00216771	-7.75944	1.46114e-14	3.31168e-11	1717	0.648812	0.0485586	8	128319661	CASC21;CASC8	Body;Body		NA
cg05019914	0.0256873	0.00331545	7.74775	1.59697e-14	3.5754e-11	1717	0.4452	0.0562183	2	112060570				NA
cg19931745	-0.0205447	0.00271046	-7.5798	5.65618e-14	1.1411e-10	1717	0.631519	0.0537118	10	30984844	SVILP1;SVILP1	ExonBnd;Body		NA
cg26554385	-0.0145582	0.00196909	-7.39333	2.23654e-13	3.89195e-10	1717	0.515889	0.0309716	1	154977246	ZBTB7B;ZBTB7B;ZBTB7B;ZBTB7B;ZBTB7B	5'UTR;5'UTR;Body;Body;Body	S_Shore	NA
cg04369211	-0.013153	0.00177951	-7.3914	2.26831e-13	3.92861e-10	1717	0.772175	0.0371936	5	138783504				NA
cg26535987	-0.0211036	0.00287941	-7.32912	3.56492e-13	5.81755e-10	1717	0.374849	0.0639872	15	40399723	BMF;BMF;BMF;BMF	5'UTR;5'UTR;TSS1500;TSS1500	N_Shore	NA
cg27567083	-0.0214831	0.0029784	-7.21297	8.20841e-13	1.25319e-09	1717	0.766219	0.0425217	1	36187779			S_Shelf	NA
cg16464329	-0.0227347	0.00316465	-7.18393	1.00924e-12	1.50027e-09	1717	0.715577	0.0502333	13	95923665	ABCC4;ABCC4;ABCC4;ABCC4	Body;Body;Body;Body		NA
cg15167754	-0.0154698	0.00218966	-7.06496	2.33461e-12	3.10022e-09	1717	0.776399	0.0380076	1	234764021	LINC00184	TSS1500		NA
cg16230409	-0.0160512	0.00227649	-7.05086	2.57641e-12	3.33096e-09	1717	0.756398	0.0409462	15	93798997				NA
cg20015583	-0.0174602	0.00249583	-6.99576	3.78028e-12	4.67348e-09	1717	0.827502	0.0411186	9	123681613	TRAF1;TRAF1	Body;Body		NA
cg18704597	-0.0147847	0.0021372	-6.91777	6.47399e-12	7.44002e-09	1717	0.676996	0.0420716	4	154138519	TRIM2;TRIM2;TRIM2;TRIM2	5'UTR;Body;Body;Body		NA
cg03393723	-0.0178222	0.00258132	-6.90431	7.10035e-12	8.07142e-09	1717	0.270058	0.0518366	12	120633105	GCN1	TSS1500	S_Shore	NA
cg17448778	-0.0118053	0.00172282	-6.85231	1.01269e-11	1.09524e-08	1717	0.477826	0.0278339	4	5839824	CRMP1;CRMP1;CRMP1;CRMP1	Body;Body;Body;Body		NA
cg05440216	-0.026831	0.00395832	-6.77839	1.67047e-11	1.68042e-08	1717	0.567534	0.0563784	8	125755550				NA
cg03146502	-0.0241178	0.00355987	-6.77491	1.71014e-11	1.71329e-08	1717	0.659771	0.0503556	5	132111794	SEPT8;SEPT8;SEPT8;SEPT8;SEPT8;SEPT8	Body;Body;Body;Body;Body;5'UTR	N_Shore	NA
cg02382000	-0.0148187	0.00220711	-6.71404	2.57228e-11	2.44367e-08	1717	0.844861	0.0303904	7	26697827				NA
cg03364444	-0.0136097	0.00203458	-6.68922	3.03536e-11	2.8287e-08	1717	0.794961	0.037558	13	99176134	STK24;STK24	Body;Body		NA
cg07883886	-0.0203	0.00304445	-6.66788	3.4979e-11	3.18695e-08	1717	0.4705	0.0563167	7	130610344				NA
cg01105878	-0.014605	0.00219132	-6.66493	3.56716e-11	3.234e-08	1717	0.463029	0.0320205	19	59029659	ZBTB45	5'UTR	S_Shore	NA
cg13687887	-0.0162554	0.00244622	-6.64511	4.0677e-11	3.60327e-08	1717	0.753826	0.045355	5	158179519	EBF1;EBF1;EBF1	Body;Body;Body		NA
cg04180419	-0.014229	0.00215658	-6.59796	5.55161e-11	4.74049e-08	1717	0.795443	0.0433635	3	39336933				NA
cg14718754	-0.0135831	0.0020601	-6.59344	5.71931e-11	4.84425e-08	1717	0.383276	0.0442434	17	1092278				NA
cg20539324	-0.0168331	0.00256466	-6.5635	6.95963e-11	5.7554e-08	1717	0.760984	0.0398991	1	178091251	RASAL2	Body		NA
cg15934730	-0.0230668	0.00354337	-6.50984	9.8743e-11	7.8476e-08	1717	0.491965	0.053594	5	137946277				NA
cg18269726	-0.0141217	0.00217934	-6.47981	1.19965e-10	9.23436e-08	1717	0.719124	0.044759	12	4385356	CCND2-AS1;CCND2	TSS200;Body	S_Shore	NA
cg09714252	-0.013412	0.00207711	-6.45706	1.38946e-10	1.04544e-07	1717	0.752604	0.0415705	15	73551339	NEO1;NEO1;NEO1	Body;Body;Body		NA
cg20584566	-0.0165774	0.00257544	-6.43673	1.58375e-10	1.17954e-07	1717	0.66883	0.0388658	1	156900472	LRRC71	Body	S_Shelf	NA
cg26405743	-0.0150981	0.00235639	-6.4073	1.91284e-10	1.38787e-07	1717	0.460409	0.0399343	22	31101707	OSBP2;OSBP2;OSBP2	Body;Body;Body		NA
cg25957688	-0.0139184	0.00217436	-6.40113	1.98982e-10	1.42977e-07	1717	0.867673	0.0290454	2	233286290			S_Shore	NA
cg21534006	-0.0150308	0.00235443	-6.38407	2.21901e-10	1.56535e-07	1717	0.637564	0.0455648	19	30261677				NA
cg02580085	-0.0218658	0.00343781	-6.36038	2.5804e-10	1.7801e-07	1717	0.236951	0.0640683	2	216370291				NA
cg12817174	-0.0126475	0.00199929	-6.32599	3.20959e-10	2.14659e-07	1717	0.834932	0.0282988	7	26588905				NA
cg10674569	0.0300541	0.0047536	6.32238	3.28413e-10	2.18649e-07	1716	0.240653	0.0662757	1	169677313	SELL;SELL	Body;Body		NA
cg15233786	-0.0132094	0.0020927	-6.31212	3.5035e-10	2.31159e-07	1717	0.802007	0.0338763	10	114808192	TCF7L2;TCF7L2;TCF7L2;TCF7L2;TCF7L2;TCF7L2;TCF7L2;TCF7L2;TCF7L2;TCF7L2;TCF7L2;TCF7L2;TCF7L2	Body;Body;Body;Body;Body;Body;Body;Body;Body;Body;Body;Body;Body		NA
cg08679730	-0.0181136	0.00287629	-6.29756	3.84078e-10	2.507e-07	1717	0.691758	0.0486624	11	109690342				NA
cg23765231	-0.0142551	0.0022732	-6.27096	4.54024e-10	2.88919e-07	1717	0.564116	0.0422155	8	81539016				NA
cg06038998	-0.021439	0.00343424	-6.24272	5.4188e-10	3.35239e-07	1717	0.550675	0.0555348	3	149207409	TM4SF4	Body		NA
cg25318870	-0.0206635	0.00331589	-6.23167	5.80629e-10	3.5532e-07	1717	0.508128	0.0498195	3	98528571	DCBLD2	Body		NA
cg07162861	-0.0400466	0.00643468	-6.22356	6.10731e-10	3.71861e-07	1717	0.557676	0.0899673	15	91416008	FURIN;FURIN;FURIN	5'UTR;5'UTR;TSS200	S_Shore	NA
cg00572206	-0.015686	0.00252857	-6.20348	6.92065e-10	4.11512e-07	1717	0.479902	0.0435958	11	75221380	GDPD5	5'UTR		NA
cg03252902	-0.0174393	0.00281576	-6.19347	7.36544e-10	4.33584e-07	1716	0.0909172	0.0420615	3	98275054				NA
cg01780326	-0.0121235	0.001958	-6.19177	7.44265e-10	4.3724e-07	1717	0.771476	0.0329876	14	75609136	TMED10	Body		NA
cg15617059	-0.0131425	0.00212727	-6.17812	8.10022e-10	4.69116e-07	1717	0.71631	0.0358782	13	99175893	STK24;STK24	Body;Body		NA
cg00508023	-0.0257151	0.00419128	-6.13539	1.05449e-09	5.96125e-07	1717	0.476412	0.0611219	14	74296957				NA
cg11449146	-0.0273028	0.00445698	-6.12586	1.11818e-09	6.2874e-07	1717	0.721543	0.0591146	11	22750464	GAS2;GAS2;GAS2	Body;Body;Body		NA
cg01268491	-0.0142507	0.00232912	-6.11849	1.16996e-09	6.53354e-07	1717	0.640986	0.0359527	3	8662774	SSUH2;SSUH2;SSUH2;SSUH2	Body;Body;Body;Body		NA
cg23461448	0.0188841	0.00310194	6.08784	1.41155e-09	7.62183e-07	1717	0.234428	0.0480846	2	62541312				NA
cg23293609	-0.0205814	0.00338724	-6.07616	1.51585e-09	8.06639e-07	1717	0.353358	0.0495806	19	39468829			S_Shelf	NA
cg06349780	-0.0321996	0.00534455	-6.02475	2.07394e-09	1.0547e-06	1708	0.470289	0.0723558	2	123393412				NA
cg12938260	-0.0130815	0.00218054	-5.9992	2.41764e-09	1.20857e-06	1717	0.807213	0.0470182	19	12223581	ZNF788	Body		NA
cg20702762	-0.0145255	0.00242762	-5.98346	2.65799e-09	1.30386e-06	1717	0.527971	0.0389844	11	45130090	PRDM11	Body		NA
cg04475642	-0.0162396	0.00271519	-5.98103	2.69706e-09	1.31863e-06	1717	0.215173	0.0434321	11	118900803	SLC37A4;SLC37A4;SLC37A4;SLC37A4;SLC37A4	5'UTR;5'UTR;5'UTR;5'UTR;TSS1500	N_Shore	NA
cg20227808	-0.0159764	0.00267294	-5.9771	2.76161e-09	1.33949e-06	1717	0.657902	0.0429089	16	12387382	SNX29	Body		NA
cg27186552	-0.0261277	0.00437499	-5.97204	2.84674e-09	1.37443e-06	1717	0.384834	0.0627918	20	30922130	KIF3B	3'UTR		NA
cg04641897	-0.0170042	0.00284925	-5.96795	2.91758e-09	1.40218e-06	1717	0.408669	0.0466439	5	133859712	JADE2	TSS1500	N_Shore	NA
cg22201383	-0.0126975	0.00212812	-5.96652	2.94266e-09	1.41238e-06	1717	0.489834	0.0348544	1	49153563	AGBL4	Body		NA
cg00978814	-0.00957451	0.00160734	-5.95673	3.12056e-09	1.47844e-06	1717	0.486994	0.0255018	7	150758260	SLC4A2;SLC4A2;SLC4A2;SLC4A2	5'UTR;5'UTR;TSS1500;TSS1500	S_Shore	NA
cg08765585	-0.0127433	0.00214249	-5.9479	3.28999e-09	1.54246e-06	1717	0.557854	0.0407285	9	71417549	PIP5K1B;PIP5K1B	5'UTR;5'UTR		NA
cg08644506	-0.0111698	0.00187851	-5.94607	3.32634e-09	1.55289e-06	1717	0.778305	0.0319496	22	20771324				NA
cg01649837	-0.0262562	0.00441979	-5.94059	3.43702e-09	1.59948e-06	1717	0.535748	0.0661976	19	16830643	NWD1;NWD1	TSS200;TSS200		NA
cg08680218	-0.013009	0.00219025	-5.9395	3.45952e-09	1.60893e-06	1717	0.754445	0.0426496	14	89743161	FOXN3;FOXN3	Body;Body		NA
cg24833503	-0.0154312	0.00260396	-5.92604	3.74888e-09	1.71847e-06	1717	0.677282	0.0417396	9	6230258	IL33;IL33;IL33	5'UTR;5'UTR;5'UTR		NA
cg11867620	-0.0187152	0.00316018	-5.92218	3.83625e-09	1.75196e-06	1717	0.723279	0.0482153	8	95177214	CDH17;CDH17	Body;Body		NA
cg09121624	-0.0123471	0.00208647	-5.9177	3.93987e-09	1.79259e-06	1717	0.606439	0.0396513	1	1918541	CFAP74	Body		NA
cg08662265	-0.0206568	0.00349096	-5.91723	3.95104e-09	1.79656e-06	1717	0.296657	0.0517647	12	54679251				NA
cg21945520	-0.016208	0.00274048	-5.9143	4.02059e-09	1.82142e-06	1717	0.724358	0.0417441	19	35601839				NA
cg01024098	-0.0163547	0.00277326	-5.89728	4.44844e-09	1.97265e-06	1717	0.575667	0.0414669	16	31111692				NA
cg06070535	-0.0143308	0.00243061	-5.89597	4.48339e-09	1.98575e-06	1717	0.431001	0.0415111	3	135610148				NA
cg21875543	0.022179	0.00376311	5.8938	4.54133e-09	2.00175e-06	1717	0.545126	0.0598404	16	78694191	WWOX;WWOX	Body;Body		NA
cg16452231	-0.012725	0.00216258	-5.88415	4.80882e-09	2.10199e-06	1717	0.588874	0.0383853	22	20106245	RANBP1;TRMT2A;TRMT2A;TRMT2A;RANBP1;RANBP1;RANBP1	Body;TSS1500;TSS1500;TSS1500;Body;Body;5'UTR	S_Shore	NA
cg20834927	-0.00888679	0.00151163	-5.87895	4.95917e-09	2.15361e-06	1717	0.433268	0.024248	18	35009971	CELF4;CELF4;CELF4;CELF4	Body;Body;Body;Body		NA
cg15187982	-0.0120254	0.00204713	-5.87424	5.09927e-09	2.20273e-06	1717	0.811485	0.040646	17	42675980				NA
cg26159298	-0.0233156	0.00396991	-5.87309	5.13418e-09	2.21651e-06	1717	0.250941	0.0605475	14	77542814	LOC102724190	TSS1500		NA
cg08651677	-0.0170567	0.002905	-5.87148	5.18326e-09	2.23376e-06	1717	0.270199	0.0514317	5	148183009				NA
cg07395110	-0.0127616	0.00217443	-5.86893	5.26206e-09	2.25976e-06	1717	0.815611	0.0403446	1	246493579	SMYD3;SMYD3	Body;Body		NA
cg19806586	-0.0144164	0.00246238	-5.85464	5.72509e-09	2.41206e-06	1717	0.693903	0.0506318	15	39524983				NA
cg20682318	-0.0118297	0.00202336	-5.84657	6.00398e-09	2.5037e-06	1717	0.574831	0.0361359	17	47938370				NA
cg02288836	-0.0121144	0.00207373	-5.84183	6.17394e-09	2.56729e-06	1717	0.78146	0.0412737	3	119311944				NA
cg17438580	-0.0162199	0.00278079	-5.83283	6.50979e-09	2.68837e-06	1717	0.744655	0.0440881	11	47883517				NA
cg01369611	-0.0260898	0.0044743	-5.83104	6.57993e-09	2.71459e-06	1715	0.617801	0.0607908	5	95362282	LOC101929710	Body		NA
cg18981809	0.0221644	0.00380199	5.82969	6.63094e-09	2.73256e-06	1717	0.658092	0.0637038	5	177870295	COL23A1	Body		NA
cg26254131	-0.0108049	0.00185922	-5.81151	7.37742e-09	2.9849e-06	1717	0.795714	0.0424463	2	69912852				NA
cg20748386	-0.0119293	0.00205425	-5.80714	7.5683e-09	3.05205e-06	1717	0.715145	0.0426277	6	74247558				NA
cg02318881	-0.0125041	0.00215531	-5.80155	7.82027e-09	3.12619e-06	1717	0.743938	0.0360418	10	52134036	SGMS1	5'UTR		NA
cg24478478	-0.012882	0.00222058	-5.80118	7.83707e-09	3.1312e-06	1717	0.604155	0.0387953	16	67202963	HSF4;HSF4;NOL3;NOL3;NOL3;NOL3	Body;Body;TSS1500;TSS1500;TSS1500;TSS1500	N_Shore	NA
cg07224078	-0.0192753	0.00332465	-5.79769	7.99861e-09	3.1888e-06	1717	0.531777	0.0509965	7	114785620	LINC01392	Body		NA
cg24170996	-0.0163885	0.00282695	-5.79722	8.0208e-09	3.19591e-06	1717	0.265354	0.042534	6	13614640	SIRT5;SIRT5;SIRT5;NOL7	3'UTR;3'UTR;3'UTR;TSS1500	N_Shore	NA
cg16797070	-0.0132506	0.00228688	-5.7942	8.16326e-09	3.24212e-06	1717	0.518921	0.0336208	12	115942792				NA
cg18956996	-0.0137924	0.00238176	-5.79082	8.32608e-09	3.29432e-06	1717	0.558309	0.0438769	1	33199677				NA
cg14142016	-0.0143043	0.00247426	-5.78126	8.8038e-09	3.43718e-06	1717	0.625948	0.0360574	1	20135326				NA
cg13573530	-0.0150989	0.00261354	-5.77717	9.01628e-09	3.50694e-06	1717	0.813422	0.0375578	17	77925122	TBC1D16;TBC1D16;TBC1D16;TBC1D16	TSS1500;TSS1500;TSS1500;Body	S_Shore	NA
cg09459403	0.0129864	0.00224978	5.77229	9.276e-09	3.59433e-06	1717	0.541224	0.0560369	3	4864036	ITPR1;ITPR1;ITPR1	Body;Body;Body		NA
cg23922083	-0.010695	0.00185397	-5.76872	9.47111e-09	3.65003e-06	1717	0.105883	0.0290239	19	43071185	LIPE-AS1;LIPE-AS1	Body;Body		NA
cg10238539	0.0148657	0.00257894	5.76427	9.7191e-09	3.7309e-06	1717	0.228588	0.0446829	19	47295299			S_Shelf	NA
cg18397665	-0.0129126	0.00224165	-5.76031	9.94567e-09	3.80198e-06	1717	0.770139	0.0367878	5	177533843				NA
cg19778347	-0.01157	0.00201092	-5.75356	1.03433e-08	3.92738e-06	1717	0.614955	0.030834	21	45710640	AIRE	Body	N_Shelf	NA
cg10868904	-0.0122042	0.00212153	-5.75253	1.04053e-08	3.94484e-06	1717	0.68761	0.0427461	10	101096989	CNNM1	Body		NA
cg08781327	-0.0113912	0.00198041	-5.75194	1.04407e-08	3.95621e-06	1717	0.843094	0.0347928	8	29260197				NA
cg03700780	-0.0126808	0.00220551	-5.74959	1.05844e-08	3.99454e-06	1717	0.75129	0.0486023	14	76005972	BATF	Body		NA
cg05861553	-0.00983118	0.00171039	-5.7479	1.06885e-08	4.02516e-06	1717	0.836309	0.0303449	21	39658539	KCNJ15;KCNJ15;KCNJ15;KCNJ15;KCNJ15;KCNJ15;KCNJ15;KCNJ15	5'UTR;5'UTR;5'UTR;5'UTR;5'UTR;5'UTR;5'UTR;5'UTR		NA
cg01938880	-0.0122622	0.00213379	-5.74669	1.07636e-08	4.04931e-06	1717	0.758597	0.0434865	11	118922809	HYOU1;HYOU1;HYOU1;HYOU1	Body;Body;ExonBnd;ExonBnd		NA
cg09529552	0.0110226	0.00191986	5.74133	1.11038e-08	4.14332e-06	1717	0.801244	0.0364781	21	39807400	ERG;ERG;ERG;ERG;ERG;ERG;ERG;ERG	Body;Body;Body;Body;Body;Body;5'UTR;5'UTR		NA
cg04431742	-0.0222966	0.00389706	-5.72138	1.24615e-08	4.56641e-06	1717	0.571738	0.0601405	4	3386851	RGS12;RGS12;RGS12	Body;Body;Body		NA
cg06057798	-0.0106996	0.00187303	-5.71245	1.31205e-08	4.76745e-06	1717	0.813093	0.0345397	2	87957943				NA
cg16312628	-0.0179259	0.00314127	-5.7066	1.35713e-08	4.89251e-06	1717	0.176132	0.055848	3	128393800				NA
cg14671430	-0.0138367	0.00242529	-5.70516	1.36843e-08	4.92599e-06	1717	0.657436	0.0436665	8	9216252				NA
cg27276993	-0.0194658	0.00341897	-5.69349	1.46345e-08	5.19923e-06	1717	0.291626	0.04872	3	64367255				NA
cg00060796	-0.0103854	0.00182478	-5.69133	1.48177e-08	5.24655e-06	1717	0.511603	0.0301625	13	99175814	STK24;STK24;STK24	TSS1500;Body;Body		NA
cg12341859	-0.0131836	0.00231708	-5.68977	1.49505e-08	5.27833e-06	1717	0.672327	0.0426628	19	15261099				NA
cg22848722	-0.0166968	0.00293596	-5.687	1.51904e-08	5.34314e-06	1717	0.420729	0.0447451	10	80917822	ZMIZ1	5'UTR		NA
cg04436278	-0.0114784	0.00201891	-5.68543	1.53286e-08	5.37562e-06	1717	0.697111	0.0404406	12	66407183				NA
cg01776149	-0.0125641	0.00221145	-5.68139	1.56875e-08	5.46753e-06	1717	0.584248	0.0451213	5	150168955	SMIM3	5'UTR		NA
cg27442162	-0.0112239	0.00197767	-5.67532	1.62442e-08	5.62154e-06	1717	0.581187	0.0279241	8	22604909	PEBP4	Body		NA
cg21021065	-0.0170145	0.00299834	-5.67463	1.63079e-08	5.63828e-06	1717	0.39157	0.0487751	11	122106630				NA
cg06446365	-0.0148858	0.00262661	-5.66729	1.70087e-08	5.8448e-06	1717	0.772682	0.0385291	5	176729812	RAB24;RAB24;RAB24;RAB24;PRELID1;PRELID1;RAB24;RAB24;RAB24;RAB24	Body;Body;Body;Body;TSS1500;TSS1500;ExonBnd;ExonBnd;ExonBnd;ExonBnd	N_Shore	NA
cg10591924	-0.0113246	0.00199998	-5.66235	1.74963e-08	5.98435e-06	1717	0.795554	0.0340806	9	72449304	C9orf135;C9orf135;C9orf135;C9orf135;C9orf135;C9orf135	5'UTR;5'UTR;Body;Body;Body;Body		NA
cg25555748	-0.013586	0.00239981	-5.66129	1.76029e-08	6.01241e-06	1717	0.671767	0.0376185	5	139344816	NRG2;NRG2;NRG2;NRG2;NRG2	Body;Body;Body;Body;Body		NA
cg05387624	-0.00962272	0.00170051	-5.65873	1.78619e-08	6.09285e-06	1717	0.488725	0.0307808	3	124531845	ITGB5	Body		NA
cg26959982	-0.0164001	0.00290039	-5.65444	1.83061e-08	6.21788e-06	1717	0.399206	0.0556494	11	94276387	FUT4	TSS1500	N_Shore	NA
cg04717410	-0.0137537	0.00243297	-5.65306	1.84506e-08	6.25539e-06	1717	0.709529	0.035692	15	43578210	TGM7	Body		NA
cg01907094	0.0458731	0.00813271	5.64057	1.98143e-08	6.62409e-06	1717	0.345697	0.107907	1	169677406	SELL;SELL	Body;Body		NA
cg26427442	-0.0167822	0.00297666	-5.63793	2.01146e-08	6.69588e-06	1717	0.599057	0.0539884	20	30922353	KIF3B	3'UTR		NA
cg23039655	-0.0236744	0.00419957	-5.63733	2.01826e-08	6.70941e-06	1717	0.411132	0.0590564	21	44599225				NA
cg11763982	-0.0146867	0.00260564	-5.63651	2.02772e-08	6.73474e-06	1717	0.762311	0.0365363	5	333075	AHRR;AHRR	Body;Body		NA
cg26098517	-0.0131572	0.00233856	-5.6262	2.15032e-08	7.08426e-06	1717	0.466101	0.0471852	15	48626047	DUT;DUT;DUT	Body;Body;Body	S_Shore	NA
cg16958695	-0.0136363	0.00242512	-5.62293	2.19071e-08	7.18509e-06	1717	0.510838	0.036606	1	202131884	PTPN7;PTPN7;PTPN7;PTPN7	TSS1500;TSS1500;TSS1500;TSS1500		NA
cg09305228	-0.0105333	0.00187339	-5.62257	2.19517e-08	7.19384e-06	1717	0.797801	0.0372325	22	40646733	TNRC6B;TNRC6B;TNRC6B	Body;Body;Body		NA
cg19992043	-0.0113682	0.00202189	-5.62256	2.19533e-08	7.19384e-06	1717	0.533969	0.0273391	2	129422145				NA
cg12825867	0.0155923	0.00277436	5.62014	2.22572e-08	7.26089e-06	1717	0.147623	0.0372951	11	19416398	NAV2	Body		NA
cg03130560	-0.0114789	0.00204536	-5.61219	2.32857e-08	7.53297e-06	1717	0.585862	0.0461125	7	106185960				NA
cg06258595	0.0199401	0.00355389	5.61078	2.34727e-08	7.58676e-06	1717	0.308269	0.0732062	16	4692034	MGRN1;MGRN1;MGRN1;MGRN1;MGRN1	Body;Body;Body;Body;Body		NA
cg02582922	-0.0201577	0.00359519	-5.60684	2.40028e-08	7.73088e-06	1717	0.85304	0.0487624	21	40175270			N_Shore	NA
cg12527021	-0.0126515	0.00225668	-5.60624	2.40838e-08	7.74885e-06	1717	0.443034	0.0356966	7	73506949	LIMK1;LIMK1	TSS1500;Body		NA
cg09282828	-0.0104744	0.00186997	-5.60138	2.47567e-08	7.91471e-06	1717	0.620486	0.0371686	9	129395335	LMX1B;LMX1B;LMX1B	Body;Body;Body		NA
cg14612181	-0.0122733	0.00219144	-5.60058	2.48696e-08	7.9321e-06	1717	0.581963	0.0350597	1	204193939	PLEKHA6	Body		NA
cg01173215	-0.0109276	0.001955	-5.58957	2.64683e-08	8.34205e-06	1717	0.821445	0.0295532	1	204349818			S_Shelf	NA
cg23355884	-0.012032	0.00215337	-5.58753	2.6775e-08	8.42063e-06	1717	0.744961	0.0325962	15	29386353	APBA2;APBA2	Body;Body		NA
cg06798531	-0.0124	0.00222011	-5.58531	2.71138e-08	8.50169e-06	1717	0.745939	0.0381764	11	47961100				NA
cg07593434	-0.0115934	0.00207585	-5.58487	2.71809e-08	8.51911e-06	1717	0.821941	0.0336718	15	42311336	PLA2G4E	Body		NA
cg08603817	-0.0127057	0.00227547	-5.58376	2.73521e-08	8.56912e-06	1717	0.763467	0.0348428	11	123174720			S_Shore	NA
cg07057167	-0.0127564	0.00228516	-5.58229	2.75802e-08	8.62954e-06	1717	0.676434	0.0368211	10	95139199	MYOF;MYOF	Body;Body		NA
cg11531692	-0.0115329	0.00206712	-5.57924	2.80596e-08	8.74228e-06	1717	0.544146	0.0351296	17	72325065	KIF19	Body	S_Shelf	NA
cg01191743	-0.0161673	0.00289836	-5.57807	2.82447e-08	8.7813e-06	1717	0.270338	0.044902	1	43196846				NA
cg13552721	-0.0238448	0.00427562	-5.57692	2.84287e-08	8.80869e-06	1717	0.650456	0.0598371	1	229546808			S_Shelf	NA
cg22905984	-0.019482	0.00350182	-5.56339	3.06817e-08	9.36454e-06	1717	0.539003	0.0505696	19	5882594				NA
cg15349661	-0.0092766	0.00166929	-5.55723	3.1764e-08	9.65475e-06	1717	0.85539	0.0288634	10	4169941				NA
cg16509430	-0.0176829	0.00318292	-5.55557	3.20614e-08	9.73306e-06	1717	0.461903	0.0546861	6	16699516	ATXN1;ATXN1	5'UTR;5'UTR		NA
cg20300245	-0.0125774	0.00226429	-5.55467	3.22244e-08	9.77446e-06	1717	0.787311	0.0421959	11	18732255	IGSF22	Body		NA
cg04845065	0.00987839	0.00177864	5.55391	3.23627e-08	9.80425e-06	1717	0.0920998	0.0274152	22	34189040	LARGE;LARGE	5'UTR;5'UTR		NA
cg17758776	0.0158387	0.00285257	5.55244	3.26317e-08	9.86946e-06	1717	0.246953	0.0493426	10	80008445	LINC00856	Body		NA
cg10174146	0.0154614	0.00278935	5.54302	3.44038e-08	1.03204e-05	1717	0.192056	0.0403361	10	6540795	PRKCQ;PRKCQ;PRKCQ;PRKCQ	Body;Body;Body;Body		NA
cg07043011	-0.0144125	0.00260092	-5.54129	3.47391e-08	1.03888e-05	1717	0.35459	0.0416361	22	24950078	GUCD1;GUCD1;GUCD1;GUCD1;GUCD1;GUCD1;GUCD1;GUCD1;GUCD1	Body;Body;Body;Body;Body;Body;Body;Body;Body	N_Shore	NA
cg23131493	-0.015455	0.00279157	-5.53632	3.57209e-08	1.06546e-05	1717	0.663378	0.0458004	3	194101309				NA
cg19674205	-0.0189957	0.00343742	-5.52615	3.7815e-08	1.11524e-05	1717	0.805108	0.0584239	3	186504948	EIF4A2;SNORA4;SNORA63	Body;TSS1500;TSS200	S_Shelf	NA
cg00082332	-0.0108211	0.00195843	-5.52539	3.79755e-08	1.11907e-05	1717	0.739612	0.0375677	5	130607499	CDC42SE2;CDC42SE2	5'UTR;5'UTR		NA
cg02789354	-0.0111806	0.00202503	-5.52121	3.88769e-08	1.14151e-05	1716	0.681246	0.051568	1	25357289				NA
cg08781626	-0.0125551	0.00227877	-5.50958	4.1485e-08	1.20019e-05	1717	0.73563	0.0409731	6	7561844	DSP;DSP	Body;Body		NA
cg10524346	-0.0216662	0.00393274	-5.50918	4.15758e-08	1.20201e-05	1717	0.669992	0.0601202	6	162256769	PARK2;PARK2;PARK2	Body;Body;Body		NA
cg11300754	-0.0130027	0.00236238	-5.50409	4.27753e-08	1.22943e-05	1717	0.78661	0.0372793	3	168962496	MECOM;MECOM	5'UTR;Body		NA
cg27339808	-0.0131844	0.00239979	-5.49396	4.52566e-08	1.28782e-05	1717	0.530847	0.0464903	10	72689218				NA
cg10053079	-0.0145576	0.0026521	-5.48908	4.65023e-08	1.31646e-05	1717	0.678098	0.0455572	5	57452456				NA
cg00205112	-0.0147869	0.00269996	-5.47673	4.98062e-08	1.39175e-05	1717	0.585506	0.0501668	7	86759403				NA
cg17031697	-0.0135094	0.0024698	-5.46985	5.17442e-08	1.43012e-05	1717	0.683921	0.0535641	12	94602306	PLXNC1	Body		NA
cg17120035	-0.0182302	0.00333742	-5.46237	5.39326e-08	1.47892e-05	1717	0.515118	0.0509894	8	19085200	LOC100128993	Body		NA
cg16560420	-0.0102021	0.00186797	-5.46163	5.41564e-08	1.48394e-05	1717	0.840114	0.0311175	5	33355448				NA
cg09701290	0.0169114	0.00309652	5.46141	5.42203e-08	1.48514e-05	1717	0.565709	0.0459725	11	689985	DEAF1;DEAF1	Body;Body		NA
cg00571641	-0.0131023	0.00239991	-5.45951	5.47942e-08	1.49751e-05	1717	0.702203	0.0385617	9	121080996				NA
cg06365118	-0.0119902	0.00220024	-5.44948	5.79193e-08	1.5689e-05	1717	0.507121	0.0407969	11	8795728	LOC102724784;ST5;ST5;ST5	Body;5'UTR;5'UTR;5'UTR		NA
cg19726658	-0.00981901	0.00180191	-5.44922	5.80034e-08	1.57002e-05	1717	0.434293	0.0386006	17	79304225	TMEM105;TMEM105	1stExon;5'UTR		NA
cg23108106	-0.0100655	0.0018475	-5.44815	5.83483e-08	1.57696e-05	1717	0.834026	0.0348576	13	41092361				NA
cg14802587	-0.0111677	0.00205173	-5.44308	6.00025e-08	1.61074e-05	1717	0.663643	0.0571455	2	113579048				NA
cg21493814	-0.0149674	0.00274983	-5.44302	6.00248e-08	1.61074e-05	1717	0.515417	0.0463555	1	164558467	PBX1;PBX1;PBX1	Body;Body;Body		NA
cg13526706	-0.0107816	0.00198229	-5.43894	6.13906e-08	1.63697e-05	1717	0.526412	0.0332829	10	81009815	ZMIZ1	Body		NA
cg07550579	-0.0127492	0.00234433	-5.43831	6.16027e-08	1.64143e-05	1717	0.640654	0.0412073	19	4832918	TICAM1	TSS1500	S_Shore	NA
cg20384795	-0.0161255	0.00297027	-5.42896	6.48618e-08	1.71274e-05	1717	0.821516	0.0541639	19	1025441	CNN2;CNN2;CNN2;CNN2	TSS1500;TSS1500;TSS1500;TSS1500	N_Shore	NA
cg04472859	0.022222	0.00409496	5.42666	6.57029e-08	1.72811e-05	1714	0.493117	0.0554881	6	119789081	LOC285762	Body		NA
cg12584881	-0.0113355	0.00209278	-5.41648	6.94692e-08	1.81096e-05	1717	0.64478	0.0391434	20	35357665	NDRG3;NDRG3;NDRG3	Body;5'UTR;5'UTR		NA
cg08620177	-0.0122297	0.00225919	-5.4133	7.06938e-08	1.83709e-05	1717	0.811457	0.0335406	15	31617459			N_Shore	NA
cg01587052	-0.0128224	0.00237024	-5.40973	7.20934e-08	1.86414e-05	1717	0.758259	0.0342532	8	124000360				NA
cg12921895	-0.0140083	0.00258992	-5.40879	7.24654e-08	1.87245e-05	1717	0.427924	0.0416391	12	685286	NINJ2;NINJ2;NINJ2	Body;Body;5'UTR		NA
cg11246656	-0.0145982	0.00269932	-5.40811	7.27383e-08	1.87752e-05	1717	0.688549	0.0406507	16	87573827				NA
cg13995811	-0.0113607	0.00210091	-5.40754	7.29652e-08	1.88139e-05	1717	0.405168	0.0474757	16	927533	LMF1;LMF1;LMF1	Body;Body;Body	N_Shore	NA
cg02593099	-0.015177	0.00280678	-5.40726	7.30777e-08	1.88297e-05	1717	0.656986	0.046688	1	27011393				NA
cg20246900	-0.0120563	0.0022305	-5.4052	7.39084e-08	1.89971e-05	1717	0.438759	0.0515786	3	45066525	CLEC3B	TSS1500		NA
cg00452654	-0.0166497	0.00308239	-5.40155	7.54014e-08	1.93065e-05	1717	0.698283	0.0452422	14	95061997				NA
cg22749565	-0.0254464	0.00471419	-5.39782	7.69602e-08	1.96371e-05	1717	0.609391	0.0709584	17	34227957				NA
cg18363886	-0.0197261	0.00365678	-5.39438	7.84214e-08	1.99269e-05	1717	0.653461	0.0562525	7	112092440	IFRD1;IFRD1;IFRD1;IFRD1;IFRD1;IFRD1	1stExon;5'UTR;Body;Body;Body;5'UTR	S_Shore	NA
cg05778943	-0.00937349	0.00173954	-5.38848	8.09971e-08	2.04329e-05	1717	0.435833	0.0263704	11	47430791	SLC39A13;SLC39A13	5'UTR;5'UTR	S_Shore	NA
cg26894820	-0.0251005	0.004659	-5.38752	8.1462e-08	2.0522e-05	1711	0.676046	0.0616226	12	91505265	LUM;LUM	1stExon;5'UTR		NA
cg17368917	-0.0140981	0.00261787	-5.38534	8.24016e-08	2.07302e-05	1717	0.673548	0.0396978	20	62688192	TCEA2	TSS1500	N_Shore	NA
cg16127498	-0.0106341	0.00197557	-5.38282	8.35423e-08	2.09526e-05	1717	0.496979	0.0303095	1	182643987				NA
cg15269794	-0.0110104	0.00204665	-5.37971	8.49757e-08	2.12323e-05	1717	0.714497	0.0438948	5	68824022	OCLN;OCLN;OCLN	Body;Body;Body		NA
cg05231032	-0.0146603	0.00272641	-5.37716	8.61636e-08	2.1471e-05	1717	0.702814	0.0367984	19	17354744	NR2F6	Body	N_Shore	NA
cg13831125	-0.0152569	0.00284107	-5.37013	8.95334e-08	2.21302e-05	1717	0.609563	0.0529462	20	61194128			N_Shelf	NA
cg04908655	-0.0126922	0.00236419	-5.36853	9.03799e-08	2.2257e-05	1708	0.582784	0.0378713	11	65803533				NA
cg06257943	-0.0108516	0.00202158	-5.36789	9.06346e-08	2.22924e-05	1717	0.674636	0.0484499	17	20852727	LOC339260	Body		NA
cg08398473	-0.0123911	0.00231522	-5.35201	9.88169e-08	2.39334e-05	1717	0.408225	0.0413644	9	115571962	SNX30	Body		NA
cg20221957	-0.0125061	0.00233835	-5.34825	1.00859e-07	2.42998e-05	1717	0.728808	0.0363861	11	111169182	COLCA1;COLCA1;COLCA1;COLCA1;COLCA1;COLCA1;COLCA2;COLCA2;COLCA2	5'UTR;5'UTR;5'UTR;5'UTR;5'UTR;5'UTR;TSS1500;TSS1500;TSS200	N_Shore	NA
cg25855327	-0.0114785	0.0021496	-5.33981	1.05585e-07	2.52397e-05	1717	0.807406	0.0403589	7	36097877				NA
cg07688463	-0.010489	0.00196467	-5.33878	1.06174e-07	2.53545e-05	1717	0.721062	0.0435096	8	74227861	RDH10;RDH10-AS1	Body;Body		NA
cg11770906	-0.0138536	0.00259707	-5.33432	1.08775e-07	2.58674e-05	1717	0.581255	0.0409437	20	48211919				NA
cg16922732	-0.0149676	0.00280803	-5.33027	1.11187e-07	2.63728e-05	1717	0.606322	0.0588596	17	75445948	SEPT9;SEPT9;SEPT9;SEPT9;SEPT9;SEPT9;SEPT9;SEPT9;SEPT9	TSS1500;TSS1500;Body;Body;Body;Body;Body;Body;Body	N_Shore	NA
cg00414136	-0.0229832	0.004313	-5.32883	1.12061e-07	2.64944e-05	1717	0.600473	0.0585446	7	40813666	SUGCT;SUGCT;SUGCT;SUGCT	Body;Body;Body;Body		NA
cg04293662	-0.0162095	0.00304299	-5.32683	1.13282e-07	2.67315e-05	1717	0.549639	0.0504976	10	67118491				NA
cg18290871	-0.0212296	0.00398761	-5.32388	1.15101e-07	2.70999e-05	1717	0.657021	0.0618219	13	92756448	GPC5	Body		NA
cg06208872	-0.0202889	0.0038149	-5.31832	1.18614e-07	2.77741e-05	1717	0.484636	0.0524126	19	42774388	CIC	5'UTR	S_Shore	NA
cg13143320	-0.0133794	0.00251595	-5.31785	1.18917e-07	2.78042e-05	1717	0.641101	0.040257	2	241907447	LOC200772	TSS1500	S_Shore	NA
cg07528075	-0.0109679	0.00206274	-5.31713	1.19381e-07	2.78839e-05	1717	0.445606	0.0411525	9	107904237				NA
cg05907538	-0.0140285	0.00264273	-5.30833	1.2519e-07	2.90561e-05	1717	0.513883	0.0391711	11	120501116	GRIK4;GRIK4;GRIK4	5'UTR;5'UTR;5'UTR		NA
cg06610422	-0.0175506	0.00330663	-5.30768	1.25626e-07	2.91112e-05	1717	0.762892	0.0472531	7	140212654				NA
cg14939413	-0.01358	0.00255949	-5.30574	1.26952e-07	2.93814e-05	1717	0.729715	0.0422819	2	225016721				NA
cg26516995	-0.0158116	0.00298019	-5.30558	1.27062e-07	2.93976e-05	1717	0.628846	0.052509	12	70052193	BEST3;BEST3;BEST3;BEST3	Body;Body;Body;Body		NA
cg13198551	-0.0203322	0.00383338	-5.30398	1.2816e-07	2.96143e-05	1717	0.49979	0.0580448	10	80565202				NA
cg08489874	-0.0117977	0.00222444	-5.3037	1.28358e-07	2.96337e-05	1717	0.688048	0.0472128	16	88273821				NA
cg13441806	-0.0132624	0.00250116	-5.30252	1.29173e-07	2.97922e-05	1717	0.755157	0.0381864	2	129203409				NA
cg23818603	-0.0119414	0.00225228	-5.30192	1.29592e-07	2.98606e-05	1717	0.379971	0.0602799	14	93552344	ITPK1;ITPK1;ITPK1	Body;Body;Body		NA
cg21957925	-0.0212409	0.00401153	-5.29495	1.34553e-07	3.08008e-05	1717	0.505388	0.0595474	12	91505402	LUM;LUM	1stExon;5'UTR		NA
cg01514653	-0.011078	0.00209268	-5.29367	1.35479e-07	3.09837e-05	1717	0.6909	0.040224	5	85471472				NA
cg20868633	-0.0243786	0.00460968	-5.28857	1.39253e-07	3.17283e-05	1717	0.566339	0.0723625	9	35906101	HRCT1	TSS200		NA
cg07542096	-0.0135325	0.00256013	-5.28586	1.41295e-07	3.20641e-05	1717	0.68862	0.0459892	8	101662496	SNX31	TSS1500	S_Shore	NA
cg21594918	-0.012493	0.00236785	-5.27608	1.48914e-07	3.35342e-05	1717	0.465415	0.0350243	14	100626535	DEGS2	TSS1500	S_Shore	NA
cg12793116	-0.01508	0.00285867	-5.27517	1.49643e-07	3.36569e-05	1717	0.603354	0.0411704	3	123105362	ADCY5;ADCY5	Body;Body		NA
cg13234657	-0.0140495	0.00266538	-5.27112	1.52931e-07	3.41663e-05	1717	0.688779	0.0479958	19	456859	SHC2	Body	N_Shore	NA
cg13759686	0.0138069	0.00261962	5.27058	1.53375e-07	3.42238e-05	1717	0.204859	0.0522939	1	155618480				NA
cg14065021	-0.0162241	0.0030802	-5.26723	1.56147e-07	3.46634e-05	1717	0.600951	0.0520265	3	170984333	TNIK;TNIK;TNIK;TNIK;TNIK;TNIK;TNIK;TNIK	Body;Body;Body;Body;Body;Body;Body;Body		NA
cg04273289	-0.00930382	0.00176751	-5.26379	1.59056e-07	3.51604e-05	1717	0.839165	0.0250564	10	16482609	PTER;PTER;PTER;PTER;PTER	5'UTR;5'UTR;5'UTR;5'UTR;5'UTR	S_Shelf	NA
cg17881751	-0.0143043	0.00272497	-5.24936	1.71816e-07	3.73926e-05	1717	0.542432	0.0504338	17	72391326				NA
cg04415152	-0.0141802	0.00270198	-5.2481	1.72971e-07	3.75912e-05	1717	0.435114	0.0383913	11	119383197				NA
cg21482921	0.0130825	0.00249379	5.24603	1.74898e-07	3.79315e-05	1717	0.882166	0.0334825	10	5084043				NA
cg10868188	-0.0124254	0.00236934	-5.24422	1.76603e-07	3.81986e-05	1716	0.760222	0.0436558	1	32378157	PTP4A2;PTP4A2;PTP4A2	Body;Body;Body		NA
cg09371890	-0.0108143	0.00206342	-5.24097	1.7968e-07	3.87284e-05	1717	0.766825	0.0347224	11	66788739	SYT12	TSS1500	N_Shore	NA
cg08370949	-0.0159428	0.00304242	-5.24018	1.80454e-07	3.88382e-05	1716	0.657097	0.0484246	19	33182179	NUDT19	TSS1500	N_Shore	NA
cg07047386	-0.0178264	0.00340374	-5.23731	1.83219e-07	3.93642e-05	1717	0.600071	0.0462109	9	140281744	EXD3;EXD3;EXD3	Body;Body;Body		NA
cg12589564	-0.0119636	0.00228579	-5.23389	1.86592e-07	3.99369e-05	1717	0.676723	0.0373725	6	106533100	PRDM1	TSS1500	N_Shore	NA
cg26759814	-0.0129306	0.00247078	-5.2334	1.8708e-07	4.00045e-05	1717	0.587398	0.0398517	7	22763359				NA
cg15779738	-0.0115398	0.00220529	-5.23275	1.87727e-07	4.01098e-05	1717	0.675441	0.0368426	11	12561320				NA
cg18555620	-0.0138784	0.00265288	-5.23143	1.89055e-07	4.03466e-05	1717	0.487893	0.0441182	1	164558469	PBX1;PBX1;PBX1	Body;Body;Body		NA
cg16948145	-0.0105278	0.00201261	-5.23093	1.89561e-07	4.03958e-05	1717	0.452395	0.0364943	11	67040123	ADRBK1	Body		NA
cg02690881	-0.0122594	0.0023438	-5.23057	1.89921e-07	4.04138e-05	1717	0.670652	0.0443759	12	68767945				NA
cg15428078	-0.0123871	0.00237157	-5.22319	1.97529e-07	4.16946e-05	1717	0.776955	0.0393252	21	35828686	KCNE1;KCNE1;KCNE1;KCNE1;KCNE1;KCNE1;KCNE1;KCNE1	TSS1500;5'UTR;5'UTR;5'UTR;5'UTR;5'UTR;5'UTR;5'UTR	N_Shelf	NA
cg22834631	0.0168224	0.00322077	5.22309	1.97646e-07	4.17072e-05	1716	0.30294	0.0630198	1	222050744				NA
cg08122639	-0.0108457	0.0020774	-5.22078	2.00078e-07	4.20737e-05	1717	0.814914	0.0340149	2	86500817	REEP1;REEP1;REEP1;REEP1	Body;Body;Body;Body		NA
cg08704993	-0.0112204	0.0021494	-5.22027	2.00618e-07	4.21405e-05	1717	0.752883	0.0383048	16	2201584	RAB26;RAB26;RAB26;RAB26	Body;Body;ExonBnd;ExonBnd	S_Shelf	NA
cg13062097	-0.0138026	0.00264563	-5.21711	2.04018e-07	4.27448e-05	1717	0.681748	0.0462243	2	44865969	CAMKMT	Body		NA
cg06064155	-0.0120856	0.0023171	-5.21583	2.05407e-07	4.29623e-05	1717	0.519182	0.0389578	20	47463403				NA
cg13790068	-0.0147304	0.00282504	-5.21422	2.07165e-07	4.31799e-05	1717	0.636921	0.0401285	9	110184520	LINC01509	Body		NA
cg21277895	0.0122415	0.00234833	5.21287	2.08654e-07	4.34065e-05	1717	0.755008	0.0380897	9	79093163	GCNT1;GCNT1;GCNT1;GCNT1	TSS200;5'UTR;5'UTR;5'UTR		NA
cg09648074	-0.0104207	0.00199998	-5.21043	2.11382e-07	4.38373e-05	1717	0.828634	0.0341487	8	38504099				NA
cg21375027	-0.0103648	0.00198959	-5.20951	2.12413e-07	4.39892e-05	1717	0.841473	0.031865	8	129063369	PVT1	Body		NA
cg20303394	-0.011652	0.00223696	-5.20889	2.13114e-07	4.40968e-05	1717	0.505365	0.0301441	3	127392854	ABTB1;ABTB1;ABTB1	5'UTR;Body;Body	S_Shore	NA
cg09992486	-0.011744	0.00225635	-5.20486	2.17709e-07	4.478e-05	1717	0.683088	0.0378908	16	57338101				NA
cg16473612	-0.0199378	0.00383159	-5.20352	2.1926e-07	4.50514e-05	1717	0.618156	0.0554864	9	94661152	ROR2	Body	N_Shore	NA
cg10972317	-0.012193	0.00234426	-5.20121	2.2197e-07	4.54448e-05	1717	0.770235	0.0360059	21	37400083				NA
cg03642380	-0.0128042	0.00246251	-5.19967	2.23779e-07	4.56999e-05	1717	0.71208	0.0388918	20	47861521				NA
cg03805396	0.0121057	0.00233158	5.19203	2.33011e-07	4.72815e-05	1717	0.719509	0.0455727	15	76184138	UBE2Q2;UBE2Q2;UBE2Q2	Body;Body;Body		NA
cg10580816	-0.0152937	0.00294577	-5.19177	2.33332e-07	4.73302e-05	1717	0.273814	0.04116	4	170170819	SH3RF1	Body		NA
cg17564350	-0.0104003	0.0020054	-5.18617	2.40342e-07	4.84876e-05	1717	0.723619	0.0341753	12	6687610	CHD4;CHD4	Body;Body		NA
cg10682119	-0.021464	0.00413953	-5.18512	2.41683e-07	4.86909e-05	1717	0.767468	0.0590847	15	93182494	FAM174B	Body		NA
cg02876760	-0.0190619	0.00367931	-5.18084	2.47203e-07	4.95446e-05	1717	0.580714	0.0544504	3	137833551	DZIP1L;DZIP1L	5'UTR;TSS1500	N_Shore	NA
cg15617075	-0.0208047	0.00401573	-5.18081	2.47268e-07	4.95446e-05	1716	0.432545	0.0594657	2	182944574	PPP1R1C;PPP1R1C;PPP1R1C;PPP1R1C;PPP1R1C	Body;Body;Body;Body;Body		NA
cg09024069	-0.0157551	0.0030419	-5.17936	2.49148e-07	4.9826e-05	1717	0.644968	0.0473836	2	200126093				NA
cg08538037	-0.0136432	0.00263546	-5.17679	2.52548e-07	5.03142e-05	1717	0.79387	0.0389284	13	41015415	LINC00598;LINC00598	Body;Body		NA
cg24945880	-0.0141931	0.00274261	-5.17506	2.54864e-07	5.07343e-05	1717	0.614648	0.043312	19	16813043				NA
cg17051304	-0.0108879	0.00210545	-5.17128	2.5999e-07	5.16009e-05	1717	0.761487	0.0351956	1	116963440			S_Shore	NA
cg12452806	-0.0125635	0.00243115	-5.16772	2.64908e-07	5.2293e-05	1717	0.678489	0.0392698	18	47110997	LIPG;LIPG	Body;Body		NA
cg04274739	-0.0146011	0.00282749	-5.164	2.70145e-07	5.30998e-05	1717	0.664833	0.0477357	1	162805489				NA
cg24727952	-0.0134087	0.00259728	-5.16258	2.72179e-07	5.33995e-05	1717	0.633302	0.0493461	1	207640317	CR2;CR2	Body;Body		NA
cg11826073	-0.0118802	0.00230175	-5.16137	2.7391e-07	5.36961e-05	1717	0.462523	0.0423587	3	47285372	KIF9-AS1;KIF9;KIF9;KIF9	Body;Body;Body;Body		NA
cg11925877	-0.0128687	0.00249481	-5.15821	2.78511e-07	5.44742e-05	1717	0.788347	0.0368652	2	173984333	ZAK;ZAK	Body;Body		NA
cg24351577	-0.0132325	0.00256533	-5.15818	2.78547e-07	5.44742e-05	1717	0.489241	0.0433691	3	134068270				NA
cg10604494	-0.00954983	0.00185144	-5.15805	2.78736e-07	5.44822e-05	1717	0.466505	0.0294385	7	31076608				NA
cg03894557	-0.0161483	0.00313131	-5.15706	2.80197e-07	5.46548e-05	1717	0.815909	0.0496828	15	52851392	ARPP19;ARPP19;ARPP19;ARPP19	Body;Body;Body;Body		NA
cg21425893	0.0160851	0.00312035	5.1549	2.83384e-07	5.50974e-05	1717	0.17859	0.0472393	11	85862606				NA
cg07165619	0.020678	0.00401364	5.15192	2.8788e-07	5.58976e-05	1716	0.560279	0.0602191	1	154757970	KCNN3;KCNN3;KCNN3	Body;Body;Body		NA
cg03774935	-0.0218003	0.00423752	-5.14459	2.99152e-07	5.77503e-05	1717	0.322968	0.0590119	3	3219726	CRBN;CRBN	Body;Body	N_Shore	NA
cg27342129	-0.0151321	0.00294175	-5.14393	3.00195e-07	5.78756e-05	1717	0.297382	0.0464015	16	49857310	ZNF423;ZNF423	TSS1500;5'UTR		NA
cg00376255	-0.0139573	0.00271461	-5.14155	3.03953e-07	5.8466e-05	1717	0.49622	0.0476434	13	23946885	SACS;SACS	5'UTR;Body	N_Shelf	NA
cg02140727	-0.0123517	0.00240264	-5.14086	3.05055e-07	5.85971e-05	1717	0.657175	0.0381337	9	131901984	PPP2R4;PPP2R4;PPP2R4;PPP2R4;PPP2R4;PPP2R4	Body;Body;Body;Body;Body;Body		NA
cg00325378	-0.0160338	0.00311934	-5.14012	3.06252e-07	5.87502e-05	1717	0.579633	0.0523642	5	56797893				NA
cg02543672	-0.0149603	0.00291319	-5.13535	3.13991e-07	5.99374e-05	1717	0.408852	0.0445417	16	4289828	SRL	Body		NA
cg10801074	-0.0138822	0.00270348	-5.13495	3.14653e-07	6.00325e-05	1717	0.627009	0.044101	1	165509718	LOC400794	Body		NA
cg03699975	-0.0117221	0.00228379	-5.13274	3.18317e-07	6.05899e-05	1717	0.801122	0.0378197	9	127086955	NEK6;NEK6;NEK6;NEK6;NEK6;NEK6;NEK6	Body;Body;Body;Body;Body;Body;Body		NA
cg07670068	-0.0108239	0.00211028	-5.12912	3.24401e-07	6.15564e-05	1717	0.785588	0.0409388	8	142457310	MROH5;MROH5;MROH5	Body;Body;Body		NA
cg04000684	-0.0107311	0.00209242	-5.12854	3.2539e-07	6.17123e-05	1717	0.749525	0.0489036	15	76474132	LOC101929439;C15orf27	TSS1500;Body		NA
cg16493715	-0.00877254	0.00171169	-5.12509	3.31313e-07	6.27061e-05	1717	0.852861	0.0295257	17	68317794				NA
cg02493364	-0.0119619	0.00233419	-5.12463	3.32111e-07	6.28246e-05	1717	0.694598	0.0516348	19	36204278	ZBTB32	5'UTR	N_Shelf	NA
cg01282367	-0.0151037	0.00294805	-5.12329	3.34445e-07	6.31524e-05	1717	0.552443	0.0475935	11	60715943	SLC15A3;SLC15A3	Body;Body	N_Shelf	NA
cg19386884	-0.0178392	0.00348285	-5.122	3.36692e-07	6.34135e-05	1717	0.549412	0.0553008	3	177256147	LINC00578	Body		NA
cg15133801	-0.0100617	0.00196445	-5.12188	3.36916e-07	6.34394e-05	1717	0.760867	0.0390088	12	66894812	GRIP1;GRIP1	Body;Body		NA
cg14900788	-0.0160019	0.0031273	-5.11684	3.45901e-07	6.48652e-05	1717	0.345958	0.0485428	11	65624082	CFL1	Body	N_Shore	NA
cg15009484	-0.00910426	0.00177993	-5.11495	3.49316e-07	6.5372e-05	1717	0.940371	0.0249037	22	35795304	MCM5	TSS1500	N_Shore	NA
cg03399583	-0.0155484	0.00304231	-5.11073	3.57105e-07	6.65245e-05	1717	0.746877	0.0421062	17	77925447	TBC1D16;TBC1D16;TBC1D16;TBC1D16	TSS1500;TSS1500;TSS1500;Body	S_Shore	NA
cg08978998	-0.0110366	0.00216016	-5.10917	3.60011e-07	6.69808e-05	1717	0.718771	0.0362173	11	60613572	CCDC86	Body	S_Shelf	NA
cg24279897	-0.0202005	0.00395869	-5.10281	3.72142e-07	6.88714e-05	1717	0.636021	0.0534627	12	65917362	LOC100507065;LOC100507065;LOC100507065	Body;Body;Body		NA
cg09628975	-0.00917439	0.00179909	-5.09946	3.78686e-07	6.98362e-05	1717	0.40347	0.0319932	14	24026196	THTPA;THTPA;THTPA;THTPA;THTPA;THTPA;THTPA;THTPA;THTPA	1stExon;1stExon;1stExon;Body;Body;Body;Body;Body;Body	S_Shore	NA
cg13247329	-0.0146843	0.00287984	-5.09898	3.79622e-07	6.9956e-05	1717	0.545362	0.0521475	20	45948586	LOC100131496;ZMYND8;ZMYND8;ZMYND8;ZMYND8;ZMYND8;ZMYND8;ZMYND8;ZMYND8;ZMYND8;ZMYND8;ZMYND8;ZMYND8;ZMYND8;ZMYND8;ZMYND8;ZMYND8;ZMYND8;ZMYND8	Body;5'UTR;5'UTR;Body;Body;Body;Body;Body;Body;Body;Body;Body;Body;Body;Body;Body;Body;Body;Body		NA
cg06635975	-0.0202988	0.00398214	-5.09746	3.82634e-07	7.04156e-05	1717	0.357865	0.0606361	6	74232158	EEF1A1	TSS1500	S_Shore	NA
cg08260395	-0.0271868	0.00533822	-5.09285	3.91927e-07	7.17914e-05	1717	0.371099	0.072742	19	16830287	NWD1;NWD1	TSS1500;TSS1500		NA
cg20172922	-0.0109295	0.00214607	-5.09278	3.92069e-07	7.17914e-05	1717	0.67752	0.0414152	10	4055931				NA
cg05424884	-0.00984351	0.00193285	-5.09275	3.92123e-07	7.17914e-05	1717	0.751275	0.0483772	2	63882416				NA
cg27210813	0.0156802	0.00307904	5.09258	3.92484e-07	7.18123e-05	1717	0.223407	0.0568223	13	47242835	LRCH1;LRCH1;LRCH1	Body;Body;Body		NA
cg02237723	-0.00873404	0.00171506	-5.09255	3.92531e-07	7.18123e-05	1717	0.427104	0.0395029	1	55488372				NA
cg14727275	-0.0131782	0.00259018	-5.08776	4.0243e-07	7.31911e-05	1717	0.668673	0.0456456	4	185086662	ENPP6	Body	N_Shelf	NA
cg03444158	-0.0209492	0.00412	-5.08474	4.08778e-07	7.4065e-05	1717	0.417666	0.0572108	7	151247674				NA
cg26889414	-0.0138206	0.00271871	-5.0835	4.11427e-07	7.44164e-05	1717	0.666796	0.0427583	22	39892374				NA
cg05824697	0.0144623	0.00284984	5.07478	4.30447e-07	7.72479e-05	1717	0.605857	0.0533634	11	94842361	ENDOD1	Body		NA
cg06672051	-0.0124167	0.00244696	-5.07434	4.3142e-07	7.73469e-05	1717	0.348619	0.0407207	10	91020467				NA
cg17638321	-0.00905115	0.00178428	-5.07273	4.35041e-07	7.78061e-05	1717	0.757817	0.0285462	1	8387496	SLC45A1	Body	S_Shore	NA
cg25076892	-0.016157	0.00318562	-5.07186	4.37013e-07	7.81208e-05	1717	0.795416	0.0431758	18	32925014	ZNF24;ZNF24	TSS1500;TSS1500	S_Shore	NA
cg10572569	-0.0172094	0.00339325	-5.07167	4.37447e-07	7.81602e-05	1717	0.363514	0.0554012	1	67994503				NA
cg23536004	-0.0115008	0.00226799	-5.07092	4.39145e-07	7.83683e-05	1717	0.625641	0.0370995	8	125550181	TATDN1;TATDN1;TATDN1;NDUFB9;NDUFB9;NDUFB9	Body;Body;5'UTR;TSS1500;TSS1500;TSS1500	N_Shore	NA
cg00152777	-0.0123803	0.00244151	-5.07076	4.39498e-07	7.84124e-05	1717	0.702275	0.0474905	11	60638190	ZP1	Body		NA
cg22091377	-0.0167619	0.00330734	-5.0681	4.45596e-07	7.92883e-05	1717	0.386196	0.0498037	8	101389147				NA
cg27605251	-0.0122809	0.00242441	-5.06553	4.51565e-07	8.00981e-05	1717	0.371421	0.040546	19	19538277	GATAD2A	5'UTR		NA
cg13208063	-0.01886	0.00372715	-5.06015	4.64282e-07	8.20368e-05	1717	0.414535	0.0589969	19	16830563	NWD1;NWD1	TSS1500;TSS1500		NA
cg25141485	-0.011265	0.00222744	-5.05736	4.71021e-07	8.28489e-05	1717	0.724602	0.0394928	15	63766258				NA
cg21685737	0.0174781	0.00345612	5.05715	4.71543e-07	8.29188e-05	1717	0.744533	0.0535497	19	16243534	RAB8A;HSH2D;HSH2D;HSH2D;HSH2D	3'UTR;TSS1500;TSS1500;TSS1500;TSS1500		NA
cg03823477	0.012702	0.0025117	5.05711	4.71645e-07	8.29188e-05	1717	0.345364	0.0512173	7	34764107	NPSR1;NPSR1;NPSR1;NPSR1;NPSR1;NPSR1-AS1;NPSR1-AS1;NPSR1-AS1	Body;Body;Body;Body;Body;Body;Body;Body		NA
cg06594879	-0.0161699	0.00319839	-5.05565	4.75217e-07	8.33688e-05	1717	0.60212	0.0543556	8	67334122	RRS1-AS1	Body		NA
cg01684489	-0.0114899	0.00227301	-5.05495	4.76941e-07	8.35898e-05	1717	0.788481	0.0368503	6	36724836	CPNE5	Body		NA
cg19738767	-0.0133227	0.00263585	-5.05442	4.78236e-07	8.37368e-05	1717	0.834195	0.0413029	21	47268725	PCBP3;PCBP3	TSS1500;TSS1500		NA
cg07450920	-0.0131275	0.00259879	-5.05139	4.85784e-07	8.47754e-05	1717	0.727794	0.0438584	22	44701799	KIAA1644	5'UTR		NA
cg24223249	-0.0103178	0.00204284	-5.0507	4.87515e-07	8.49168e-05	1717	0.790099	0.0298604	21	19487512	CHODL;CHODL;CHODL;CHODL	5'UTR;5'UTR;5'UTR;5'UTR		NA
cg13973083	-0.00928706	0.00184102	-5.04453	5.03261e-07	8.71009e-05	1717	0.77339	0.0342376	13	95988536				NA
cg20902093	-0.0134106	0.00265998	-5.04163	5.10834e-07	8.81208e-05	1717	0.607222	0.0437304	1	48013657				NA
cg15034807	-0.0137994	0.00273957	-5.03707	5.2296e-07	8.95186e-05	1717	0.666324	0.0495131	18	72548725	ZNF407;ZNF407	Body;Body		NA
cg22320179	-0.0133269	0.00264667	-5.03533	5.27689e-07	9.0139e-05	1716	0.700411	0.0471723	12	131732904				NA
cg03953082	-0.0141412	0.00281014	-5.03222	5.36173e-07	9.11753e-05	1717	0.734551	0.0490602	8	38491479				NA
cg26840884	-0.0108571	0.00215799	-5.0311	5.39279e-07	9.14424e-05	1717	0.770026	0.0411594	18	3412693	TGIF1;TGIF1	TSS200;5'UTR		NA
cg25096570	-0.0106545	0.00211778	-5.031	5.39563e-07	9.14636e-05	1717	0.829535	0.0358124	14	74937693				NA
cg24037479	-0.0140316	0.00279046	-5.02844	5.46691e-07	9.2375e-05	1717	0.220615	0.0526061	20	44541907	PLTP;PLTP;PLTP	TSS1500;TSS1500;TSS1500	S_Shore	NA
cg16522953	-0.010279	0.00204472	-5.02708	5.50531e-07	9.29384e-05	1717	0.653516	0.0331542	1	53967067				NA
cg00688546	-0.0132943	0.00264474	-5.02668	5.51653e-07	9.31065e-05	1717	0.193428	0.0406139	8	48874244	MCM4;MCM4;MCM4;MCM4	Body;Body;ExonBnd;ExonBnd	S_Shore	NA
cg12880995	-0.0141846	0.00282209	-5.02629	5.52758e-07	9.325e-05	1717	0.588808	0.0440186	16	11034436	DEXI	3'UTR	N_Shore	NA
cg03683583	-0.0124561	0.00247926	-5.02411	5.58985e-07	9.41707e-05	1717	0.764764	0.0484572	11	118314223	KMT2A;KMT2A	Body;Body		NA
cg12115385	-0.0102769	0.00204564	-5.0238	5.59891e-07	9.428e-05	1717	0.741579	0.0340915	1	61294487				NA
cg04301322	-0.0124493	0.00248128	-5.01729	5.78905e-07	9.68379e-05	1717	0.327396	0.0583009	7	148408897	CUL1	5'UTR		NA
cg02300250	-0.0114725	0.00228707	-5.01625	5.81977e-07	9.72854e-05	1717	0.76454	0.0316732	16	56280331	GNAO1;GNAO1	Body;Body		NA
cg01060950	-0.0101754	0.00203054	-5.0112	5.97249e-07	9.91835e-05	1717	0.813306	0.0444878	20	49178355	PTPN1;PTPN1	5'UTR;Body		NA
cg07149948	-0.0116308	0.0023224	-5.00809	6.06817e-07	0.000100522	1717	0.684849	0.0335985	15	74752661	UBL7;UBL7;UBL7;UBL7;UBL7-AS1;UBL7-AS1;UBL7-AS1;UBL7;UBL7	5'UTR;5'UTR;5'UTR;5'UTR;TSS1500;TSS1500;TSS1500;Body;Body	N_Shore	NA
cg04059871	-0.0115001	0.00229697	-5.00663	6.11378e-07	0.000101027	1717	0.671044	0.0389221	7	97620650	OCM2	TSS1500		NA
cg23120547	-0.0122663	0.00245053	-5.00556	6.14729e-07	0.000101467	1717	0.640791	0.0433291	10	49833689	ARHGAP22;ARHGAP22	Body;Body		NA
cg01040681	-0.0157126	0.00313906	-5.0055	6.14934e-07	0.000101478	1717	0.590847	0.0547367	17	47566466				NA
cg14562331	-0.0130186	0.00260127	-5.00472	6.17369e-07	0.000101834	1717	0.502286	0.0595629	16	81585232	CMIP;CMIP	Body;Body		NA
cg00656366	-0.0114576	0.00228964	-5.0041	6.19388e-07	0.000102075	1716	0.741098	0.0327989	2	129307609				NA
cg00380376	-0.0168221	0.00336313	-5.00191	6.26309e-07	0.000102869	1717	0.592998	0.0558888	9	17735531	SH3GL2	Body		NA
cg22621589	-0.0100365	0.00200781	-4.99871	6.36658e-07	0.00010422	1717	0.735413	0.039319	1	167107806				NA
cg01794633	-0.0121234	0.00242569	-4.9979	6.39304e-07	0.000104536	1717	0.588461	0.0435942	15	70702740				NA
cg01008731	-0.0224128	0.00448495	-4.99734	6.41106e-07	0.000104784	1717	0.581964	0.0598922	3	98292801				NA
cg02456922	-0.0140203	0.00280617	-4.99624	6.44743e-07	0.000105262	1717	0.745037	0.0476232	6	157748177			S_Shelf	NA
cg26844774	-0.0238958	0.00479012	-4.98856	6.70502e-07	0.000108478	1717	0.760485	0.0626771	2	170040579	LRP2	Body		NA
cg07140140	-0.0134082	0.00268819	-4.98784	6.72991e-07	0.000108713	1717	0.512054	0.0445527	17	41979664	MPP2;MPP2;MPP2;MPP2;MPP2;MPP2;MPP2;MPP2	TSS1500;Body;Body;Body;Body;5'UTR;5'UTR;5'UTR	S_Shore	NA
cg16526467	0.0146896	0.00294564	4.98691	6.76177e-07	0.000109132	1717	0.376717	0.055743	8	104291797				NA
cg21423387	0.0155488	0.00311991	4.98373	6.87208e-07	0.000110703	1717	0.329917	0.055903	10	112874230				NA
cg14184975	-0.0125753	0.00252438	-4.98155	6.94904e-07	0.000111517	1717	0.787858	0.0370158	10	52163410	SGMS1	5'UTR		NA
cg22213142	-0.011991	0.0024077	-4.98027	6.9944e-07	0.000112073	1717	0.760002	0.0384935	1	160173982	LOC729867;PEA15;PEA15;PEA15;PEA15;PEA15	Body;TSS1500;TSS1500;TSS1500;TSS1500;TSS1500	N_Shore	NA
cg16427307	-0.0129907	0.00260866	-4.97985	7.01155e-07	0.000112275	1712	0.765574	0.0399191	2	5696463				NA
cg23613834	-0.0124636	0.00250418	-4.97709	7.1085e-07	0.00011358	1717	0.365505	0.0416891	3	52046739				NA
cg24211934	-0.0164455	0.00330565	-4.97498	7.1863e-07	0.000114738	1715	0.737745	0.046241	4	35935735				NA
cg16334390	-0.0114138	0.00229462	-4.97416	7.21527e-07	0.000115135	1717	0.316511	0.0492509	2	8799821				NA
cg16914039	-0.0106957	0.00215076	-4.97297	7.25922e-07	0.000115661	1717	0.72305	0.04021	1	114622087				NA
cg07050033	-0.0169679	0.00341268	-4.97202	7.29424e-07	0.000116017	1717	0.471173	0.0534021	9	15144803				NA
cg03272633	-0.00951717	0.00191474	-4.97049	7.35151e-07	0.000116701	1717	0.837511	0.0346837	12	111214792				NA
cg05845819	-0.0145055	0.00291889	-4.96953	7.38743e-07	0.000117213	1717	0.414535	0.0425535	6	41731585				NA
cg25847316	-0.0105943	0.00213236	-4.96834	7.43218e-07	0.000117727	1717	0.81941	0.0373916	19	18603367	ELL	Body		NA
cg16032415	-0.0158539	0.00319123	-4.96795	7.44678e-07	0.000117806	1717	0.424098	0.0499161	8	95278692				NA
cg09404790	-0.00898731	0.00180937	-4.96709	7.47945e-07	0.000118195	1717	0.799732	0.0309998	11	13310386	ARNTL;ARNTL;ARNTL;ARNTL;ARNTL;ARNTL	5'UTR;5'UTR;5'UTR;5'UTR;5'UTR;5'UTR		NA
cg04947350	-0.0171198	0.00344681	-4.96684	7.48884e-07	0.00011826	1717	0.323839	0.0554493	6	42336360	TRERF1;TRERF1	5'UTR;5'UTR		NA
cg27282357	-0.0106306	0.0021406	-4.96615	7.51518e-07	0.000118542	1717	0.744959	0.036774	3	28631932	LINC00693	Body		NA
cg04854804	-0.00966598	0.0019469	-4.96481	7.56656e-07	0.00011911	1717	0.805917	0.0333778	2	8119485				NA
cg11934067	-0.0106318	0.00214272	-4.96183	7.68201e-07	0.000120643	1717	0.620737	0.0420025	2	233744683	NGEF;NGEF	Body;Body	S_Shelf	NA
cg18299860	-0.0139029	0.00280242	-4.96103	7.71316e-07	0.000121029	1717	0.621843	0.0426831	17	1992684	SMG6;SMG6;SMG6;SMG6	TSS1500;Body;Body;Body		NA
cg25423364	-0.0135817	0.00273895	-4.95875	7.80301e-07	0.0001221	1717	0.780213	0.0467538	14	73480891	ZFYVE1;ZFYVE1	Body;Body		NA
cg17412106	-0.0174017	0.00350967	-4.95821	7.8242e-07	0.000122379	1717	0.818249	0.0479837	4	53564239				NA
cg26662425	-0.0103419	0.00208599	-4.95777	7.84179e-07	0.000122576	1717	0.780778	0.0324511	14	99989403	CCDC85C	Body		NA
cg16186097	-0.0152168	0.00306938	-4.95761	7.84818e-07	0.00012265	1717	0.200213	0.0626655	6	16695144	ATXN1;ATXN1	5'UTR;5'UTR		NA
cg02425262	-0.00869396	0.00175369	-4.95753	7.85129e-07	0.000122672	1717	0.849004	0.0256554	20	17862721				NA
cg06273639	-0.0105684	0.00213207	-4.95686	7.87804e-07	0.000122997	1717	0.809204	0.0360848	11	128450259	ETS1	5'UTR		NA
cg08868257	-0.00899733	0.00181558	-4.95561	7.92804e-07	0.000123556	1717	0.83937	0.0340173	1	173302932	LOC100506023	Body		NA
cg23487812	-0.00971236	0.00196118	-4.95229	8.06269e-07	0.000125123	1717	0.568126	0.0338493	4	55574465	KIT;KIT	Body;Body		NA
cg21900534	-0.00940791	0.00189985	-4.95193	8.07738e-07	0.000125325	1717	0.809263	0.0337458	19	14993425	OR7A17	TSS1500		NA
cg00609285	-0.009407	0.00189992	-4.95127	8.10467e-07	0.000125695	1717	0.809972	0.0345219	2	112050087				NA
cg26320771	-0.0129412	0.00261601	-4.94693	8.28452e-07	0.000128025	1717	0.784581	0.0390997	11	19472257	NAV2	Body		NA
cg10569018	-0.00960385	0.00194162	-4.94631	8.31056e-07	0.000128373	1717	0.84201	0.0335813	1	153588589	S100A14	5'UTR		NA
cg06218550	-0.00925173	0.00187134	-4.94391	8.41217e-07	0.000129457	1717	0.793206	0.0294281	2	101493162	NPAS2	5'UTR		NA
cg19056791	-0.0117263	0.00237303	-4.94148	8.51621e-07	0.000130561	1717	0.741391	0.0377347	3	9792670	OGG1;OGG1;OGG1;OGG1;OGG1;OGG1;OGG1;OGG1	Body;Body;Body;Body;Body;Body;Body;Body	S_Shore	NA
cg19338793	-0.0102371	0.00207387	-4.93621	8.74609e-07	0.000133225	1717	0.75137	0.0358701	15	63078174	TLN2	Body		NA
cg01672172	-0.0119114	0.00241485	-4.93256	8.90895e-07	0.000135059	1717	0.722128	0.0356884	17	41936273	CD300LG	Body		NA
cg02526274	-0.0124141	0.00251767	-4.93078	8.98945e-07	0.000136055	1717	0.697948	0.0417775	8	142370088	GPR20	5'UTR	S_Shelf	NA
cg25354733	-0.00943579	0.00191374	-4.93054	9.00006e-07	0.00013616	1717	0.429018	0.0316741	17	48285103				NA
cg08723051	-0.0106794	0.00216621	-4.92999	9.02531e-07	0.000136457	1717	0.132851	0.0361813	3	45076240	CLEC3B;CLEC3B	Body;Body	N_Shore	NA
cg16606016	-0.0150803	0.00305966	-4.92874	9.08242e-07	0.000137086	1717	0.307725	0.0520326	1	160233057	DCAF8;DCAF8;DCAF8;DCAF8;DCAF8	TSS1500;TSS1500;TSS1500;TSS1500;TSS1500	S_Shore	NA
cg16419027	-0.0120896	0.00245289	-4.92871	9.08367e-07	0.000137086	1717	0.768348	0.0399194	13	76033339	TBC1D4;TBC1D4;TBC1D4	Body;Body;Body		NA
cg00011274	-0.00854059	0.00173343	-4.92698	9.16345e-07	0.000138119	1717	0.82247	0.0316455	13	73843063				NA
cg06391431	-0.0168387	0.00342086	-4.92236	9.3793e-07	0.000140737	1717	0.373392	0.0486129	5	149232756	PPARGC1B;PPARGC1B;PPARGC1B	3'UTR;3'UTR;3'UTR		NA
cg07832722	-0.0156045	0.00317062	-4.92158	9.41607e-07	0.000141145	1717	0.506999	0.0481203	8	55239342				NA
cg17382749	-0.00966158	0.00196419	-4.91886	9.54605e-07	0.000142511	1717	0.809368	0.0344802	2	71161618	ATP6V1B1	TSS1500		NA
cg08363235	-0.0324176	0.00659221	-4.91757	9.60828e-07	0.000143091	1717	0.648484	0.0872615	10	52176831	SGMS1	5'UTR	N_Shore	NA
cg04663489	-0.0111244	0.00226315	-4.91544	9.71173e-07	0.000144227	1717	0.400753	0.0405214	1	33521083				NA
cg19907913	-0.0136708	0.00278145	-4.915	9.73354e-07	0.000144517	1717	0.677028	0.0559088	17	455636	VPS53;VPS53	Body;Body		NA
cg02724965	-0.0124218	0.00252902	-4.91168	9.89716e-07	0.000146502	1717	0.78025	0.0407709	8	65829368				NA
cg07938266	-0.0111857	0.00227758	-4.91122	9.92018e-07	0.000146813	1717	0.716588	0.0536775	4	6182894	JAKMIP1;JAKMIP1;JAKMIP1;JAKMIP1	5'UTR;5'UTR;5'UTR;5'UTR		NA
cg18067203	-0.0107317	0.00218642	-4.90832	1.00658e-06	0.000148488	1717	0.704419	0.0401602	10	106241134	LOC101927523	TSS1500		NA
cg22962669	-0.0170932	0.00348334	-4.90713	1.01263e-06	0.000149113	1717	0.463801	0.0550611	8	22803138				NA
cg13023268	-0.00988429	0.00201513	-4.90504	1.02334e-06	0.000150419	1717	0.689707	0.0380011	2	240684227	LOC150935	TSS1500		NA
cg06977072	-0.0133248	0.0027167	-4.90479	1.02462e-06	0.000150476	1717	0.680182	0.0482482	6	99790066	FAXC	Body		NA
cg17246275	-0.012019	0.00245076	-4.9042	1.02763e-06	0.000150809	1717	0.747909	0.0367347	6	35369836	PPARD;PPARD;PPARD;PPARD;PPARD	5'UTR;5'UTR;5'UTR;5'UTR;Body		NA
cg09362585	-0.0106323	0.00216882	-4.90235	1.03729e-06	0.000151921	1716	0.764645	0.0387211	8	20134398	LZTS1-AS1	Body		NA
cg25040843	-0.0124439	0.00253854	-4.902	1.03906e-06	0.000152059	1717	0.768952	0.0394422	6	36333147	ETV7;ETV7	Body;Body		NA
cg16662291	0.0225307	0.00459694	4.90123	1.04308e-06	0.000152374	1717	0.488487	0.0662365	4	106943676	LOC101929577	TSS200		NA
cg21588338	-0.0182537	0.00372476	-4.90065	1.04614e-06	0.00015273	1717	0.639311	0.053251	3	184104055	CHRD;CHRD;CHRD;CHRD;CHRD	Body;Body;Body;Body;Body	N_Shore	NA
cg20564991	-0.0117942	0.00240689	-4.90018	1.04863e-06	0.000152981	1717	0.668672	0.0365409	7	127882514	LEP	5'UTR	S_Shore	NA
cg16552160	-0.0118743	0.00242374	-4.89915	1.05402e-06	0.000153615	1717	0.522893	0.0360745	17	78961843			N_Shelf	NA
cg01833991	-0.0146354	0.00298883	-4.89669	1.06711e-06	0.000155236	1717	0.413352	0.0559721	20	11250877	LOC339593	Body		NA
cg16018773	-0.00940152	0.00192003	-4.89655	1.0679e-06	0.00015529	1717	0.838328	0.0294337	7	3079807	CARD11	5'UTR		NA
cg08456789	-0.0124012	0.00253516	-4.89169	1.09422e-06	0.000158333	1717	0.729107	0.0404025	20	48644421				NA
cg00155676	-0.0154152	0.00315254	-4.88976	1.10487e-06	0.000159309	1717	0.765397	0.0459493	1	247714998	GCSAML;GCSAML;GCSAML;GCSAML;GCSAML;GCSAML;GCSAML	5'UTR;5'UTR;5'UTR;Body;Body;Body;Body		NA
cg19794633	-0.016006	0.00327477	-4.88767	1.11646e-06	0.00016057	1717	0.639074	0.0478501	22	31277490	OSBP2;OSBP2;OSBP2;OSBP2;OSBP2;OSBP2	TSS200;Body;Body;Body;Body;Body		NA
cg09549505	-0.0113642	0.00232585	-4.88605	1.12558e-06	0.000161565	1717	0.578173	0.0389191	9	116762414	ZNF618	Body		NA
cg06835707	-0.0152702	0.00312983	-4.87892	1.16643e-06	0.00016626	1717	0.571222	0.0440655	10	88729175	ADIRF;AGAP11	Body;TSS1500	S_Shore	NA
cg20718178	-0.0119084	0.0024414	-4.87771	1.17349e-06	0.000166942	1717	0.545627	0.0426435	17	48710504			N_Shore	NA
cg05595424	-0.0126903	0.00260196	-4.87722	1.1764e-06	0.000167102	1717	0.576231	0.0481694	1	173539845	SLC9C2	Body		NA
cg01156663	0.0220554	0.00452361	4.87562	1.18596e-06	0.000168064	1715	0.346535	0.0746224	4	154360462				NA
cg14580419	-0.00727675	0.00149307	-4.87368	1.1974e-06	0.000169261	1717	0.851307	0.0279697	2	231839613				NA
cg05362470	-0.010878	0.00223222	-4.8732	1.20025e-06	0.000169566	1717	0.454945	0.0313578	11	131738597	NTM	Body		NA
cg26283343	-0.0169821	0.00348627	-4.87115	1.21259e-06	0.00017098	1717	0.543705	0.0509733	17	36507450	SOCS7	TSS1500	N_Shore	NA
cg05064319	-0.0115219	0.00236618	-4.86944	1.22303e-06	0.000172184	1717	0.645639	0.0446068	5	132792488	FSTL4	Body		NA
cg12249614	-0.0125827	0.00258458	-4.86836	1.22959e-06	0.000172913	1717	0.803967	0.0408671	1	77939757	AK5;AK5	Body;Body		NA
cg19312984	-0.0136531	0.00280491	-4.86757	1.23444e-06	0.000173461	1717	0.612249	0.0517222	20	10719937				NA
cg03761599	0.0112524	0.00231196	4.86704	1.23775e-06	0.000173794	1717	0.70432	0.0549254	2	60333302				NA
cg18122958	-0.01408	0.00289467	-4.86409	1.25612e-06	0.000175668	1716	0.733325	0.0460797	9	98583167	LINC00476	Body		NA
cg03132203	-0.0103863	0.00213638	-4.86162	1.27162e-06	0.00017716	1717	0.761822	0.0368944	5	149614614	CAMK2A;CAMK2A	Body;Body		NA
cg27555041	-0.016674	0.00343069	-4.86026	1.28031e-06	0.000178034	1717	0.572695	0.049687	3	25490689	RARB;RARB;RARB;RARB;RARB;RARB;RARB;RARB;RARB	5'UTR;5'UTR;Body;Body;Body;Body;Body;Body;Body		NA
cg18414019	-0.0118539	0.00243924	-4.85967	1.28402e-06	0.000178448	1717	0.669449	0.0496879	13	99156719	STK24;STK24;STK24	Body;Body;Body		NA
cg03208691	-0.0137812	0.00283594	-4.85948	1.28529e-06	0.000178591	1717	0.253193	0.0426822	1	203118582	ADORA1;ADORA1	Body;Body		NA
cg06122644	-0.01738	0.00357702	-4.85878	1.28976e-06	0.000179158	1717	0.645645	0.0512953	4	26180664				NA
cg22593894	-0.016147	0.00332328	-4.85876	1.28986e-06	0.000179158	1717	0.734277	0.0490983	20	1781910			N_Shore	NA
cg08214069	-0.0156034	0.00321674	-4.8507	1.34267e-06	0.000184745	1717	0.237174	0.0527257	5	139704450				NA
cg04591319	-0.00822425	0.00169581	-4.84975	1.34903e-06	0.000185516	1717	0.877306	0.0283883	8	81394903			N_Shelf	NA
cg26284167	-0.00942929	0.00194442	-4.84941	1.35132e-06	0.000185727	1717	0.839796	0.0343407	15	89463571				NA
cg11108405	-0.00903029	0.00186258	-4.84827	1.35897e-06	0.000186415	1717	0.850681	0.0328198	10	75845104	VCL;VCL	Body;Body		NA
cg02698111	-0.0217818	0.00449295	-4.84799	1.36128e-06	0.000186642	1711	0.402132	0.061153	3	156386046				NA
cg25309768	-0.0114752	0.00236752	-4.84693	1.36805e-06	0.0001874	1717	0.775174	0.0393722	16	47081589				NA
cg20344372	-0.0142614	0.00294565	-4.84151	1.4054e-06	0.000191551	1717	0.72912	0.0448979	7	39662520	RALA	TSS1500	N_Shore	NA
cg06596412	-0.013187	0.00272412	-4.84082	1.41023e-06	0.000192063	1717	0.793227	0.0379197	20	62170199	PTK6;PTK6	TSS1500;TSS1500	S_Shore	NA
cg02053952	-0.0124171	0.0025652	-4.84059	1.41182e-06	0.000192172	1717	0.366837	0.0618858	9	136989004				NA
cg13185473	-0.0115572	0.00238862	-4.83845	1.42689e-06	0.000193828	1717	0.753198	0.0384036	10	73003572	UNC5B;UNC5B	Body;Body		NA
cg04101024	-0.016379	0.00338584	-4.83749	1.43375e-06	0.000194616	1717	0.588727	0.0454512	3	123782094				NA
cg02940203	-0.0101454	0.00209742	-4.8371	1.43653e-06	0.000194957	1717	0.606191	0.0365362	2	135495432				NA
cg00804785	-0.0141809	0.00293195	-4.83668	1.43949e-06	0.000195287	1717	0.741275	0.0519505	11	118743051				NA
cg26165117	-0.0149524	0.00309246	-4.83513	1.45061e-06	0.00019636	1717	0.534831	0.0583517	10	17553514				NA
cg17064110	-0.0117027	0.00242105	-4.83374	1.46068e-06	0.000197407	1717	0.715093	0.0427547	20	19316841	SLC24A3	Body		NA
cg02747217	-0.0131972	0.00273024	-4.83372	1.46077e-06	0.000197407	1717	0.586023	0.0486071	1	54929576				NA
cg25796017	-0.0215691	0.00446284	-4.83306	1.46561e-06	0.00019788	1717	0.465684	0.0765583	10	23361177				NA
cg05868677	-0.0109624	0.00226956	-4.83016	1.48678e-06	0.000200076	1717	0.660079	0.0416479	10	115034087				NA
cg08687829	-0.010691	0.00221391	-4.82902	1.49522e-06	0.000201028	1717	0.739598	0.0395136	10	114831458	TCF7L2;TCF7L2;TCF7L2;TCF7L2;TCF7L2;TCF7L2;TCF7L2;TCF7L2;TCF7L2;TCF7L2;TCF7L2;TCF7L2;TCF7L2	Body;Body;Body;Body;Body;Body;Body;Body;Body;Body;Body;Body;Body		NA
cg16206596	-0.00938477	0.0019437	-4.8283	1.50055e-06	0.000201497	1717	0.462984	0.0300402	20	32451020			S_Shore	NA
cg05833090	-0.011739	0.00243135	-4.8282	1.50132e-06	0.000201497	1717	0.752251	0.0429877	2	216896565				NA
cg02140542	-0.0214042	0.00443317	-4.82819	1.50137e-06	0.000201497	1717	0.45279	0.0588941	8	145748901	LRRC14;LRRC14;LRRC24	3'UTR;3'UTR;Body	S_Shore	NA
cg12470791	0.0112973	0.0023404	4.82711	1.50945e-06	0.000202348	1717	0.134609	0.0343665	6	27174216				NA
cg13971085	-0.0146438	0.00303405	-4.82649	1.51407e-06	0.000202783	1717	0.268903	0.0630227	14	73944522				NA
cg13092589	-0.00945649	0.00195936	-4.82631	1.51538e-06	0.000202851	1717	0.822336	0.033024	10	135373697	SYCE1;SYCE1;SYCE1	Body;Body;5'UTR		NA
cg09697969	-0.00989354	0.00204992	-4.82631	1.51541e-06	0.000202851	1717	0.661986	0.0374547	8	37584271	LOC101929622	Body		NA
cg05612754	-0.0111084	0.00230311	-4.82322	1.53874e-06	0.000205263	1717	0.780567	0.0322531	2	169140711				NA
cg12176682	-0.0115164	0.00238792	-4.82279	1.54206e-06	0.000205631	1717	0.77631	0.0429365	20	23018803			S_Shore	NA
cg23025873	-0.0127034	0.00263439	-4.82214	1.54702e-06	0.000206143	1717	0.761583	0.0429398	7	77487860	PHTF2;PHTF2;PHTF2;PHTF2;PHTF2	Body;Body;Body;Body;Body		NA
cg17290200	-0.0101714	0.0021097	-4.82124	1.55392e-06	0.000206837	1717	0.621318	0.0329077	14	104802111			S_Shore	NA
cg04998805	-0.0142962	0.00296679	-4.81872	1.57344e-06	0.000208952	1716	0.161262	0.0392576	12	15115389	ARHGDIB	TSS1500		NA
cg16074898	-0.0103279	0.00214373	-4.81772	1.58122e-06	0.000209596	1717	0.764404	0.0347858	15	89383091	ACAN;ACAN	Body;Body		NA
cg02585415	-0.00888577	0.00184576	-4.81416	1.60921e-06	0.000212336	1717	0.842585	0.0316537	2	110089305	SH3RF3	Body		NA
cg08503879	-0.0122384	0.00254263	-4.81328	1.61626e-06	0.000212973	1717	0.526128	0.0362455	1	166002410				NA
cg21265419	-0.0138428	0.00287623	-4.81284	1.61981e-06	0.000213365	1717	0.471463	0.0436849	17	80512363	FOXK2	Body		NA
cg04779441	-0.0139651	0.00290174	-4.81265	1.62127e-06	0.000213518	1717	0.673243	0.0444158	22	23730033			N_Shore	NA
cg11060701	-0.0145663	0.00302984	-4.80763	1.66194e-06	0.000217586	1717	0.524703	0.0441745	1	224832344	CNIH3	Body		NA
cg08230697	-0.0104586	0.00217582	-4.80676	1.66912e-06	0.000218371	1717	0.827701	0.0326984	12	104074804	STAB2	Body		NA
cg26953443	-0.0112658	0.0023438	-4.80664	1.67009e-06	0.000218459	1717	0.650325	0.0329081	3	52031333	RPL29	TSS1500	S_Shore	NA
cg23923442	0.0180909	0.00376385	4.80648	1.67148e-06	0.000218602	1716	0.361983	0.0532864	3	148581734	CPA3	TSS1500		NA
cg07802484	-0.00904833	0.00188268	-4.80609	1.67466e-06	0.000218901	1717	0.699549	0.05484	3	33103528	GLB1;GLB1;GLB1	Body;Body;Body		NA
cg09938784	-0.0269755	0.0056147	-4.80444	1.68829e-06	0.000220095	1717	0.571019	0.0838113	9	35689902	TPM2;TPM2;TPM2;TPM2;TPM2;TPM2;TPM2;TPM2	1stExon;1stExon;1stExon;1stExon;5'UTR;5'UTR;5'UTR;5'UTR	Island	NA
cg27123617	-0.00906809	0.00188803	-4.80294	1.70087e-06	0.000221459	1717	0.825857	0.026317	3	135606289				NA
cg00203466	0.0234547	0.0048847	4.80166	1.71158e-06	0.000222508	1717	0.486258	0.0696652	3	149954839	LINC01213	TSS1500		NA
cg01131228	-0.014383	0.00299591	-4.80089	1.71815e-06	0.000223042	1717	0.609873	0.0516552	18	55586428				NA
cg07464886	0.0188426	0.00392501	4.80066	1.72007e-06	0.000223178	1717	0.372419	0.0616477	21	19833509				NA
cg09469204	-0.0159853	0.00332991	-4.80053	1.72119e-06	0.000223234	1717	0.526592	0.0533698	4	159976200				NA
cg25671554	-0.0126822	0.00264252	-4.7993	1.73165e-06	0.000224353	1717	0.598193	0.0510917	17	66857961				NA
cg23639762	-0.0132059	0.00275256	-4.79769	1.74545e-06	0.000225823	1717	0.586712	0.0387578	19	52288549				NA
cg09131662	-0.0145909	0.0030415	-4.79728	1.74893e-06	0.000226232	1717	0.756225	0.0470397	3	54076817				NA
cg12828975	-0.00903684	0.00188418	-4.79617	1.75857e-06	0.000227039	1717	0.802943	0.0297762	2	174880512			S_Shelf	NA
cg14074704	-0.018717	0.00390346	-4.79498	1.76886e-06	0.000227968	1717	0.298872	0.0520182	11	19850769	NAV2;NAV2;NAV2;NAV2	Body;Body;Body;Body		NA
cg09307605	-0.0271487	0.00566475	-4.79256	1.79108e-06	0.000230104	1705	0.669753	0.0888099	21	15899844	SAMSN1;SAMSN1;SAMSN1	5'UTR;Body;Body		NA
cg13046704	-0.0155448	0.00324366	-4.79237	1.7917e-06	0.000230145	1717	0.681285	0.0474446	11	86308660	ME3;ME3;ME3	Body;Body;Body		NA
cg17670798	-0.0102862	0.00214712	-4.79067	1.80675e-06	0.000231713	1717	0.81181	0.0337362	1	15500722	TMEM51;TMEM51;TMEM51;TMEM51	5'UTR;5'UTR;5'UTR;5'UTR		NA
cg04879253	-0.0106897	0.00223143	-4.79051	1.80823e-06	0.000231821	1717	0.748532	0.039966	5	98305720				NA
cg18662303	-0.0119695	0.00249893	-4.78984	1.8142e-06	0.000232343	1717	0.489402	0.0427645	3	51977255	RRP9;PARP3;PARP3	TSS1500;5'UTR;Body	S_Shore	NA
cg12144688	-0.00917447	0.00191581	-4.78883	1.82321e-06	0.000233293	1717	0.814822	0.034614	18	13212915				NA
cg11437211	-0.0154094	0.00321873	-4.78743	1.83578e-06	0.000234534	1717	0.639726	0.0470855	8	127544059				NA
cg20233764	-0.0116172	0.00242691	-4.78684	1.84113e-06	0.000235175	1717	0.816571	0.0373476	2	26808447	CIB4	Body		NA
cg24326725	-0.0141614	0.00295865	-4.78643	1.8448e-06	0.000235564	1717	0.499258	0.0497333	4	38310453				NA
cg10947348	-0.0236997	0.00495191	-4.78597	1.84903e-06	0.00023594	1717	0.488001	0.0792241	5	161716489				NA
cg26933338	-0.00890952	0.00186165	-4.78582	1.85038e-06	0.000236071	1717	0.796208	0.0317695	13	45696353	GTF2F2	Body	S_Shore	NA
cg01411145	-0.0108563	0.00226935	-4.78388	1.86808e-06	0.000237669	1717	0.738784	0.0461998	9	92770209				NA
cg26425548	-0.0145035	0.00303327	-4.78149	1.89009e-06	0.000239846	1717	0.699249	0.041826	19	42482824	ATP1A3;ATP1A3;ATP1A3	Body;Body;Body		NA
cg01969769	-0.0097852	0.00204668	-4.78101	1.89455e-06	0.000240329	1717	0.720808	0.0339068	8	124581069				NA
cg12803926	-0.0103524	0.00216549	-4.78063	1.89817e-06	0.000240556	1717	0.766506	0.0384896	15	42441017	PLA2G4F;PLA2G4F	Body;Body		NA
cg15471456	-0.0108877	0.00227767	-4.78018	1.9024e-06	0.000240991	1716	0.722676	0.0330559	16	66511283	BEAN1-AS1;BEAN1;BEAN1;BEAN1;BEAN1	TSS1500;5'UTR;5'UTR;5'UTR;Body		NA
cg05776619	-0.0160212	0.00335199	-4.77961	1.90767e-06	0.000241575	1717	0.745638	0.04616	8	143125785				NA
cg12713759	-0.00992932	0.00207769	-4.77901	1.91324e-06	0.00024203	1717	0.75054	0.0314479	17	1724358	SMYD4	Body		NA
cg19024002	-0.0106212	0.00222272	-4.77846	1.91846e-06	0.000242399	1717	0.719181	0.0496551	2	69397161	ANTXR1;ANTXR1	Body;Body		NA
cg13861278	-0.00951226	0.00199098	-4.77768	1.92583e-06	0.000243079	1717	0.814867	0.0361356	1	167868783	ADCY10;ADCY10;ADCY10	Body;Body;Body		NA
cg23692648	0.0165952	0.00347416	4.77676	1.93452e-06	0.000244008	1717	0.50203	0.0585594	12	14404354				NA
cg08471952	-0.0113458	0.00237561	-4.77597	1.942e-06	0.000244699	1717	0.655217	0.0368602	1	30569592				NA
cg24306405	-0.00970644	0.00203273	-4.77508	1.95049e-06	0.0002456	1717	0.638053	0.0345078	3	149252636	WWTR1;WWTR1;WWTR1	Body;Body;Body		NA
cg20774283	-0.0161443	0.00338111	-4.77486	1.95262e-06	0.000245785	1717	0.711602	0.0498798	17	67824500	LINC01483;LINC01483	Body;Body		NA
cg06121412	-0.0118103	0.00247428	-4.7732	1.96857e-06	0.000247128	1717	0.583858	0.0470222	9	20331530				NA
cg05220671	-0.0136982	0.00286988	-4.77309	1.96959e-06	0.000247128	1717	0.680336	0.0421532	14	102326104	PPP2R5C;PPP2R5C;PPP2R5C;PPP2R5C;PPP2R5C	Body;Body;Body;Body;Body		NA
cg05266989	-0.014692	0.0030801	-4.76998	1.99986e-06	0.000250272	1717	0.295884	0.0559686	14	74296969				NA
cg18377670	-0.0219303	0.00459928	-4.7682	2.01739e-06	0.00025195	1717	0.448679	0.0630871	2	220326041	SPEG;SPEG	5'UTR;Body		NA
cg19387132	-0.00973743	0.00204247	-4.76747	2.02466e-06	0.00025273	1717	0.717477	0.0434161	1	158254116				NA
cg18748354	-0.0195186	0.00409451	-4.76703	2.02898e-06	0.000253109	1717	0.596801	0.0607362	17	16935485				NA
cg16072311	-0.019444	0.00407992	-4.76579	2.04133e-06	0.000254205	1717	0.60463	0.059551	4	101744646				NA
cg20003176	-0.0152119	0.00319279	-4.76446	2.05473e-06	0.000255311	1716	0.769317	0.0426682	7	112091921	IFRD1;IFRD1;IFRD1;IFRD1;IFRD1	TSS200;Body;Body;Body;5'UTR	S_Shore	NA
cg19104050	-0.0122971	0.00258141	-4.7637	2.06228e-06	0.000256119	1717	0.268137	0.0411921	12	108701064	CMKLR1;CMKLR1;CMKLR1;CMKLR1	5'UTR;5'UTR;5'UTR;5'UTR		NA
cg27167000	0.0153796	0.00322995	4.76155	2.08417e-06	0.00025827	1717	0.48421	0.0554812	1	228700938	BTNL10	TSS1500		NA
cg12405843	-0.00864879	0.00181673	-4.76063	2.09356e-06	0.000259192	1717	0.762093	0.0322422	17	73068162				NA
cg12581991	-0.0135352	0.00284367	-4.75975	2.10251e-06	0.000260104	1717	0.683414	0.0390525	19	14545781	PKN1	Body	S_Shore	NA
cg18713413	-0.0284645	0.00598196	-4.75838	2.11666e-06	0.000261721	1717	0.489001	0.0823753	6	89229296				NA
cg10953594	-0.0190332	0.00400174	-4.75622	2.13922e-06	0.000263801	1716	0.29188	0.0562474	6	42012318	CCND3;CCND3;CCND3	5'UTR;5'UTR;5'UTR	N_Shelf	NA
cg26310567	-0.00893246	0.00187905	-4.75371	2.16557e-06	0.000266557	1717	0.602965	0.0331313	20	713589				NA
cg06217960	-0.00893566	0.00187974	-4.75367	2.16593e-06	0.000266557	1717	0.840966	0.033249	3	127563389				NA
cg02968765	0.0132962	0.00279726	4.75331	2.16972e-06	0.000266935	1717	0.878672	0.0417103	11	44116723	EXT2;EXT2;EXT2	TSS1500;TSS1500;TSS1500	N_Shore	NA
cg16633058	-0.0172001	0.00361988	-4.75157	2.18832e-06	0.000268933	1717	0.290746	0.0547109	5	124080298	ZNF608	1stExon		NA
cg00563531	-0.0113882	0.00239694	-4.75113	2.19295e-06	0.000269341	1717	0.189442	0.0455394	3	140834923	SPSB4	Body		NA
cg06856913	0.0127375	0.00268098	4.75106	2.1937e-06	0.000269388	1717	0.217968	0.0519042	10	98347946	TM9SF3	TSS1500	S_Shore	NA
cg06690318	-0.0174995	0.00368598	-4.74759	2.23115e-06	0.000272529	1717	0.569482	0.0670572	8	101398394				NA
cg22459988	-0.0100286	0.00211261	-4.74703	2.23734e-06	0.000273239	1717	0.443049	0.0368467	2	232537984				NA
cg20812378	-0.0124753	0.00262834	-4.74645	2.24359e-06	0.000273757	1717	0.745348	0.0387043	17	77925296	TBC1D16;TBC1D16;TBC1D16;TBC1D16	TSS1500;TSS1500;TSS1500;Body	S_Shore	NA
cg14438134	-0.00955772	0.00201418	-4.7452	2.2573e-06	0.00027501	1717	0.792343	0.0421913	21	40170587				NA
cg11020111	-0.0114751	0.00241884	-4.74407	2.26979e-06	0.000275918	1717	0.79306	0.0387996	22	33393381	SYN3;SYN3;SYN3	Body;Body;Body		NA
cg09855332	-0.014606	0.00308011	-4.74204	2.29241e-06	0.000278069	1717	0.616663	0.0455378	3	126242379	CHST13	TSS1500	N_Shore	NA
cg05641978	-0.0102195	0.00215592	-4.7402	2.31307e-06	0.000279957	1717	0.786889	0.0367723	2	192695711				NA
cg10062125	-0.012892	0.00272008	-4.73958	2.32006e-06	0.000280311	1717	0.351023	0.0579701	1	197808211				NA
cg12019755	-0.00831778	0.00175564	-4.73775	2.34074e-06	0.000281929	1717	0.425391	0.0269348	17	7109007	DLG4;DLG4	Body;Body	S_Shore	NA
cg09555447	-0.0112851	0.0023834	-4.73487	2.37385e-06	0.000285215	1717	0.36643	0.0422117	12	113579991				NA
cg09555673	-0.0205787	0.00434671	-4.73431	2.38032e-06	0.000285852	1717	0.340488	0.0593683	11	64163521				NA
cg07135931	-0.0105414	0.002228	-4.73134	2.415e-06	0.000288977	1717	0.714892	0.0410411	11	69232813				NA
cg23749507	-0.0147004	0.00311054	-4.72598	2.47864e-06	0.000295006	1717	0.453462	0.0430051	1	15911725	AGMAT	TSS200	S_Shore	NA
cg20648672	-0.0114752	0.00242835	-4.72551	2.48436e-06	0.000295543	1717	0.7301	0.0428132	10	49387823	FRMPD2	Body		NA
cg24640583	0.0220695	0.00467036	4.72543	2.4853e-06	0.000295607	1717	0.544197	0.073919	22	41122692				NA
cg23706990	-0.0111067	0.00235047	-4.72531	2.48681e-06	0.000295691	1717	0.680362	0.0403404	9	111305881				NA
cg09407142	-0.0108117	0.00228851	-4.72431	2.49889e-06	0.000296695	1717	0.792893	0.0460285	9	15228544	TTC39B;TTC39B;TTC39B;TTC39B;TTC39B	5'UTR;Body;Body;Body;Body		NA
cg14434020	-0.0175442	0.00371586	-4.72144	2.53393e-06	0.000299876	1717	0.474598	0.0523282	20	1876976	SIRPA;SIRPA;SIRPA	Body;Body;Body	S_Shore	NA
cg15128947	-0.0140984	0.00298689	-4.7201	2.55042e-06	0.000301397	1717	0.213757	0.0403937	7	66465714	TYW1	Body	S_Shelf	NA
cg13553829	-0.0134655	0.00285309	-4.71963	2.55632e-06	0.000301709	1717	0.784554	0.0484599	4	122200097				NA
cg06565605	-0.0108326	0.00229633	-4.71734	2.58491e-06	0.000304447	1717	0.661672	0.0398957	22	49485048			N_Shelf	NA
cg04279921	-0.00827519	0.00175475	-4.71587	2.60355e-06	0.000306053	1715	0.870805	0.0269764	7	126990137			S_Shore	NA
cg22550445	-0.00962105	0.00204033	-4.71544	2.60873e-06	0.000306448	1717	0.72424	0.0339016	17	41801560			S_Shelf	NA
cg19103033	0.00962208	0.00204157	4.71307	2.63887e-06	0.000309561	1717	0.164293	0.0320761	16	21223048	ZP2;ZP2;ZP2;ZP2	5'UTR;5'UTR;ExonBnd;ExonBnd		NA
cg00672770	-0.0157104	0.00333547	-4.7101	2.67711e-06	0.000313246	1717	0.625086	0.0496116	5	31754271				NA
cg05599612	-0.00935225	0.00198568	-4.70984	2.68057e-06	0.000313501	1717	0.545602	0.0311835	11	1799762				NA
cg26400074	-0.016545	0.00351315	-4.70946	2.68575e-06	0.000314007	1715	0.607572	0.0654758	10	96996533				NA
cg03306494	-0.010536	0.00223859	-4.70653	2.72386e-06	0.000317553	1717	0.774429	0.0335537	1	203261022				NA
cg03491139	-0.0102277	0.00217355	-4.70554	2.73696e-06	0.000318826	1717	0.697447	0.0349187	14	95782058	CLMN	Body	N_Shelf	NA
cg12020137	-0.028762	0.00611276	-4.70525	2.74079e-06	0.000319121	1717	0.53214	0.0839324	21	39083071	KCNJ6	Body		NA
cg22918875	-0.0126278	0.00268462	-4.70376	2.76065e-06	0.000320779	1717	0.750567	0.039032	3	25214514	RARB	TSS1500		NA
cg07662935	-0.00890809	0.0018941	-4.70306	2.76989e-06	0.000321592	1717	0.550991	0.0266269	1	7693055	CAMTA1	Body		NA
cg08301981	-0.012724	0.0027063	-4.70162	2.78931e-06	0.000323284	1717	0.687622	0.0436531	15	96977647				NA
cg05733154	0.017582	0.00373994	4.70115	2.79559e-06	0.000323908	1717	0.653971	0.0521514	2	171198719	LOC101929753;MYO3B;MYO3B;MYO3B;MYO3B;MYO3B	Body;Body;Body;Body;Body;Body		NA
cg21421634	-0.00998442	0.00212384	-4.70112	2.79601e-06	0.000323908	1717	0.635782	0.0412587	1	204249677	PLEKHA6	5'UTR		NA
cg07031558	-0.014789	0.00314669	-4.69985	2.81323e-06	0.000325479	1717	0.441954	0.0455986	12	49687369	LOC101927267	Body	N_Shore	NA
cg08564546	-0.00843682	0.00179525	-4.69953	2.81848e-06	0.000325842	1710	0.835218	0.0306741	9	72762622	MAMDC2;MAMDC2	Body;Body		NA
cg13980795	-0.0105612	0.00224738	-4.69931	2.82056e-06	0.000325992	1717	0.766656	0.036614	12	32974890	PKP2;PKP2	Body;Body		NA
cg08483930	-0.0236225	0.00502953	-4.69676	2.85615e-06	0.000329264	1713	0.397611	0.0676289	8	958332	ERICH1-AS1	Body	S_Shore	NA
cg06080274	-0.0125572	0.00267458	-4.69501	2.87985e-06	0.000331268	1717	0.730859	0.042386	19	35896238	LINC01531	TSS1500		NA
cg12397225	-0.0113995	0.00242915	-4.69279	2.91081e-06	0.00033394	1717	0.761985	0.0371949	11	118758504	CXCR5	Body		NA
cg14146657	0.0190801	0.00406649	4.69204	2.92214e-06	0.000335083	1712	0.777566	0.0578896	9	128412220	MAPKAP1;MAPKAP1;MAPKAP1;MAPKAP1;MAPKAP1;MAPKAP1	5'UTR;Body;5'UTR;Body;Body;Body		TRUE
cg03149532	-0.00954172	0.00203372	-4.69175	2.92557e-06	0.000335424	1717	0.584893	0.0326322	2	217523702	IGFBP2	Body		NA
cg19301262	-0.0120575	0.00257052	-4.6907	2.94042e-06	0.000336969	1717	0.673886	0.0391086	2	121468820				NA
cg23739910	-0.0126129	0.00268951	-4.68965	2.95527e-06	0.000337984	1717	0.505242	0.0417828	17	42081594	NAGS;PYY	TSS1500;5'UTR	N_Shore	NA
cg08344844	-0.0152691	0.00325643	-4.68891	2.96584e-06	0.000339088	1717	0.174944	0.0426442	15	40397068	BMF;BMF;BMF;BMF	Body;Body;Body;Body	N_Shelf	NA
cg08622323	-0.0108237	0.00230843	-4.68878	2.96769e-06	0.000339193	1717	0.788072	0.0439104	6	2866988	SERPINB9P1	Body		NA
cg14357955	-0.0113009	0.00241034	-4.68852	2.97147e-06	0.000339468	1717	0.835735	0.0370572	18	46328218	CTIF;CTIF	Body;Body		NA
cg11518000	-0.0107423	0.00229131	-4.68828	2.97488e-06	0.000339772	1717	0.745526	0.0424002	5	170818060	NPM1;NPM1;NPM1	Body;Body;Body	S_Shelf	NA
cg21572463	-0.00998554	0.00212997	-4.6881	2.97744e-06	0.000339991	1717	0.695741	0.0311616	2	129202959				NA
cg24452392	0.00969392	0.00206831	4.68688	2.99509e-06	0.000341422	1717	0.111486	0.027911	2	204732461	CTLA4;CTLA4	TSS200;TSS200		NA
cg02963175	-0.00977159	0.00208542	-4.68567	3.01254e-06	0.000342932	1717	0.709566	0.0374383	7	29166654	LOC101928168;CPVL;CPVL	Body;5'UTR;5'UTR		NA
cg22440734	-0.0176169	0.00376123	-4.68382	3.03977e-06	0.000345283	1716	0.565891	0.0546411	10	61791412	ANK3;ANK3;ANK3;ANK3	3'UTR;3'UTR;3'UTR;3'UTR		NA
cg18057851	-0.0134063	0.00286376	-4.68137	3.07564e-06	0.000348656	1717	0.666736	0.0503527	7	108082703	NRCAM;NRCAM;NRCAM;NRCAM	5'UTR;5'UTR;5'UTR;5'UTR		NA
cg23206907	-0.0143286	0.00306088	-4.68121	3.07797e-06	0.000348759	1717	0.769324	0.0452982	10	99578313				NA
cg12768418	-0.0119717	0.00255755	-4.68091	3.08251e-06	0.000349219	1717	0.592549	0.0483327	5	61442370				NA
cg06108549	0.0110094	0.00235301	4.67885	3.11317e-06	0.000352095	1717	0.748977	0.0381748	3	15382789	SH3BP5;SH3BP5	1stExon;5'UTR		NA
cg00533994	-0.0109247	0.00233553	-4.6776	3.13203e-06	0.000353847	1717	0.876223	0.0312239	6	34274189	NUDT3;RPS10-NUDT3	Body;Body		NA
cg17687779	-0.0116883	0.00249898	-4.67724	3.13739e-06	0.000354292	1717	0.784532	0.0411557	20	58248431	PHACTR3;PHACTR3;PHACTR3	5'UTR;Body;Body		NA
cg00134876	-0.00992268	0.00212229	-4.67545	3.16456e-06	0.000356425	1717	0.688397	0.0308112	5	150449313	TNIP1;TNIP1;TNIP1;TNIP1;TNIP1;TNIP1;TNIP1;TNIP1	5'UTR;5'UTR;5'UTR;5'UTR;5'UTR;5'UTR;5'UTR;5'UTR		NA
cg16059068	-0.0100378	0.0021475	-4.67417	3.18404e-06	0.0003584	1717	0.645977	0.0417318	8	26420993	DPYSL2	Body		NA
cg19474015	-0.0140629	0.00300895	-4.6737	3.19126e-06	0.000358936	1717	0.485644	0.052461	5	126129089	LMNB1;LMNB1	5'UTR;Body		NA
cg16311827	-0.0114578	0.00245251	-4.67188	3.21942e-06	0.000361443	1717	0.508199	0.0345653	2	102720676	IL1R1	5'UTR		NA
cg07901405	-0.0147774	0.00316354	-4.67114	3.2308e-06	0.000362551	1717	0.617681	0.0482404	6	10478785				NA
cg16152924	-0.013832	0.00296128	-4.67095	3.23374e-06	0.00036277	1717	0.33375	0.0444984	11	12985714				NA
cg03525628	-0.0124192	0.00266003	-4.66881	3.26716e-06	0.000365634	1717	0.517768	0.0449642	11	82234303				NA
cg18240967	-0.0153949	0.00329752	-4.66862	3.27015e-06	0.000365849	1717	0.32224	0.0685861	14	98011083	LOC101929241	Body		NA
cg04058621	-0.0133277	0.00285705	-4.66486	3.3298e-06	0.000371673	1717	0.559104	0.0525229	20	48285160	B4GALT5	Body		NA
cg26633712	-0.0117649	0.00252224	-4.66446	3.33613e-06	0.000372323	1717	0.764016	0.0387399	18	4040744	DLGAP1;DLGAP1	5'UTR;5'UTR		NA
cg03442837	-0.0126481	0.00271226	-4.66331	3.3546e-06	0.000373939	1717	0.490199	0.0473286	14	94862486				NA
cg00386141	-0.0140597	0.00301609	-4.66158	3.3827e-06	0.000376262	1717	0.441679	0.040097	1	205419411	BLACAT1	Body		NA
cg19771925	-0.0105218	0.00225736	-4.66113	3.3899e-06	0.000376664	1717	0.608871	0.038295	2	173831696	RAPGEF4;RAPGEF4;RAPGEF4;RAPGEF4;RAPGEF4	Body;Body;Body;Body;Body		NA
cg26422794	-0.0139868	0.00300088	-4.66091	3.39355e-06	0.000376841	1717	0.3776	0.0464064	22	37310350	CSF2RB	5'UTR		NA
cg15701372	-0.0147381	0.00316245	-4.66033	3.40296e-06	0.000377601	1717	0.704771	0.0454627	22	49429491				NA
cg16212587	-0.0113839	0.00244314	-4.65951	3.41636e-06	0.000378744	1717	0.183863	0.0419052	1	28974583	RNU11	TSS1500		NA
cg10791191	-0.0111786	0.00239949	-4.65873	3.42916e-06	0.000379655	1717	0.785079	0.0383732	13	114011122	GRTP1-AS1;GRTP1-AS1;GRTP1;GRTP1;GRTP1	Body;Body;Body;Body;Body		NA
cg14704531	-0.0133402	0.00286351	-4.6587	3.42974e-06	0.000379655	1717	0.539749	0.0475858	18	44135435	LOXHD1;LOXHD1;LOXHD1	5'UTR;Body;Body		NA
cg23614319	-0.0269601	0.00578813	-4.65782	3.4449e-06	0.000380988	1712	0.228496	0.0790056	8	143279590	LINC00051	TSS200		NA
cg19153494	0.0144278	0.00309876	4.65598	3.47478e-06	0.000383484	1717	0.142738	0.0458912	9	129376716	LMX1B;LMX1B;LMX1B	TSS200;TSS200;TSS200	Island	NA
cg10737524	-0.0103292	0.00221888	-4.65516	3.48833e-06	0.00038469	1717	0.760692	0.0378881	3	138582532				NA
cg08510885	-0.0142667	0.00306486	-4.65491	3.49251e-06	0.000385094	1717	0.865601	0.0403723	8	21989452	HR;HR	TSS1500;TSS1500	S_Shore	NA
cg20393890	-0.0164424	0.00353377	-4.65295	3.52562e-06	0.000387928	1717	0.200043	0.0475118	3	111257869				NA
cg27052582	-0.0153022	0.0032889	-4.6527	3.52983e-06	0.000388241	1717	0.217539	0.0439912	20	37062821	SNORA71D;SNHG17;SNHG17	TSS200;Body;Body	N_Shore	NA
cg12746125	-0.0113573	0.00244106	-4.6526	3.53141e-06	0.000388275	1717	0.637405	0.0517918	7	128841377	SMO	Body		NA
cg08777703	-0.0129255	0.002779	-4.65115	3.55604e-06	0.000390093	1717	0.731627	0.0459724	13	72199307	DACH1;DACH1;DACH1	Body;Body;Body		NA
cg16405472	-0.0124348	0.00267353	-4.65107	3.55747e-06	0.000390147	1717	0.725095	0.0384855	9	75192287	TMC1	5'UTR		NA
cg23020671	-0.0137784	0.002963	-4.65017	3.57276e-06	0.000391374	1717	0.76044	0.0418892	8	27724879				NA
cg00605392	0.0108098	0.00232526	4.64885	3.59544e-06	0.000393253	1717	0.199799	0.044262	3	149250755	WWTR1;WWTR1;WWTR1	Body;Body;Body		NA
cg09516677	-0.0103162	0.00221908	-4.64883	3.59571e-06	0.000393253	1717	0.800472	0.0375324	9	137527309				NA
cg14080480	-0.0125704	0.00270467	-4.64768	3.6157e-06	0.000395	1717	0.586291	0.0504825	17	27378999	PIPOX	Body		NA
cg17833958	-0.0139501	0.0030029	-4.64554	3.65276e-06	0.000398042	1717	0.649574	0.052665	5	118689317	TNFAIP8;TNFAIP8;TNFAIP8;TNFAIP8;TNFAIP8	TSS1500;Body;5'UTR;5'UTR;Body	N_Shelf	NA
cg18194672	-0.0106447	0.00229179	-4.64472	3.66718e-06	0.000399094	1717	0.467259	0.0429307	12	66060878				NA
cg13763005	-0.0119902	0.00258155	-4.64457	3.66982e-06	0.000399262	1717	0.522316	0.0414055	6	44020777	LOC101929705	Body		NA
cg02979021	-0.0103915	0.00223749	-4.64426	3.67519e-06	0.000399655	1717	0.797537	0.0399884	7	22657500				NA
cg13946980	-0.00875203	0.00188478	-4.64353	3.68807e-06	0.000400818	1717	0.791996	0.0322221	11	75523951			N_Shore	NA
cg09590409	-0.0156304	0.00336745	-4.6416	3.7225e-06	0.000403291	1716	0.64601	0.0488402	2	219286220	VIL1	5'UTR		NA
cg25211941	-0.0141338	0.00304549	-4.64091	3.73457e-06	0.000404257	1717	0.403031	0.0512132	18	13567010	LDLRAD4;LDLRAD4	Body;Body		NA
cg12957013	-0.0111195	0.00239623	-4.64041	3.74358e-06	0.000404815	1717	0.501278	0.0354159	20	49278355	FAM65C;FAM65C	Body;Body		NA
cg18195701	-0.0125881	0.00271313	-4.6397	3.75622e-06	0.000405771	1717	0.559858	0.0510204	11	15919148				NA
cg07845760	-0.0112273	0.00242019	-4.63901	3.76863e-06	0.00040669	1717	0.739383	0.0327782	22	37922356				NA
cg20996235	-0.0130871	0.00282199	-4.63752	3.79549e-06	0.000408881	1717	0.595938	0.0458149	8	126430036				NA
cg16881408	-0.0184764	0.00398469	-4.63683	3.80805e-06	0.000409794	1717	0.699143	0.0576156	2	208090203	LOC101927865	Body		NA
cg07948119	-0.00856213	0.00184715	-4.63531	3.83588e-06	0.000412125	1717	0.833823	0.0322793	9	90259227	DAPK1;DAPK1;DAPK1;DAPK1	Body;Body;Body;Body		NA
cg12475379	-0.0108156	0.00233336	-4.63519	3.83811e-06	0.000412244	1717	0.727321	0.0349964	8	145772292	ARHGAP39;ARHGAP39;ARHGAP39	Body;Body;Body	S_Shore	NA
cg26927545	-0.0139719	0.00301489	-4.63431	3.85426e-06	0.000413328	1717	0.776571	0.0455002	3	42737176	HHATL;HHATL	Body;Body		NA
cg14811849	0.0202944	0.00437988	4.63354	3.8684e-06	0.000414709	1717	0.751404	0.0590911	8	143048664				NA
cg19093146	-0.0137295	0.00296377	-4.63245	3.88857e-06	0.000416142	1717	0.381282	0.0452459	3	138068013	MRAS;MRAS;MRAS;MRAS;MRAS;MRAS;MRAS	1stExon;5'UTR;5'UTR;5'UTR;5'UTR;5'UTR;5'UTR	S_Shore	NA
cg18864535	0.0158272	0.00342074	4.62684	3.99395e-06	0.000425065	1717	0.508619	0.0520022	14	105369758			N_Shore	NA
cg01772658	-0.0110925	0.00239754	-4.6266	3.99848e-06	0.000425486	1717	0.598775	0.0429606	3	45610544				NA
cg05543107	-0.0159734	0.0034533	-4.62556	4.01836e-06	0.000427292	1717	0.491625	0.0541643	21	40686797	BRWD1-IT2;BRWD1;BRWD1;BRWD1;BRWD1-AS1	Body;TSS1500;TSS1500;TSS1500;TSS1500	S_Shore	NA
cg16437202	-0.0103902	0.0022465	-4.62505	4.02811e-06	0.000428143	1717	0.706091	0.0604649	16	12630008	SNX29	Body		NA
cg15688888	-0.0127613	0.00275957	-4.62439	4.04091e-06	0.000429142	1717	0.730707	0.0390309	1	44730444	ERI3;ERI3;ERI3;ERI3;ERI3	Body;Body;Body;Body;Body		NA
cg11359697	-0.0190956	0.00412954	-4.62415	4.04543e-06	0.000429424	1717	0.492935	0.0604198	7	47127750				NA
cg09304690	-0.00901559	0.00194995	-4.62349	4.05834e-06	0.000430422	1717	0.821373	0.0287242	7	12597140				NA
cg07068898	-0.0118644	0.00256617	-4.62339	4.06028e-06	0.000430502	1717	0.639764	0.0429242	5	176067282	EIF4E1B	5'UTR		NA
cg16141959	-0.00976939	0.0021134	-4.62259	4.07577e-06	0.000431771	1717	0.744818	0.0353197	15	44091401	SERINC4;HYPK;HYPK;SERF2-C15ORF63;SERINC4	5'UTR;TSS1500;TSS1500;Body;Body	N_Shore	NA
cg17681994	-0.0101129	0.00218862	-4.62069	4.11276e-06	0.000434769	1717	0.768726	0.0381777	12	13625926				NA
cg27099145	-0.0110228	0.00238578	-4.62022	4.12202e-06	0.000435483	1717	0.692057	0.0450336	12	13049192	GPRC5A	5'UTR		NA
cg24395652	-0.0091213	0.0019746	-4.61932	4.13958e-06	0.000436955	1717	0.783792	0.0296898	16	88141184			S_Shelf	NA
cg17008962	-0.0176251	0.00381564	-4.61917	4.14265e-06	0.000437216	1717	0.608882	0.0604953	10	116131916	AFAP1L2;AFAP1L2;AFAP1L2	Body;Body;Body		NA
cg04929220	-0.014809	0.00320669	-4.61816	4.16264e-06	0.000438695	1717	0.170001	0.0438013	4	103117302				NA
cg05150773	0.0159974	0.00346405	4.61811	4.16354e-06	0.000438728	1717	0.141058	0.0471425	5	177870177	COL23A1	Body		NA
cg20237752	-0.0148679	0.00321986	-4.61758	4.17406e-06	0.000439583	1717	0.452084	0.0498865	5	124080227	ZNF608	1stExon		NA
cg05476934	-0.0160205	0.00346988	-4.61703	4.18498e-06	0.000440544	1717	0.644851	0.0581116	7	133859100	LRGUK	Body		NA
cg11126410	-0.0393866	0.00853108	-4.61683	4.18968e-06	0.000440912	1713	0.422635	0.118366	3	128841191	RAB43;RAB43;RAB43;RAB43;RAB43;RAB43;RAB43;ISY1-RAB43	TSS1500;TSS1500;TSS1500;TSS1500;TSS1500;TSS200;TSS1500;Body	S_Shore	NA
cg13643613	-0.0224518	0.00486398	-4.61593	4.20703e-06	0.000442231	1717	0.656676	0.0645828	7	112092431	IFRD1;IFRD1;IFRD1;IFRD1;IFRD1;IFRD1	1stExon;5'UTR;Body;Body;Body;5'UTR	S_Shore	NA
cg11957638	-0.00845777	0.00183267	-4.61501	4.22546e-06	0.000443788	1717	0.749885	0.0368101	12	52983097	KRT72;KRT72;KRT72	Body;Body;Body		NA
cg18295982	-0.00951663	0.00206228	-4.61462	4.23317e-06	0.000444312	1717	0.817065	0.03082	1	152627921				NA
cg16550106	-0.0166599	0.00361144	-4.61308	4.26437e-06	0.000446533	1717	0.643319	0.052325	3	13214001				NA
cg01675538	-0.01075	0.00233043	-4.61286	4.26881e-06	0.000446871	1717	0.726605	0.0383989	1	207265067	C4BPB;C4BPB;C4BPB;C4BPB;C4BPB	Body;Body;Body;Body;Body		NA
cg18605213	-0.0106295	0.00230532	-4.61087	4.30934e-06	0.000450536	1717	0.177575	0.0309556	3	184264316				NA
cg17388330	-0.0153881	0.00333763	-4.61049	4.31706e-06	0.00045115	1717	0.51881	0.053573	10	119218311				NA
cg20737242	0.0216845	0.00470507	4.60875	4.35315e-06	0.000454339	1716	0.519143	0.0663801	4	126311441	FAT4;FAT4;FAT4	Body;Body;Body		NA
cg00102033	0.014726	0.00319654	4.60687	4.39195e-06	0.000457543	1717	0.221609	0.0541794	5	72678199			Island	NA
cg19175202	-0.0147916	0.00321111	-4.60638	4.40228e-06	0.000458295	1717	0.596635	0.047516	11	20004342	NAV2;NAV2;NAV2;NAV2	Body;Body;Body;Body		NA
cg21017748	-0.0108134	0.00234769	-4.606	4.41009e-06	0.000458848	1717	0.663946	0.0424004	4	159742567	FNIP2	Body		NA
cg01158804	-0.0206145	0.00447827	-4.60324	4.46831e-06	0.000463788	1717	0.491365	0.061322	5	472216	PP7080;LOC100288152	Body;TSS1500	N_Shore	NA
cg20316130	-0.00983134	0.00213697	-4.6006	4.52463e-06	0.000468112	1717	0.63943	0.0358345	18	21229509	ANKRD29;ANKRD29	Body;Body		NA
cg00307725	-0.0102463	0.0022277	-4.59948	4.54869e-06	0.000470005	1717	0.635224	0.0412404	2	42122658				NA
cg08059303	-0.0106196	0.00230972	-4.59779	4.58534e-06	0.000473193	1717	0.766964	0.0401698	9	137418962				NA
cg03293735	-0.0100285	0.00218182	-4.59638	4.61615e-06	0.000475437	1717	0.828389	0.0349902	14	105530532	GPR132;GPR132;GPR132;GPR132	5'UTR;5'UTR;5'UTR;5'UTR		NA
cg13896387	-0.0112311	0.00244372	-4.59588	4.62706e-06	0.000476093	1717	0.667981	0.0434991	11	122357689				NA
cg20115937	-0.0119668	0.00260513	-4.59354	4.67901e-06	0.00048016	1715	0.578327	0.0461246	14	75663882				NA
cg17025219	-0.0111667	0.00243289	-4.58989	4.76015e-06	0.000487125	1717	0.759353	0.0392597	9	96660899				NA
cg06024105	0.00865554	0.00188599	4.5894	4.77119e-06	0.000487915	1717	0.094131	0.0287399	6	139600997	TXLNB	Body		NA
cg12032603	-0.0120681	0.00263114	-4.58663	4.83417e-06	0.000493188	1717	0.576829	0.0485263	12	111872336	SH2B3;SH2B3	TSS1500;Body		NA
cg10496616	-0.00917651	0.0020008	-4.58642	4.83897e-06	0.00049361	1717	0.781072	0.0307244	3	43022351	FAM198A	Body	S_Shore	NA
cg02587369	-0.0109485	0.00238749	-4.58577	4.85377e-06	0.000494776	1717	0.759501	0.0400874	17	61592651				NA
cg11369971	-0.0130239	0.00284182	-4.58296	4.91878e-06	0.000500152	1717	0.698899	0.0416635	12	15337635	RERG;RERG	Body;Body		NA
cg17207806	0.00912684	0.00199171	4.58243	4.93111e-06	0.00050106	1717	0.387841	0.048972	7	100881098	CLDN15;CLDN15;CLDN15;CLDN15	1stExon;5'UTR;5'UTR;ExonBnd		NA
cg10140932	-0.00897995	0.00195969	-4.58232	4.93353e-06	0.000501128	1717	0.821018	0.0311678	7	105416670	ATXN7L1;ATXN7L1	Body;Body		NA
cg09818863	-0.00915297	0.00199746	-4.58231	4.93383e-06	0.000501128	1717	0.48363	0.035251	1	28624451				NA
cg22395779	-0.0102028	0.00222686	-4.58171	4.9477e-06	0.000501981	1717	0.690384	0.0372551	2	44059742	ABCG5	Body	S_Shore	NA
cg24906189	0.0229973	0.0050204	4.58076	4.97006e-06	0.00050351	1717	0.359237	0.0719999	3	72707236			S_Shelf	NA
cg09377926	-0.0110804	0.00241905	-4.58049	4.9764e-06	0.000503853	1717	0.754142	0.0387704	17	21363274			N_Shelf	NA
cg15241611	-0.0132488	0.00289278	-4.57994	4.98941e-06	0.000504749	1717	0.629937	0.0589745	6	22221564				NA
cg22509480	-0.0117302	0.0025621	-4.57834	5.02712e-06	0.00050809	1717	0.664374	0.0516408	8	130400776	CCDC26;CCDC26;CCDC26;CCDC26	Body;Body;Body;Body		NA
cg00517305	-0.0123646	0.002701	-4.5778	5.04012e-06	0.000509037	1716	0.532519	0.0424762	18	54813030	BOD1L2	TSS1500		NA
cg12991101	-0.0124506	0.00272041	-4.57673	5.06549e-06	0.000510966	1717	0.653055	0.0456837	20	61150706	MIR1-1HG;MIR1-1HG;MIR1-1	5'UTR;5'UTR;TSS1500	S_Shore	NA
cg11259039	-0.0102529	0.0022414	-4.57433	5.12334e-06	0.000515528	1717	0.392374	0.0568384	20	1517047	SIRPD	Body		NA
cg24123792	-0.0118533	0.00259208	-4.57289	5.15804e-06	0.000518583	1717	0.666653	0.0434493	11	95969031	MAML2	Body		NA
cg13221907	-0.0124829	0.00272987	-4.5727	5.16277e-06	0.000518855	1717	0.818283	0.0406808	6	170755442			N_Shore	NA
cg24585372	-0.0179005	0.0039147	-4.57265	5.16405e-06	0.000518913	1717	0.709614	0.0549568	20	36405510	CTNNBL1;CTNNBL1	Body;Body		NA
cg21281441	-0.012569	0.00274892	-4.57235	5.17139e-06	0.000519438	1717	0.203407	0.0441358	2	20565253				NA
cg25290970	-0.00880929	0.00192696	-4.57161	5.18945e-06	0.000520895	1717	0.831697	0.0329756	21	36854745	LOC100506403	Body		NA
cg15595954	-0.01147	0.00250954	-4.57055	5.21525e-06	0.000522812	1717	0.5676	0.0429653	11	65211332	MIR612;NEAT1	TSS1500;Body		NA
cg15737409	0.0101884	0.0022296	4.56959	5.23899e-06	0.000524363	1717	0.200101	0.0488785	17	6555764	C17orf100;MED31;C17orf100	1stExon;TSS1500;3'UTR	S_Shore	NA
cg17345887	-0.0147535	0.00322952	-4.56833	5.27018e-06	0.000527125	1717	0.64841	0.047665	16	82687325	CDH13;CDH13;CDH13;CDH13;CDH13;CDH13	5'UTR;Body;Body;Body;Body;Body		NA
cg10058851	-0.00935296	0.00204776	-4.56742	5.29289e-06	0.000528893	1717	0.444471	0.0359891	2	233924393	INPP5D;INPP5D	TSS1500;TSS1500	N_Shore	NA
cg06790168	0.01283	0.0028125	4.56177	5.43551e-06	0.000539833	1717	0.220148	0.048082	10	6488016	PRKCQ;PRKCQ;PRKCQ;PRKCQ	Body;Body;Body;Body		NA
cg21595802	0.0157145	0.00344548	4.56089	5.45815e-06	0.0005415	1717	0.437978	0.0476396	9	131012272	DNM1;DNM1;DNM1;DNM1;DNM1	Body;Body;Body;Body;Body	N_Shore	NA
cg13891546	-0.0132816	0.00291287	-4.55964	5.49019e-06	0.000544091	1717	0.70051	0.0515326	5	116497772				NA
cg18857340	0.00765535	0.00167931	4.55863	5.51647e-06	0.000545864	1717	0.892265	0.0245931	4	38120337	TBC1D1;TBC1D1;TBC1D1;TBC1D1;TBC1D1	TSS1500;Body;Body;Body;Body		NA
cg12531008	-0.0115891	0.0025424	-4.55835	5.52382e-06	0.000546391	1717	0.705142	0.0395782	22	40384382				NA
cg18027476	-0.010355	0.00227169	-4.55829	5.52536e-06	0.000546471	1717	0.107624	0.0315842	4	108745593	SGMS2	TSS200	N_Shore	NA
cg07174121	-0.00935397	0.00205262	-4.55709	5.55646e-06	0.000548637	1717	0.654095	0.039053	7	25931317				NA
cg01352212	-0.0125691	0.0027592	-4.55535	5.60229e-06	0.000551923	1717	0.643406	0.0385928	6	40504380	LRFN2	5'UTR		NA
cg20038328	-0.0157794	0.00346538	-4.55345	5.65247e-06	0.000555823	1717	0.549167	0.0520309	1	200743675	CAMSAP2;CAMSAP2;CAMSAP2	Body;Body;Body		NA
cg12343041	-0.0106348	0.00233588	-4.55282	5.66929e-06	0.000557253	1717	0.767049	0.0385953	8	38277750	FGFR1;FGFR1;FGFR1;FGFR1;FGFR1;FGFR1;FGFR1;FGFR1;FGFR1	Body;Body;Body;Body;Body;Body;Body;Body;Body		NA
cg01142338	-0.0118729	0.00260806	-4.5524	5.68036e-06	0.000557893	1717	0.311749	0.0468261	19	45579998	ZNF296	TSS1500	Island	NA
cg27468509	-0.0103558	0.00227533	-4.55135	5.70871e-06	0.000560153	1716	0.808665	0.0345111	20	569919				NA
cg19035612	-0.0149924	0.00329458	-4.55063	5.72783e-06	0.000561504	1717	0.759052	0.0498676	7	90668636	CDK14;CDK14;CDK14;CDK14	Body;Body;Body;Body		NA
cg05005582	-0.0113914	0.00250444	-4.54846	5.78634e-06	0.000565729	1717	0.227776	0.04176	22	37562663				NA
cg06940716	-0.0111822	0.00245868	-4.54806	5.79737e-06	0.000566506	1717	0.80134	0.0467036	18	51674100				NA
cg14048371	-0.0117839	0.00259158	-4.54699	5.82649e-06	0.000568444	1717	0.245986	0.0489624	1	160254108	PEX19;PEX19;PEX19;PEX19	Body;Body;Body;Body		NA
cg26406609	-0.0106195	0.00233588	-4.54624	5.84694e-06	0.000569896	1717	0.153741	0.0304874	2	233947355	INPP5D;INPP5D	Body;Body		NA
cg25865528	-0.0135804	0.0029879	-4.54514	5.87733e-06	0.000572035	1717	0.488552	0.0481082	19	35987074				NA
cg08747153	-0.0268817	0.00591433	-4.54517	5.8782e-06	0.000572045	1709	0.443225	0.0780989	1	160548297	CD84;CD84;CD84;CD84	Body;Body;Body;Body		NA
cg13216216	-0.00808613	0.00177973	-4.54345	5.92405e-06	0.000575363	1717	0.828836	0.0300217	4	88443557	SPARCL1;SPARCL1;SPARCL1;SPARCL1	5'UTR;5'UTR;5'UTR;5'UTR		NA
cg06300694	-0.00925409	0.00203691	-4.5432	5.93098e-06	0.000575732	1717	0.772953	0.0346794	1	211900241				NA
cg13810149	-0.0199144	0.00438638	-4.54006	6.01897e-06	0.000582733	1717	0.59787	0.0743232	15	52513322	MYO5C	Body		NA
cg15462265	0.00987144	0.00217443	4.53979	6.02657e-06	0.000583237	1717	0.161392	0.0360664	18	47951723				NA
cg15795580	-0.0201013	0.00442845	-4.53914	6.045e-06	0.000584328	1717	0.60651	0.0627812	2	242627421	DTYMK;DTYMK;DTYMK	TSS1500;TSS1500;TSS1500	S_Shore	NA
cg27424773	0.0104806	0.00230946	4.53812	6.07403e-06	0.000586439	1717	0.311595	0.0393605	6	35031223	ANKS1A	Body		NA
cg00255573	0.0157403	0.00346886	4.5376	6.08879e-06	0.000587501	1717	0.140529	0.0463995	14	66313911				NA
cg17701258	0.0111558	0.00245854	4.53759	6.08908e-06	0.000587501	1717	0.285566	0.0398203	6	4907296	CDYL;CDYL;CDYL;CDYL	Body;Body;Body;Body		NA
cg15640010	0.0112091	0.00247146	4.53542	6.15128e-06	0.000592185	1717	0.694169	0.0453835	4	146791267	ZNF827;ZNF827	Body;Body		NA
cg14729679	-0.0101005	0.00222734	-4.53477	6.17005e-06	0.000593525	1717	0.78135	0.0388172	3	150586294				NA
cg07517201	-0.0266069	0.00586752	-4.5346	6.17485e-06	0.000593835	1717	0.50395	0.0829112	2	70312886	PCBP1-AS1	Body	N_Shore	NA
cg13455069	-0.0153215	0.00337944	-4.53375	6.19938e-06	0.000595644	1717	0.649699	0.0537991	4	7385791	SORCS2	Body		NA
cg15687502	-0.0123429	0.00272249	-4.53367	6.20183e-06	0.000595723	1717	0.705451	0.0421693	4	112880518				NA
cg08725914	-0.0123552	0.00272576	-4.53275	6.22852e-06	0.000597448	1717	0.73928	0.0364491	8	128849627				NA
cg02731237	-0.0149649	0.00330179	-4.53238	6.23942e-06	0.000598317	1717	0.630124	0.0483433	1	48387877	TRABD2B	Body		NA
cg18855660	-0.00836914	0.00184823	-4.52818	6.363e-06	0.000607549	1717	0.855743	0.0289776	7	156570413	LMBR1	Body		NA
cg05994753	-0.0122071	0.00269618	-4.52753	6.38239e-06	0.000609163	1717	0.536193	0.0448876	8	125209751	LOC101927588	Body		NA
cg02648014	-0.0122307	0.00270163	-4.52717	6.39337e-06	0.000609815	1716	0.758234	0.0488446	5	133877357	JADE2;JADE2;JADE2;JADE2	Body;Body;Body;Body		NA
cg14024017	-0.01434	0.00317045	-4.52301	6.51857e-06	0.000618955	1717	0.664244	0.0434087	10	20218525	PLXDC2;PLXDC2	Body;Body		NA
cg25450376	-0.0105524	0.00233331	-4.52249	6.53438e-06	0.000620266	1717	0.819795	0.0342239	7	43839537	BLVRA;BLVRA	Body;Body		NA
cg17307214	-0.0107435	0.00237602	-4.52162	6.56098e-06	0.000622005	1717	0.635077	0.039646	1	152691200	C1orf68	TSS1500		NA
cg02501911	-0.0145263	0.00321276	-4.52144	6.56676e-06	0.000622392	1717	0.405162	0.0627046	2	109197487	LIMS1	Body		NA
cg06706364	-0.0109107	0.00241361	-4.52048	6.59613e-06	0.000624347	1717	0.594053	0.0415015	5	159671455				NA
cg03463453	-0.010976	0.00242885	-4.51903	6.64083e-06	0.000626985	1717	0.654736	0.0384882	2	220163063	PTPRN;PTPRN;PTPRN	Body;Body;Body	S_Shelf	NA
cg12145509	-0.0159324	0.00352574	-4.51889	6.64562e-06	0.000627276	1716	0.624415	0.0495574	15	35814503	DPH6;DPH6	Body;Body		NA
cg06986765	-0.00860103	0.00190371	-4.51805	6.67147e-06	0.000629069	1717	0.795558	0.0314937	17	42839841	ADAM11	Body	S_Shelf	NA
cg27581658	-0.0133188	0.00294794	-4.51801	6.67259e-06	0.000629093	1717	0.685496	0.0464458	1	15585704	FHAD1	Body		NA
cg17763760	-0.0166038	0.00367628	-4.51646	6.72278e-06	0.000632769	1710	0.441755	0.0598621	10	11615505	USP6NL;USP6NL	Body;Body		NA
cg08502412	-0.00873725	0.00193475	-4.51596	6.73681e-06	0.000633684	1717	0.856639	0.0342859	15	64171495				NA
cg24233104	-0.00844328	0.00186979	-4.51564	6.74673e-06	0.000634232	1717	0.801702	0.0303147	3	69139318	ARL6IP5	Body		NA
cg18594370	-0.0165532	0.00366595	-4.5154	6.75432e-06	0.00063476	1717	0.415712	0.059002	10	21777758				NA
cg13202153	-0.00998611	0.00221349	-4.51147	6.87914e-06	0.000643704	1717	0.771258	0.0391906	2	68053707	LOC101927701	TSS1500		NA
cg22442197	-0.0113119	0.00250749	-4.51122	6.88714e-06	0.000644275	1717	0.702664	0.0424232	16	2012877	RPS2;SNORA10	Body;TSS1500	N_Shore	NA
cg15105180	-0.0122942	0.00272561	-4.51064	6.90573e-06	0.00064543	1717	0.364574	0.0401645	7	100242812	ACTL6B	Body		NA
cg14576753	-0.00968208	0.00214667	-4.51029	6.91716e-06	0.000646179	1717	0.811796	0.0320206	18	3153379	MYOM1;MYOM1	Body;Body		NA
cg06733114	-0.0115107	0.00255257	-4.50944	6.94498e-06	0.0006482	1716	0.701178	0.042477	6	45889034	CLIC5;CLIC5;CLIC5;CLIC5;CLIC5;CLIC5	Body;Body;Body;Body;Body;Body		NA
cg06456744	-0.0118375	0.00262533	-4.50897	6.95991e-06	0.000649264	1717	0.654736	0.0442353	10	115299840				NA
cg01208705	-0.0098308	0.00218069	-4.50811	6.98773e-06	0.00065128	1717	0.698339	0.0480485	3	72187708				NA
cg11396695	0.00833578	0.0018491	4.50803	6.99032e-06	0.000651438	1717	0.109804	0.0290496	5	37834848	GDNF;GDNF;GDNF;GDNF;GDNF;GDNF	1stExon;Body;Body;Body;Body;5'UTR	Island	NA
cg17206372	-0.00960376	0.00213077	-4.50717	7.01819e-06	0.000653372	1717	0.739013	0.0375123	5	159510386	PWWP2A;PWWP2A	Body;Body		NA
cg12788056	-0.010235	0.00227284	-4.50319	7.14939e-06	0.000662897	1717	0.797664	0.0344746	22	36335101	RBFOX2;RBFOX2	Body;Body		NA
cg08666722	-0.0147127	0.00326968	-4.49975	7.26512e-06	0.000670833	1716	0.725013	0.0450245	11	81699087	LOC101928989	Body		NA
cg12807402	-0.00901615	0.00200378	-4.49957	7.27084e-06	0.000671177	1717	0.794951	0.036541	4	77453684	SHROOM3	Body		NA
cg18003513	-0.013182	0.00292984	-4.49921	7.28309e-06	0.000671746	1717	0.700457	0.0439101	11	86281272	ME3;ME3;ME3	Body;Body;Body		NA
cg23084705	-0.0252482	0.00561392	-4.49743	7.34362e-06	0.000675688	1717	0.60291	0.0767627	18	57566328	PMAIP1	TSS1500	N_Shore	NA
cg10403368	-0.0176994	0.00393574	-4.49709	7.35509e-06	0.000676249	1717	0.518	0.0616606	11	17719180	LOC102723330	TSS1500	S_Shore	NA
cg04927139	-0.0159811	0.00355439	-4.49615	7.38723e-06	0.000678864	1717	0.306153	0.0527923	6	7074003				NA
cg26659646	-0.0123481	0.00274672	-4.49558	7.40683e-06	0.000680154	1717	0.701712	0.0440466	5	17838772				NA
cg10931172	-0.00954644	0.00212429	-4.49393	7.4639e-06	0.000684625	1717	0.134735	0.0420717	4	15965513	FGFBP2	TSS1500		NA
cg13566336	-0.0100595	0.00223857	-4.49372	7.47116e-06	0.000685091	1717	0.548532	0.0356312	16	30367660	CD2BP2;CD2BP2	TSS1500;TSS1500	S_Shore	NA
cg21102280	-0.00848208	0.00188804	-4.49253	7.51268e-06	0.00068781	1717	0.808997	0.0267866	1	33164220	SYNC;SYNC	Body;Body	N_Shelf	NA
cg25028832	-0.0220744	0.0049147	-4.4915	7.54844e-06	0.000690396	1717	0.528534	0.0703837	9	34652038	IL11RA	TSS200		NA
cg00994277	-0.014038	0.00312553	-4.49141	7.55192e-06	0.000690628	1717	0.532879	0.0507701	22	46539114				NA
cg12843970	-0.0130599	0.00290863	-4.49004	7.59996e-06	0.000693984	1717	0.567072	0.047565	15	66587360	DIS3L;DIS3L	5'UTR;Body	S_Shore	NA
cg00166239	-0.0126885	0.0028261	-4.48975	7.6101e-06	0.000694324	1717	0.746945	0.0428423	3	126983311				NA
cg25713524	-0.00870018	0.00193811	-4.489	7.6365e-06	0.000696369	1717	0.785627	0.0327236	1	203970557				NA
cg25286584	-0.00778437	0.00173464	-4.48761	7.68622e-06	0.000699751	1717	0.855251	0.0289091	3	107423530	BBX;BBX;BBX	5'UTR;5'UTR;5'UTR		NA
cg16702024	-0.0117755	0.00262446	-4.48681	7.71469e-06	0.000701582	1717	0.8142	0.035711	11	9781130	LOC440028;SBF2-AS1	TSS200;Body	S_Shore	NA
cg05089035	0.0105935	0.00236149	4.48593	7.7462e-06	0.000703925	1717	0.349334	0.0665177	10	72062288	LRRC20;LRRC20;LRRC20;LRRC20;LRRC20;LRRC20;LRRC20;LRRC20;LRRC20	Body;Body;Body;Body;Body;Body;Body;Body;Body		NA
cg13362291	-0.010362	0.00230994	-4.48585	7.74916e-06	0.000704106	1717	0.646816	0.0452379	3	145894974				NA
cg06631916	-0.00897377	0.00200134	-4.48388	7.82016e-06	0.000708453	1717	0.740534	0.0482934	18	60826611	BCL2	Body		NA
cg01908782	-0.00943927	0.00210587	-4.48237	7.87495e-06	0.000712012	1717	0.63221	0.0332228	15	63135469	TLN2	3'UTR		NA
cg13796479	-0.00892256	0.00199081	-4.48187	7.89327e-06	0.000713149	1717	0.837048	0.0287	1	168744112				NA
cg07830531	-0.0141397	0.00315511	-4.48151	7.90636e-06	0.000713972	1717	0.165404	0.0412861	17	10600020	SCO1;ADPRM	Body;TSS1500	N_Shore	NA
cg02883602	-0.00859081	0.00191733	-4.48062	7.93921e-06	0.000716235	1717	0.809275	0.0333729	4	152182491				NA
cg17115046	-0.00832522	0.00185864	-4.4792	7.99162e-06	0.000719549	1717	0.813913	0.0272729	11	11336037	GALNT18	Body		NA
cg22677443	-0.010656	0.0023797	-4.47789	8.04011e-06	0.000722992	1717	0.394406	0.0385713	15	75522121				NA
cg26738395	-0.0109632	0.00244892	-4.47675	8.0828e-06	0.000725918	1717	0.673533	0.0457736	4	184532130				NA
cg02410801	-0.0112762	0.00251895	-4.47654	8.09042e-06	0.000726307	1717	0.664967	0.0436558	1	55046065	ACOT11;ACOT11	Body;Body		NA
cg10309640	-0.0233702	0.00522074	-4.47642	8.09554e-06	0.000726678	1715	0.558736	0.0722047	10	54103519				NA
cg02762194	-0.00976524	0.00218284	-4.47364	8.19959e-06	0.000733061	1717	0.806565	0.0328753	7	66146378	RABGEF1;RABGEF1	TSS1500;TSS1500	N_Shore	NA
cg05417377	-0.0117307	0.00262307	-4.47211	8.25795e-06	0.000736932	1717	0.71187	0.0373022	10	135350807	CYP2E1	Body		NA
cg05645141	-0.0174893	0.00391109	-4.47173	8.2725e-06	0.000737779	1717	0.464012	0.0536456	15	91259749	BLM;BLM;BLM;BLM;CRTC3-AS1	TSS1500;TSS1500;TSS1500;TSS1500;Body	N_Shore	NA
cg24508685	-0.0104914	0.00234636	-4.47133	8.28778e-06	0.000738776	1717	0.675688	0.0483404	10	81744674			S_Shore	NA
cg11289039	0.0102814	0.00229943	4.47128	8.28968e-06	0.000738776	1717	0.272429	0.0553727	22	47173716	TBC1D22A;TBC1D22A;TBC1D22A;TBC1D22A;TBC1D22A	5'UTR;Body;Body;Body;5'UTR		NA
cg09765747	-0.0234996	0.00525622	-4.47082	8.30744e-06	0.00073982	1717	0.471373	0.0749085	20	50858847				NA
cg12624750	-0.0100139	0.00223987	-4.47074	8.31036e-06	0.000739901	1717	0.820675	0.0348116	22	23428421	GNAZ;RSPH14	5'UTR;Body		NA
cg06239513	-0.0221731	0.00495977	-4.47059	8.31608e-06	0.000740231	1717	0.447446	0.0703272	14	64853977	MTHFD1;MIR548AZ	TSS1500;Body	N_Shore	NA
cg04779737	-0.0161356	0.00360976	-4.46999	8.33941e-06	0.000741858	1717	0.254258	0.0482378	17	6082551				NA
cg25926001	-0.0137812	0.00308319	-4.46979	8.34683e-06	0.000742428	1717	0.337451	0.0638912	2	88353768	KRCC1;KRCC1	5'UTR;5'UTR	N_Shore	NA
cg08287689	-0.00738735	0.00165279	-4.46962	8.35341e-06	0.000742923	1717	0.842244	0.0244153	16	79192240	WWOX;WWOX	Body;Body		NA
cg05806496	0.015486	0.00346506	4.46919	8.37029e-06	0.000744233	1717	0.331437	0.0539779	2	55361796				NA
cg07586792	-0.0242892	0.00543737	-4.4671	8.4515e-06	0.000749831	1717	0.492495	0.0835301	2	40698641	SLC8A1	5'UTR		NA
cg22318901	-0.0315659	0.00706837	-4.4658	8.50254e-06	0.000753086	1716	0.479857	0.0928903	13	34253578				NA
cg11392190	-0.0129462	0.00289925	-4.46537	8.51909e-06	0.000754272	1717	0.78937	0.0394621	16	88692892	ZC3H18;ZC3H18	Body;Body		NA
cg13205298	-0.00924572	0.00207056	-4.46533	8.52065e-06	0.000754272	1717	0.623699	0.0299738	7	73869776	GTF2IRD1;GTF2IRD1;GTF2IRD1	5'UTR;5'UTR;5'UTR	S_Shore	NA
cg03312009	-0.0100117	0.00224212	-4.46529	8.5221e-06	0.000754272	1717	0.724396	0.0390994	16	74773998	FA2H;FA2H	ExonBnd;Body		NA
cg02409071	-0.0119733	0.00268157	-4.46505	8.53217e-06	0.00075489	1716	0.788899	0.038592	1	17196363			N_Shore	NA
cg21594685	-0.00947604	0.00212262	-4.46431	8.56084e-06	0.000756606	1717	0.731766	0.0423599	2	172366647				NA
cg18417502	-0.00913429	0.0020461	-4.46425	8.56331e-06	0.000756734	1717	0.825112	0.0330924	9	129060036				NA
cg23923064	0.0133071	0.00298271	4.46142	8.67668e-06	0.000764728	1715	0.857563	0.0410601	15	74818792				NA
cg07592258	-0.0124527	0.00279182	-4.46043	8.71547e-06	0.000767409	1717	0.722993	0.0465203	16	57910413				NA
cg19669317	-0.0106015	0.00237693	-4.46017	8.72607e-06	0.00076825	1717	0.800732	0.0448073	12	32115319	KIAA1551	5'UTR	S_Shelf	NA
cg11955117	-0.0111036	0.00248954	-4.46013	8.72776e-06	0.000768307	1717	0.722357	0.048303	10	52588271	A1CF;A1CF;A1CF;A1CF;A1CF;A1CF	Body;Body;Body;Body;Body;Body		NA
cg24526395	-0.00912299	0.00204599	-4.45896	8.775e-06	0.000771098	1717	0.852134	0.0322003	15	63128725	TLN2	Body		NA
cg05573855	-0.0131475	0.00294863	-4.45886	8.77887e-06	0.000771235	1717	0.745987	0.0411053	20	45987046	ZMYND8;ZMYND8;ZMYND8;ZMYND8;ZMYND8;ZMYND8;ZMYND8;ZMYND8;ZMYND8;ZMYND8;ZMYND8;ZMYND8;ZMYND8;ZMYND8;ZMYND8;ZMYND8;ZMYND8;ZMYND8	TSS1500;TSS1500;TSS1500;TSS1500;TSS1500;TSS1500;TSS1500;TSS1500;TSS1500;TSS1500;TSS1500;TSS1500;TSS1500;TSS1500;TSS1500;TSS1500;TSS1500;TSS1500		NA
cg07834364	-0.00995162	0.00223216	-4.45829	8.80217e-06	0.000772822	1717	0.474179	0.0374014	16	31278870	ITGAM;ITGAM	Body;Body		NA
cg15584480	-0.00973705	0.00218421	-4.45794	8.81637e-06	0.000773744	1717	0.332362	0.0365148	22	50449972	IL17REL	5'UTR	S_Shore	NA
cg21192635	-0.0105719	0.00237192	-4.45711	8.84986e-06	0.000776079	1717	0.657703	0.0362252	8	134609441				NA
cg03278467	-0.0107397	0.0024097	-4.45687	8.85994e-06	0.000776777	1717	0.762625	0.042292	1	67631521	IL23R	TSS1500		NA
cg03101570	-0.00913025	0.00204882	-4.45634	8.88142e-06	0.000778289	1717	0.790137	0.0351427	12	113002284				NA
cg04872660	-0.0211452	0.00474525	-4.45607	8.89242e-06	0.000778788	1717	0.218473	0.0637926	6	52118506				NA
cg10856826	-0.0158916	0.00356631	-4.45602	8.89456e-06	0.000778883	1717	0.285081	0.0467693	5	42882157				NA
cg15570745	0.0105738	0.00237322	4.45547	8.91692e-06	0.000780655	1717	0.234742	0.0512561	6	30731791				NA
cg00428025	-0.0155654	0.00349389	-4.45504	8.9347e-06	0.000781766	1717	0.550528	0.0497084	16	11473477				NA
cg25130925	-0.0123249	0.00276698	-4.45426	8.967e-06	0.000783824	1717	0.747298	0.046688	17	77337269	RBFOX3	5'UTR		NA
cg23841218	-0.0107653	0.00241714	-4.45374	8.98845e-06	0.000785325	1717	0.505145	0.0373781	20	49244821	FAM65C;FAM65C;FAM65C	Body;Body;Body		NA
cg12294962	-0.00935336	0.00210033	-4.45329	9.00731e-06	0.000786693	1717	0.745378	0.0351175	5	175562764				NA
cg08541788	-0.00909412	0.00204222	-4.45305	9.01725e-06	0.000787261	1717	0.778266	0.034288	14	56404946				NA
cg11904885	0.0101785	0.00228577	4.45296	9.02077e-06	0.000787261	1717	0.283169	0.0485627	5	175987008	CDHR2;CDHR2	5'UTR;5'UTR		NA
cg12866505	-0.0137822	0.00309537	-4.45254	9.03847e-06	0.000788382	1717	0.695821	0.0448567	21	46964386			S_Shore	NA
cg20709373	-0.0109144	0.00245147	-4.4522	9.05244e-06	0.00078932	1717	0.789737	0.0404298	7	128322280	FAM71F2;FAM71F2;FAM71F2;FAM71F2	Body;Body;Body;Body		NA
cg01912089	-0.0127136	0.00285734	-4.44947	9.16713e-06	0.000797143	1717	0.779125	0.0406668	16	52117894	LOC102467079;LINC00919	TSS1500;Body		NA
cg15232708	-0.0219859	0.00494176	-4.449	9.18675e-06	0.000798566	1717	0.568421	0.0693617	3	187460304	BCL6	5'UTR	N_Shore	NA
cg19633296	-0.00908612	0.00204234	-4.44887	9.19241e-06	0.000798781	1717	0.588194	0.029048	17	77824007				NA
cg19900098	-0.00910664	0.0020476	-4.44747	9.25163e-06	0.000802591	1717	0.839052	0.0365635	14	75953826				NA
cg09160881	-0.0140525	0.00316341	-4.44221	9.47832e-06	0.00081762	1717	0.272437	0.0427909	21	43187412	RIPK4	TSS200	Island	NA
cg02112573	-0.0092413	0.00208057	-4.44171	9.50005e-06	0.000819398	1717	0.874059	0.0319045	12	124172643	TCTN2;TCTN2	Body;Body		NA
cg19494923	-0.0154629	0.00348216	-4.4406	9.54843e-06	0.000822122	1717	0.382484	0.0540463	22	39662721				NA
cg15851158	-0.00913786	0.00205805	-4.44006	9.57232e-06	0.000823889	1717	0.808814	0.0326714	3	14528180	SLC6A6;SLC6A6;SLC6A6	3'UTR;3'UTR;Body		NA
cg00341243	-0.0212459	0.00478529	-4.43985	9.58165e-06	0.000824402	1717	0.594106	0.0666352	14	99424537				NA
cg19429861	-0.00966748	0.00217781	-4.43909	9.61514e-06	0.000826836	1717	0.774464	0.0478305	4	122710195				NA
cg11924559	-0.0123835	0.00278996	-4.43861	9.63622e-06	0.000828321	1717	0.584787	0.0470497	5	139305993	NRG2;NRG2;NRG2;NRG2;NRG2	Body;Body;Body;Body;Body		NA
cg02198653	-0.0102715	0.00231422	-4.43843	9.6443e-06	0.000828821	1717	0.828818	0.040168	19	36204918	ZBTB32	5'UTR	N_Shelf	NA
cg19712173	-0.0081963	0.00184678	-4.43815	9.65666e-06	0.00082969	1717	0.792857	0.0289454	19	30434705	URI1;URI1;URI1	Body;Body;Body	S_Shore	NA
cg00948470	-0.0122989	0.00277129	-4.43795	9.66543e-06	0.000830346	1717	0.716717	0.0532581	2	113867649				NA
cg25929860	-0.0133152	0.00300096	-4.43698	9.70846e-06	0.00083336	1717	0.688839	0.0474561	6	130211986				NA
cg18932116	-0.0153786	0.00346674	-4.43605	9.75027e-06	0.000836265	1717	0.787759	0.0459903	19	15121527	CCDC105;SLC1A6	TSS200;TSS200	N_Shore	NA
cg01053627	-0.0102303	0.00230646	-4.43549	9.77515e-06	0.000837617	1717	0.683396	0.0439333	16	80030667				NA
cg25882452	0.00822899	0.00185577	4.43427	9.83024e-06	0.000841748	1717	0.115516	0.0261939	8	101138280				NA
cg26824071	-0.0116848	0.00263547	-4.43367	9.8573e-06	0.000843671	1717	0.738545	0.0511287	8	103110169	NCALD;NCALD;NCALD;NCALD;NCALD;NCALD;NCALD	5'UTR;5'UTR;5'UTR;5'UTR;5'UTR;5'UTR;5'UTR		NA
cg07083307	0.00870335	0.00196303	4.43363	9.85874e-06	0.000843696	1717	0.758776	0.0461128	19	44108018				NA
cg22015283	-0.00870679	0.00196386	-4.43351	9.86426e-06	0.000844	1717	0.506717	0.0298367	19	30272887				NA
cg20810954	-0.00895367	0.00202004	-4.43241	9.91411e-06	0.000847447	1717	0.806328	0.0354259	14	56552265				NA
cg20893892	-0.00971616	0.00219232	-4.43191	9.93721e-06	0.000849322	1717	0.848819	0.0376212	6	90097190	RRAGD	Body		NA
cg14482923	-0.01165	0.00262939	-4.43068	9.99316e-06	0.000853366	1717	0.713329	0.0503114	20	4493690				NA
cg08584521	-0.0129652	0.00292687	-4.42971	1.00379e-05	0.000856133	1717	0.260205	0.0447002	5	158636982	RNF145;RNF145;RNF145	TSS1500;1stExon;5'UTR	S_Shore	NA
cg01864026	-0.0109596	0.00247548	-4.42727	1.01505e-05	0.000863431	1717	0.497496	0.0416888	15	101639459				NA
cg18932884	-0.00818771	0.00184973	-4.42643	1.01898e-05	0.000865969	1717	0.781625	0.0318618	11	120144266	POU2F3;POU2F3	Body;Body		NA
cg18157642	-0.0147577	0.00333486	-4.42528	1.02437e-05	0.000869644	1717	0.519819	0.0525706	8	104992636	RIMS2;RIMS2;RIMS2	Body;Body;Body		NA
cg22202123	-0.0115931	0.00261986	-4.42508	1.02528e-05	0.00087031	1717	0.68018	0.0459995	20	50547182				NA
cg03616988	-0.0090418	0.00204365	-4.42434	1.02878e-05	0.00087238	1717	0.763287	0.0395155	8	103079825	NCALD;NCALD;NCALD;NCALD;NCALD;NCALD;NCALD	5'UTR;5'UTR;5'UTR;5'UTR;5'UTR;5'UTR;5'UTR		NA
cg24563420	-0.0148821	0.00336586	-4.4215	1.0423e-05	0.000882424	1715	0.788328	0.0531666	6	138230380				NA
cg14398339	-0.00881992	0.00199484	-4.42138	1.04283e-05	0.000882664	1717	0.749422	0.0287054	8	140971614	TRAPPC9;TRAPPC9	Body;Body	S_Shore	NA
cg25061001	0.0120812	0.00273292	4.42063	1.04639e-05	0.000884968	1717	0.757757	0.0397294	3	194561884				NA
cg17934823	-0.0153615	0.00347517	-4.42037	1.04765e-05	0.000885726	1717	0.672355	0.0486083	7	73779996	CLIP2;CLIP2	Body;Body		NA
cg21379099	0.0260391	0.00589496	4.41719	1.063e-05	0.000896227	1717	0.330745	0.0825449	3	169293360	MECOM;MECOM	5'UTR;Body		NA
cg12670675	-0.00841005	0.00190414	-4.41672	1.06529e-05	0.000897849	1717	0.797403	0.0313833	20	19234041	LOC100130264;SLC24A3	Body;Body		NA
cg11752130	-0.00856303	0.00193884	-4.41657	1.06599e-05	0.000897931	1717	0.785673	0.0335803	11	46321127	CREB3L1	Body	S_Shelf	NA
cg05704952	0.0189598	0.00429452	4.41487	1.07432e-05	0.000903279	1717	0.45198	0.0711856	4	113040636				NA
cg07059972	-0.00860407	0.00194975	-4.41291	1.084e-05	0.000909756	1717	0.944471	0.0260766	9	139011824	C9orf69	TSS1500	S_Shore	NA
cg27382217	0.00843677	0.001912	4.41254	1.08581e-05	0.000910856	1717	0.50781	0.0337133	1	6455308	ACOT7	TSS1500	S_Shore	NA
cg00544748	-0.00726517	0.00164666	-4.41207	1.08819e-05	0.000912293	1716	0.820953	0.028847	3	39336673				NA
cg26540765	-0.0132949	0.00301429	-4.41063	1.09533e-05	0.000917168	1717	0.768603	0.0418473	6	130065605				NA
cg16607981	-0.00876459	0.00198727	-4.41036	1.09667e-05	0.000917975	1717	0.658903	0.045481	1	25433093				NA
cg04625790	-0.0122776	0.00278451	-4.40926	1.1022e-05	0.000921447	1717	0.558051	0.0519075	10	12349696				NA
cg10528812	0.0101099	0.00229294	4.40914	1.10281e-05	0.000921761	1717	0.324451	0.0448365	1	155699019	DAP3;DAP3;DAP3;DAP3;DAP3	Body;Body;Body;Body;Body		NA
cg20704089	-0.00885689	0.00200876	-4.40914	1.10283e-05	0.000921761	1717	0.790782	0.0316379	3	14435561				NA
cg05658041	-0.0110286	0.00250134	-4.4091	1.10302e-05	0.000921819	1717	0.693972	0.0440523	1	56531575				NA
cg08568146	-0.0105366	0.00239007	-4.40849	1.10608e-05	0.000923234	1717	0.782185	0.034405	12	6874375	PTMS	TSS1500	N_Shore	NA
cg02766106	-0.0130653	0.00296373	-4.40839	1.10666e-05	0.000923497	1715	0.694414	0.0424873	9	116178481	C9orf43;C9orf43;C9orf43	Body;Body;Body		NA
cg26342747	-0.012126	0.00275153	-4.40702	1.11355e-05	0.000927666	1717	0.641895	0.042351	3	8677503	SSUH2;SSUH2;SSUH2;SSUH2	Body;Body;5'UTR;5'UTR		NA
cg12640548	-0.00852839	0.0019371	-4.40266	1.13591e-05	0.000942085	1717	0.850411	0.0314369	10	32456571				NA
cg25797697	-0.0149367	0.00339318	-4.40199	1.13939e-05	0.000944046	1717	0.692612	0.0460698	6	168138639			S_Shelf	NA
cg09702461	-0.0100746	0.00228872	-4.40184	1.14015e-05	0.000944361	1717	0.878238	0.0320935	4	100745616	DAPP1;DAPP1	Body;Body		NA
cg16960292	-0.0121038	0.00274992	-4.40153	1.14177e-05	0.000945382	1717	0.715407	0.0477642	7	50663419	GRB10;GRB10;GRB10;GRB10	Body;Body;Body;Body		NA
cg14114758	-0.0102375	0.00232611	-4.40111	1.14394e-05	0.000946537	1717	0.826173	0.0357514	22	49141420	FAM19A5;FAM19A5	Body;Body	S_Shore	NA
cg17070116	-0.00860731	0.00195617	-4.40009	1.14929e-05	0.000950531	1717	0.439419	0.0280215	19	49322937	HSD17B14	Body		NA
cg04413292	-0.0164551	0.00374131	-4.39822	1.15949e-05	0.000957159	1708	0.433046	0.0603849	18	47793972	CFAP53;MBD1;MBD1	TSS1500;3'UTR;Body	S_Shore	NA
cg02396703	-0.0100197	0.00227816	-4.39815	1.1595e-05	0.000957159	1717	0.800893	0.0424171	18	56740117				NA
cg19178976	-0.00912008	0.00207367	-4.39803	1.16009e-05	0.000957237	1717	0.833205	0.0327677	8	133619419	LRRC6;LRRC6	Body;Body		NA
cg00837264	-0.0138969	0.00316022	-4.39744	1.16324e-05	0.000958776	1717	0.748723	0.0440832	14	106860175			S_Shelf	NA
cg20264972	-0.0204292	0.00464985	-4.39353	1.18413e-05	0.00097245	1717	0.172379	0.0625727	8	101157701	FBXO43;FBXO43;FBXO43	1stExon;5'UTR;Body	Island	NA
cg00582266	-0.00959896	0.00218555	-4.39201	1.19234e-05	0.000977991	1717	0.711594	0.03791	14	91855393	CCDC88C	Body		NA
cg09646737	-0.00871394	0.00198417	-4.39172	1.1939e-05	0.00097883	1717	0.770509	0.0377977	22	36206677	RBFOX2;RBFOX2;RBFOX2;RBFOX2;RBFOX2;RBFOX2	Body;Body;Body;Body;Body;Body		NA
cg00493490	-0.0113526	0.0025851	-4.39156	1.19481e-05	0.000979355	1717	0.751332	0.0395699	2	18093349	KCNS3;KCNS3	5'UTR;5'UTR		NA
cg03495797	-0.00759559	0.00172981	-4.39099	1.19786e-05	0.000981206	1717	0.853253	0.0265908	8	2027027	MYOM2;MYOM2	ExonBnd;Body		NA
cg04287854	-0.0113814	0.00259279	-4.38964	1.20529e-05	0.000985417	1717	0.807858	0.0440658	5	40276980				NA
cg04771295	-0.00941598	0.00214603	-4.38762	1.21639e-05	0.000992082	1717	0.653313	0.0297069	12	124763232	ZNF664-FAM101A	5'UTR		NA
cg06188439	-0.00941959	0.00214687	-4.38759	1.21655e-05	0.000992082	1717	0.71792	0.0361349	6	45537180				NA
cg21434600	-0.00868154	0.00197901	-4.38682	1.22088e-05	0.000994564	1716	0.835169	0.0338486	10	48602270				NA
cg10736139	-0.00913616	0.00208305	-4.38596	1.22558e-05	0.000997123	1717	0.812383	0.0340036	2	85406323	TCF7L1	Body		NA
cg06201087	0.0094183	0.00214754	4.38562	1.22747e-05	0.000998216	1717	0.562347	0.0420262	3	4863817	ITPR1;ITPR1;ITPR1	Body;Body;Body		NA
cg23405986	-0.00919356	0.00209633	-4.38555	1.2279e-05	0.000998456	1717	0.793107	0.0360953	6	130739050	TMEM200A;TMEM200A	5'UTR;5'UTR		NA
cg21859426	0.0134968	0.00307799	4.38495	1.23125e-05	0.00100085	1717	0.121208	0.0453009	5	148033887	HTR4;HTR4;HTR4	1stExon;5'UTR;Body	Island	NA
cg06064664	-0.0145083	0.00330922	-4.38419	1.2355e-05	0.00100397	1717	0.719198	0.0487675	16	55702465	SLC6A2;SLC6A2;SLC6A2	Body;Body;Body		NA
cg18073890	-0.00938969	0.00214179	-4.38403	1.23642e-05	0.00100438	1716	0.668726	0.0388008	20	53250114	DOK5;DOK5	Body;Body		NA
cg05907842	0.00968866	0.00221019	4.38362	1.23871e-05	0.0010058	1716	0.123611	0.0324928	4	140934001	MAML3	Body		NA
cg05336486	0.0125556	0.00286435	4.38339	1.24e-05	0.00100662	1717	0.433733	0.0494665	18	20694580				NA
cg15691437	-0.00742824	0.001695	-4.38245	1.2453e-05	0.00101004	1717	0.796481	0.0294853	10	95374046	PDE6C	Body		NA
cg21481456	-0.0139705	0.00318836	-4.38172	1.24939e-05	0.0010129	1717	0.490138	0.0473554	9	94351666				NA
cg03925502	-0.00920182	0.00210013	-4.38156	1.25035e-05	0.00101357	1717	0.79602	0.0432017	12	3853303	CRACR2A;CRACR2A	5'UTR;5'UTR		NA
cg00623849	-0.00936432	0.00213741	-4.38116	1.25258e-05	0.00101504	1717	0.522296	0.0400954	11	118887265	RPS25	Body	N_Shore	NA
cg05720020	-0.0101531	0.00231762	-4.3808	1.25462e-05	0.00101636	1717	0.718277	0.0351815	1	204434864	PIK3C2B	Body		NA
cg16046891	-0.011364	0.00259436	-4.38026	1.25773e-05	0.00101798	1717	0.709265	0.0375421	1	111175165	KCNA2	TSS1500		NA
cg01361982	-0.00823063	0.00187974	-4.3786	1.26721e-05	0.00102396	1717	0.799585	0.0308043	18	11111462	PIEZO2	Body		NA
cg23262619	-0.00902201	0.00206132	-4.3768	1.2776e-05	0.00103111	1717	0.723891	0.0306277	15	41721497	RTF1	Body		NA
cg00632256	-0.00868478	0.00198433	-4.37667	1.27835e-05	0.00103149	1717	0.835567	0.0305295	17	29775957	RAB11FIP4	Body		NA
cg18817678	-0.020116	0.0045973	-4.37561	1.28453e-05	0.00103564	1717	0.494636	0.0650198	22	45035105				NA
cg23937803	-0.00899029	0.00205485	-4.37516	1.28713e-05	0.00103709	1717	0.695328	0.0366896	18	45669346				NA
cg20281934	-0.0149065	0.00340768	-4.37437	1.29178e-05	0.00104004	1717	0.423115	0.0624629	5	169982077	KCNIP1;KCNIP1;KCNIP1;KCNIP1;KCNIP1	5'UTR;Body;Body;Body;Body		NA
cg06110923	-0.00789536	0.00180549	-4.37298	1.29993e-05	0.00104556	1717	0.803383	0.0320071	12	113259846	RPH3A;RPH3A	5'UTR;5'UTR		NA
cg15903609	-0.0107537	0.0024593	-4.37266	1.30181e-05	0.00104651	1717	0.76376	0.0400982	2	148207352				NA
cg24789365	-0.00842452	0.00192714	-4.37152	1.30859e-05	0.00105081	1717	0.856679	0.0286739	1	89240187	PKN2	Body		NA
cg14684558	-0.00820939	0.00187801	-4.37134	1.30965e-05	0.00105155	1717	0.791616	0.0325459	20	43490260				NA
cg22597842	-0.00949084	0.00217122	-4.3712	1.31045e-05	0.00105195	1717	0.668405	0.0399474	4	38238874				NA
cg05385881	-0.0207882	0.00475597	-4.37096	1.31191e-05	0.00105255	1717	0.800976	0.063798	8	117950086	AARD	TSS1500	N_Shore	NA
cg23058439	-0.0116307	0.00266099	-4.3708	1.31281e-05	0.00105316	1717	0.557239	0.0427569	2	109802157	SH3RF3	Body		NA
cg11275670	-0.0118841	0.0027191	-4.3706	1.31405e-05	0.00105369	1717	0.517777	0.0486023	11	65059184	POLA2	Body		NA
cg04200931	-0.012633	0.0028909	-4.36991	1.31811e-05	0.00105626	1717	0.654787	0.0398355	9	117568196	TNFSF15	1stExon		NA
cg15281734	-0.0164328	0.00376062	-4.3697	1.31942e-05	0.00105707	1717	0.492924	0.0542612	6	150551118	PPP1R14C	Body		NA
cg13117340	0.00868279	0.00198718	4.3694	1.32116e-05	0.00105766	1717	0.126554	0.0272443	1	167416825	CD247;CD247	Body;Body		NA
cg13762366	-0.0108773	0.00248948	-4.3693	1.32181e-05	0.00105795	1717	0.735139	0.0401125	5	91556			N_Shore	NA
cg27434114	-0.0131461	0.00300996	-4.36755	1.33241e-05	0.00106435	1715	0.780802	0.052127	12	66007516	LOC100507065;LOC100507065;LOC100507065;LOC100507065	Body;Body;Body;Body		NA
cg12240404	-0.0109885	0.002516	-4.36746	1.33285e-05	0.00106458	1717	0.456148	0.0360208	8	93030721	RUNX1T1;RUNX1T1;RUNX1T1;RUNX1T1;RUNX1T1;RUNX1T1;RUNX1T1;RUNX1T1;RUNX1T1;RUNX1T1;RUNX1T1;RUNX1T1;RUNX1T1;RUNX1T1;RUNX1T1	TSS1500;Body;Body;Body;Body;Body;Body;Body;Body;Body;Body;Body;Body;Body;5'UTR		NA
cg24417997	-0.0116693	0.00267207	-4.36715	1.3347e-05	0.00106571	1717	0.655935	0.0490552	10	43556051				NA
cg08486175	-0.00934919	0.00214098	-4.36678	1.33697e-05	0.00106699	1717	0.747255	0.0317928	20	61558621	DIDO1;DIDO1;DIDO1;DIDO1;DIDO1;DIDO1	TSS1500;TSS1500;TSS1500;5'UTR;5'UTR;5'UTR	N_Shore	NA
cg21781195	-0.00864417	0.00197972	-4.36636	1.33951e-05	0.00106862	1717	0.806391	0.0314498	7	26590385				NA
cg26385517	-0.00998683	0.00228793	-4.36501	1.34773e-05	0.00107332	1716	0.770798	0.0372325	2	101604589	NPAS2	Body		NA
cg13581394	-0.0202489	0.00463939	-4.36456	1.35044e-05	0.00107501	1717	0.673721	0.0637665	3	126126646	CCDC37	Body		NA
cg12081233	-0.00924937	0.00211925	-4.36446	1.35106e-05	0.00107538	1717	0.817471	0.0342233	17	79078695	BAIAP2;BAIAP2;BAIAP2;BAIAP2	Body;Body;Body;Body	S_Shore	NA
cg24610763	-0.0116961	0.00268039	-4.36358	1.35644e-05	0.00107886	1717	0.381094	0.0456734	6	43817379				NA
cg12519217	-0.0134363	0.00307995	-4.3625	1.36308e-05	0.00108331	1717	0.77346	0.0420355	9	27394233	MOB3B	Body		NA
cg18760461	-0.00807532	0.00185113	-4.36238	1.36384e-05	0.00108368	1717	0.779712	0.0346396	6	90275259	ANKRD6;ANKRD6;ANKRD6;ANKRD6;ANKRD6	5'UTR;TSS1500;5'UTR;5'UTR;5'UTR		NA
cg21877714	-0.00898354	0.00205935	-4.36231	1.36423e-05	0.0010837	1717	0.646748	0.0332689	3	49062914	IMPDH2	Body	S_Shelf	NA
cg03197562	-0.00797458	0.00182818	-4.36204	1.3659e-05	0.00108471	1717	0.537311	0.0263348	20	25477342	NINL	Body		NA
cg18111733	-0.00949152	0.00217662	-4.36067	1.37443e-05	0.00108973	1717	0.748065	0.0447616	1	110306809	EPS8L3;EPS8L3;EPS8L3	TSS200;TSS200;TSS200		NA
cg27209080	-0.00870808	0.0019971	-4.36037	1.37629e-05	0.00109074	1717	0.782544	0.0322937	10	16951805	CUBN	Body		NA
cg12831351	0.0117555	0.00269611	4.36019	1.37858e-05	0.00109197	1692	0.0207585	0.0342165	16	71496226	ZNF23;ZNF23;ZNF23;ZNF23	TSS200;TSS200;TSS200;TSS200	Island	NA
cg03275998	-0.0108365	0.00248561	-4.3597	1.38046e-05	0.00109263	1717	0.783642	0.0387392	11	125865414	CDON;CDON	Body;Body		NA
cg16766991	-0.00932063	0.00213848	-4.35852	1.38781e-05	0.00109714	1717	0.686069	0.0362518	10	99658757	CRTAC1;CRTAC1	Body;Body		NA
cg11547964	0.0159	0.00364805	4.35848	1.38807e-05	0.00109723	1717	0.286182	0.0639002	6	157969981	ZDHHC14;ZDHHC14	Body;Body		NA
cg20118205	-0.0127731	0.00293099	-4.35795	1.39142e-05	0.00109941	1717	0.674446	0.0614705	10	121593810	MCMBP;MCMBP;MCMBP	Body;Body;Body		NA
cg22667208	0.00686751	0.00157602	4.35751	1.39418e-05	0.00110109	1717	0.0517793	0.0225859	9	17578847	SH3GL2	TSS200	Island	NA
cg23651365	-0.00793079	0.00182059	-4.35617	1.40263e-05	0.00110695	1717	0.373738	0.0423054	14	75690759				NA
cg08605993	-0.010238	0.00235077	-4.35517	1.409e-05	0.00111031	1717	0.815295	0.0402707	7	141985039				NA
cg08715432	-0.0128783	0.00295788	-4.35388	1.41719e-05	0.00111581	1717	0.338174	0.0517618	8	144363179	LINC01604;LINC01604;LINC01604	Body;Body;ExonBnd	S_Shore	NA
cg02126092	-0.013277	0.00305085	-4.3519	1.42996e-05	0.00112345	1717	0.514194	0.0414242	5	442501	EXOC3;EXOC3-AS1	TSS1500;Body	N_Shore	NA
cg26936111	-0.0134856	0.0030996	-4.35075	1.43739e-05	0.00112758	1717	0.776135	0.0463497	7	155989395				NA
cg09387117	-0.00971896	0.00223387	-4.35073	1.43755e-05	0.00112758	1716	0.363232	0.0592999	2	206565228	NRP2;NRP2;NRP2;NRP2;NRP2;NRP2	Body;Body;Body;Body;Body;Body		NA
cg07953741	-0.00874162	0.00200936	-4.35045	1.43929e-05	0.0011286	1717	0.674359	0.0338861	2	73306809	RAB11FIP5	Body		NA
cg14920979	-0.0104522	0.00240269	-4.3502	1.44091e-05	0.00112932	1717	0.569792	0.0399567	11	12540983	PARVA	Body		NA
cg05530351	0.0117666	0.0027049	4.3501	1.4416e-05	0.00112957	1717	0.243621	0.0554124	14	50809487	CDKL1;CDKL1	Body;Body		NA
cg25998042	-0.0100052	0.00230048	-4.3492	1.44746e-05	0.0011332	1717	0.767564	0.0364698	2	225259741	FAM124B;FAM124B	3'UTR;Body		NA
cg08786973	-0.010508	0.00241665	-4.34818	1.45414e-05	0.00113698	1717	0.747215	0.0334841	19	48896222	KDELR1	TSS1500	S_Shore	NA
cg14067396	-0.0108787	0.00250193	-4.3481	1.45465e-05	0.00113725	1717	0.619983	0.050662	22	37644539				NA
cg11634166	-0.00945961	0.00217621	-4.34683	1.46297e-05	0.00114254	1717	0.777777	0.0406222	10	31893331			S_Shore	NA
cg11667785	-0.0178218	0.00410095	-4.34577	1.46999e-05	0.00114656	1717	0.535315	0.0584641	7	2861067	GNA12;GNA12	Body;Body		NA
cg19187378	-0.00874379	0.00201241	-4.34493	1.47555e-05	0.00114973	1717	0.648559	0.0370886	16	85987346				NA
cg17060410	-0.0084874	0.00195363	-4.34442	1.47897e-05	0.00115197	1717	0.791313	0.0285547	5	126083460				NA
cg09983028	-0.00803036	0.00184852	-4.34422	1.48031e-05	0.00115262	1717	0.797404	0.0320944	21	36458940				NA
cg15393399	-0.0098069	0.00225751	-4.34413	1.4809e-05	0.00115262	1717	0.755787	0.0451966	16	50715700	SNX20;SNX20;SNX20	TSS1500;TSS1500;TSS1500		NA
cg06725641	-0.00944085	0.00217365	-4.34332	1.48629e-05	0.00115546	1717	0.771573	0.039465	2	197347708	HECW2	5'UTR		NA
cg24971912	-0.00848369	0.00195384	-4.34205	1.49484e-05	0.00116052	1717	0.831913	0.0336976	15	66404837	MEGF11	Body		NA
cg20908674	0.0111696	0.0025728	4.3414	1.49919e-05	0.00116328	1717	0.166729	0.0477615	13	99404918	SLC15A1;SLC15A1	1stExon;5'UTR	Island	NA
cg23244332	-0.0129298	0.00297841	-4.34116	1.50083e-05	0.00116406	1717	0.758028	0.0464554	8	98369152	LOC101927066	Body		NA
cg10333529	-0.0114968	0.00264835	-4.34112	1.5011e-05	0.00116415	1717	0.782951	0.0353537	12	24326045	SOX5;SOX5	5'UTR;5'UTR		NA
cg03892569	-0.0119648	0.00275622	-4.34101	1.50189e-05	0.00116451	1717	0.627211	0.0445747	6	12942040	PHACTR1;PHACTR1	Body;Body		NA
cg09559499	-0.00882797	0.00203389	-4.34043	1.50575e-05	0.00116685	1717	0.737593	0.0349859	20	23619843	CST3;CST3	TSS1500;TSS1500	S_Shore	NA
cg04887475	0.0122815	0.0028297	4.34022	1.50721e-05	0.00116766	1717	0.14463	0.047441	7	28995874	TRIL	Body	Island	NA
cg03626909	-0.00970129	0.00223615	-4.3384	1.51962e-05	0.00117518	1717	0.31632	0.0488085	14	75927239	JDP2;JDP2;JDP2;JDP2	Body;Body;Body;Body		NA
cg26362613	-0.00931149	0.0021463	-4.33839	1.51965e-05	0.00117518	1717	0.841594	0.0305102	19	7109508				NA
cg12553947	-0.016381	0.00377626	-4.33789	1.52311e-05	0.00117736	1717	0.676564	0.0552431	5	114486604	TRIM36;TRIM36;TRIM36	Body;Body;5'UTR		NA
cg01876097	-0.00927069	0.00213716	-4.33785	1.52337e-05	0.00117744	1717	0.805544	0.0355714	8	25037274				NA
cg11299837	0.0215131	0.00496112	4.33633	1.53379e-05	0.00118362	1717	0.322214	0.0700421	15	33601870	LOC101928134;LOC101928134;RYR3;RYR3	Body;Body;TSS1500;TSS1500	N_Shore	NA
cg05894494	0.0108851	0.00251037	4.33607	1.53564e-05	0.00118468	1717	0.252845	0.0588772	2	208123082				NA
cg15209863	-0.00971165	0.00223979	-4.33596	1.53636e-05	0.00118488	1717	0.745853	0.0380089	16	49885631	ZNF423	5'UTR	N_Shelf	NA
cg03680093	-0.00932858	0.00215236	-4.33412	1.54915e-05	0.00119159	1717	0.716841	0.0405973	6	40774214				NA
cg09072601	-0.0160338	0.0036998	-4.3337	1.55205e-05	0.0011937	1717	0.416456	0.0763435	6	30686652	MDC1;TUBB;TUBB;TUBB;TUBB	TSS1500;TSS1500;TSS1500;TSS1500;TSS1500	N_Shore	NA
cg02089409	-0.00902123	0.00208173	-4.33353	1.55327e-05	0.00119452	1717	0.817587	0.0370114	4	185324303	IRF2	Body		NA
cg11198450	-0.0108297	0.0025	-4.33189	1.56472e-05	0.00120118	1717	0.755678	0.0408518	4	166304412	CPE	Body	S_Shelf	NA
cg06539865	-0.00775398	0.00179031	-4.33109	1.57037e-05	0.00120463	1717	0.849148	0.0275279	14	89774917	FOXN3;FOXN3	Body;Body		NA
cg03979770	-0.0144312	0.00333271	-4.33017	1.57688e-05	0.00120925	1717	0.625208	0.0497574	11	134306005	LOC283177	TSS1500		NA
cg01858550	-0.0122415	0.00282865	-4.3277	1.59448e-05	0.00121982	1717	0.813976	0.0398155	16	87416156	FBXO31;FBXO31	Body;5'UTR	N_Shore	NA
cg27248230	-0.0124574	0.00287867	-4.32748	1.59605e-05	0.00122076	1717	0.600104	0.0509578	1	186738639				NA
cg14680085	0.0101925	0.00235547	4.32715	1.59838e-05	0.00122178	1717	0.118843	0.036957	1	81771834				NA
cg05198580	-0.0100502	0.00232271	-4.32694	1.59992e-05	0.00122271	1717	0.767432	0.0378728	2	149571715				NA
cg00257029	-0.0159996	0.00369792	-4.32664	1.60206e-05	0.00122371	1717	0.583553	0.0525	6	106279548				NA
cg21892242	-0.012883	0.00297795	-4.32613	1.60573e-05	0.00122612	1717	0.293758	0.0472392	2	27977266				NA
cg12959691	-0.0211951	0.00489941	-4.32605	1.6066e-05	0.00122666	1712	0.73241	0.0637765	4	96016547	BMPR1B;BMPR1B;BMPR1B;BMPR1B	5'UTR;5'UTR;5'UTR;Body		NA
cg05026650	-0.0099118	0.0022913	-4.32584	1.60787e-05	0.00122725	1717	0.368002	0.0400688	17	47288132	GNGT2;GNGT2;GNGT2;ABI3;ABI3;GNGT2	TSS1500;TSS1500;TSS1500;1stExon;1stExon;TSS200		NA
cg16102930	-0.0111079	0.00256822	-4.32515	1.61283e-05	0.00123001	1717	0.669852	0.037893	17	56606016	SEPT4;SEPT4;SEPT4;SEPT4;SEPT4;SEPT4;SEPT4;SEPT4;SEPT4;SEPT4-AS1	Body;Body;Body;Body;Body;Body;Body;Body;TSS1500;Body	N_Shelf	NA
cg25378279	-0.0110023	0.00254403	-4.32474	1.61576e-05	0.00123135	1717	0.754975	0.0400123	20	55293446				NA
cg07607164	-0.00937424	0.00216784	-4.32423	1.61948e-05	0.00123375	1717	0.723766	0.0373522	10	81692715				NA
cg23520428	-0.00858338	0.00198539	-4.32327	1.62645e-05	0.0012374	1717	0.617165	0.0348235	22	45905424	FBLN1;FBLN1;FBLN1;FBLN1	Body;Body;Body;Body		NA
cg14310807	-0.0112423	0.00260119	-4.32198	1.63594e-05	0.00124286	1717	0.729417	0.0480781	3	172144771				NA
cg22839460	-0.00903976	0.00209164	-4.32185	1.63684e-05	0.00124314	1717	0.780771	0.0343386	17	72599780				NA
cg17552686	0.0155621	0.00360099	4.32163	1.63855e-05	0.00124369	1716	0.294391	0.060405	3	114818612	ZBTB20-AS4;ZBTB20	TSS1500;5'UTR		NA
cg13528349	0.0163549	0.00378519	4.32076	1.64485e-05	0.00124718	1717	0.311365	0.0526028	21	35899082	RCAN1;RCAN1;RCAN1;RCAN1;RCAN1;RCAN1;RCAN1	TSS1500;TSS1500;1stExon;5'UTR;Body;Body;5'UTR		NA
cg04212679	-0.00790599	0.00183007	-4.32005	1.65014e-05	0.00125016	1717	0.776841	0.0332663	6	82586524				NA
cg05082258	-0.0115984	0.00268504	-4.31963	1.65327e-05	0.00125188	1717	0.67879	0.045656	2	31430929	CAPN14	5'UTR		NA
cg23296983	-0.0163367	0.00378278	-4.31871	1.66006e-05	0.0012556	1717	0.472273	0.0511616	17	72429112	GPRC5C;GPRC5C	TSS1500;Body	S_Shore	NA
cg08607482	-0.0130429	0.00302034	-4.31836	1.66266e-05	0.00125679	1717	0.340841	0.0452439	15	75092823	CSK;CSK	Body;Body	N_Shelf	NA
cg14556906	-0.01134	0.00262678	-4.31708	1.67225e-05	0.00126261	1717	0.274929	0.0587161	11	111806309	DIXDC1	Body	N_Shore	NA
cg10169852	-0.0122443	0.0028364	-4.31685	1.67394e-05	0.00126375	1717	0.681048	0.0434461	11	125147091	PKNOX2	5'UTR		NA
cg25882873	-0.0107629	0.00249328	-4.31676	1.67466e-05	0.00126417	1717	0.795865	0.0420867	22	17701547	CECR1;CECR1;CECR1;CECR1;CECR1	TSS1500;TSS1500;TSS1500;TSS1500;5'UTR		NA
cg24180929	-0.0124071	0.00287433	-4.31652	1.67647e-05	0.00126541	1717	0.741475	0.0430702	17	39554545	KRT31	TSS1500		NA
cg21697467	-0.0114118	0.00264393	-4.31625	1.6785e-05	0.00126668	1717	0.418655	0.0422368	2	120997466				NA
cg26567697	-0.0132719	0.00307589	-4.31482	1.68921e-05	0.00127278	1717	0.543396	0.0467564	16	28567218	CCDC101	5'UTR	S_Shore	NA
cg09840643	-0.00770548	0.00178651	-4.31314	1.702e-05	0.0012804	1717	0.793873	0.0280018	11	120766304	GRIK4;GRIK4;GRIK4	Body;Body;Body		NA
cg13141692	-0.0113407	0.00262946	-4.31295	1.70347e-05	0.00128093	1717	0.418335	0.0600318	12	24374824	LOC101928471;LOC101928471;SOX5;SOX5	TSS1500;TSS1500;5'UTR;5'UTR		NA
cg26519249	-0.00931988	0.00216099	-4.31278	1.70477e-05	0.00128169	1717	0.702086	0.0452577	8	123682301				NA
cg15206115	0.0118953	0.0027582	4.3127	1.70536e-05	0.00128192	1717	0.149846	0.0538844	12	51403082	SLC11A2;SLC11A2;SLC11A2;SLC11A2;SLC11A2;SLC11A2;SLC11A2;SLC11A2;SLC11A2	TSS200;Body;Body;Body;Body;Body;Body;Body;Body		NA
cg03369790	-0.0103274	0.00239545	-4.31127	1.71633e-05	0.00128861	1717	0.627924	0.0354519	6	170522657				NA
cg24483264	-0.0143394	0.00332608	-4.31121	1.71677e-05	0.00128879	1717	0.724343	0.0494832	6	74608560				NA
cg21713139	-0.0133413	0.00309527	-4.31022	1.7245e-05	0.00129289	1715	0.666488	0.0504705	11	117384668	DSCAML1	Body		NA
cg06336319	-0.0107217	0.00248809	-4.30923	1.73205e-05	0.00129643	1717	0.675651	0.0426598	4	7168810				NA
cg01033574	-0.00849718	0.00197194	-4.30905	1.73344e-05	0.00129681	1717	0.749407	0.0391522	1	201767419	RNU6-79P;NAV1;IPO9-AS1;NAV1	Body;Body;Body;Body		NA
cg23145488	-0.00907143	0.00210541	-4.30863	1.73668e-05	0.00129844	1717	0.738871	0.0335596	20	17524546	BFSP1;BFSP1;BFSP1;BFSP1	Body;Body;5'UTR;5'UTR		NA
cg17180557	0.00873531	0.00202832	4.30666	1.75202e-05	0.00130731	1717	0.110653	0.0321098	11	128199233				NA
cg14734913	-0.00719226	0.00167006	-4.30658	1.75264e-05	0.00130731	1717	0.818945	0.0292131	9	74889754				NA
cg15931945	0.00816947	0.00189714	4.3062	1.75568e-05	0.00130892	1717	0.108644	0.0309932	11	31833742	PAX6;PAX6;PAX6;PAX6;PAX6;PAX6;PAX6;PAX6;PAX6	5'UTR;1stExon;TSS200;5'UTR;5'UTR;TSS1500;TSS1500;TSS1500;TSS1500	Island	NA
cg21438035	-0.00965915	0.00224348	-4.30543	1.76174e-05	0.00131263	1717	0.445244	0.0349738	19	42203122				NA
cg10185953	-0.0131637	0.00305763	-4.30519	1.76362e-05	0.00131372	1717	0.733452	0.0421678	5	139048784	CXXC5	5'UTR	S_Shore	NA
cg05649487	-0.0178683	0.00415065	-4.30494	1.76558e-05	0.00131429	1717	0.586344	0.0577447	3	37216656	LRRFIP2;LRRFIP2;LRRFIP2;LRRFIP2;LRRFIP2	TSS1500;1stExon;5'UTR;5'UTR;5'UTR	N_Shore	NA
cg12759231	-0.0130436	0.00302995	-4.30488	1.76605e-05	0.00131438	1717	0.514295	0.0493387	9	119228686	ASTN2;ASTN2;ASTN2;ASTN2;ASTN2	Body;Body;Body;Body;Body		NA
cg17344033	-0.00787309	0.00183017	-4.30182	1.79032e-05	0.00132853	1717	0.768045	0.0260104	11	57090275	TNKS1BP1	5'UTR	N_Shore	NA
cg06526676	0.0111764	0.00259843	4.30123	1.79505e-05	0.00133124	1717	0.592465	0.0480292	11	45941957	GYLTL1B;GYLTL1B	TSS1500;TSS1500	S_Shore	NA
cg01594143	-0.0092481	0.00215074	-4.29997	1.8052e-05	0.00133714	1717	0.811642	0.0375416	2	47414734				NA
cg09554404	-0.0152851	0.00355622	-4.29812	1.82018e-05	0.00134458	1716	0.653039	0.0509945	15	20547267				NA
cg20509831	-0.0108986	0.002536	-4.29757	1.82466e-05	0.00134734	1717	0.331382	0.0462664	19	58866362	A1BG-AS1;A1BG;ZNF497;ZNF497	Body;TSS1500;3'UTR;3'UTR	N_Shore	NA
cg02662757	0.0137709	0.00320444	4.29744	1.82567e-05	0.00134757	1717	0.353877	0.0552954	3	112505637				NA
cg02099102	-0.0143129	0.00333057	-4.29744	1.82569e-05	0.00134757	1717	0.418375	0.0532997	7	117509547	CTTNBP2	Body	N_Shelf	NA
cg08905910	-0.00966662	0.00224973	-4.2968	1.83093e-05	0.00135062	1717	0.80018	0.0345298	7	42014753	GLI3	Body		NA
cg02169262	-0.0187884	0.00437273	-4.29673	1.83171e-05	0.00135106	1713	0.200077	0.0577249	6	78272067				NA
cg24784042	-0.0120363	0.00280179	-4.29594	1.83794e-05	0.00135484	1717	0.672079	0.0557462	3	33034475				NA
cg23018612	-0.0104888	0.00244172	-4.29568	1.8401e-05	0.00135616	1717	0.302465	0.0644295	1	155960280				NA
cg16430379	-0.0130845	0.00304705	-4.29416	1.85257e-05	0.00136357	1717	0.680333	0.0479357	5	65736106				NA
cg09738522	-0.0217034	0.0050542	-4.29414	1.85279e-05	0.00136359	1717	0.312671	0.0698829	12	81231225	LIN7A	Body		NA
cg21891691	-0.00776151	0.00180772	-4.29353	1.85783e-05	0.00136648	1717	0.832313	0.0341437	3	39062631				NA
cg03398435	0.0131151	0.00305473	4.29338	1.85909e-05	0.00136712	1717	0.36535	0.0780136	6	135602552				NA
cg22866838	-0.0107792	0.00251192	-4.29122	1.87701e-05	0.00137769	1717	0.722888	0.0418209	1	79151451				NA
cg20584801	0.010645	0.00248149	4.28977	1.88918e-05	0.00138429	1717	0.255613	0.038629	19	35531377	HPN;HPN	TSS200;TSS200	N_Shore	NA
cg05836908	0.0146685	0.00341941	4.28977	1.88921e-05	0.00138429	1717	0.426677	0.0737315	15	45474074	SHF;SHF;SHF;SHF;SHF	TSS1500;Body;Body;Body;Body		NA
cg00568549	-0.00775611	0.00180809	-4.28966	1.89011e-05	0.00138481	1717	0.851703	0.0257065	10	63832015	ARID5B;ARID5B	Body;Body		NA
cg17128666	-0.0150131	0.00350023	-4.28919	1.89409e-05	0.00138745	1717	0.544426	0.054022	8	56684606	TMEM68;TMEM68;TGS1;TMEM68	5'UTR;5'UTR;TSS1500;5'UTR	N_Shore	NA
cg22136267	-0.0111716	0.00260582	-4.28717	1.91117e-05	0.0013976	1717	0.761933	0.0361367	4	176973741				NA
cg07948383	-0.010403	0.00242671	-4.28689	1.91353e-05	0.00139919	1717	0.773267	0.0405916	16	24588056				NA
cg23293998	-0.0147585	0.00344324	-4.28624	1.91913e-05	0.00140272	1717	0.513532	0.054318	1	181702370	CACNA1E;CACNA1E;CACNA1E	Body;Body;Body		NA
cg00243364	-0.0185714	0.00433299	-4.28603	1.92087e-05	0.00140323	1717	0.373461	0.0599709	8	79527876				NA
cg02270417	-0.00821095	0.0019164	-4.28458	1.93337e-05	0.00140953	1717	0.795426	0.0294596	21	44443406	PKNOX1;PKNOX1	Body;Body		NA
cg10036332	-0.012515	0.00292242	-4.28241	1.95212e-05	0.00142118	1717	0.771868	0.0398027	3	183616149				NA
cg20883510	-0.0115928	0.00270814	-4.28071	1.96689e-05	0.00142958	1717	0.752767	0.043504	2	73830430	ALMS1;ALMS1	ExonBnd;Body		NA
cg10453959	-0.0115559	0.00269959	-4.28063	1.9676e-05	0.00142975	1717	0.203826	0.0449984	20	33543030	GSS;MYH7B	5'UTR;TSS1500	N_Shore	NA
cg01529253	0.0132099	0.00308611	4.28043	1.96943e-05	0.00143051	1716	0.242392	0.0427958	17	36125168				NA
cg02624899	-0.0101225	0.00236608	-4.27818	1.98917e-05	0.00144214	1717	0.703014	0.0413436	11	58792758	LOC283194	Body		NA
cg16262508	-0.0082933	0.00193868	-4.27781	1.99251e-05	0.00144343	1716	0.806021	0.03474	10	99387581	MORN4;MORN4	5'UTR;5'UTR		NA
cg11030597	-0.0093984	0.00219717	-4.2775	1.99522e-05	0.00144496	1717	0.828488	0.0330692	9	7537075				NA
cg15796521	-0.0149281	0.00349041	-4.27689	2.0006e-05	0.00144829	1717	0.686602	0.052506	2	98805344	VWA3B	Body		NA
cg17357892	-0.0111403	0.00260508	-4.27637	2.00521e-05	0.00145005	1717	0.242828	0.0509828	21	44914774				NA
cg00781627	-0.00932581	0.00218169	-4.27458	2.02131e-05	0.00145925	1716	0.651947	0.0428347	8	138864479				NA
cg19373489	-0.0111468	0.00260788	-4.27428	2.02388e-05	0.00146082	1717	0.710293	0.0399412	4	111116855	ELOVL6;ELOVL6	Body;Body	N_Shore	NA
cg16376494	-0.00895276	0.00209562	-4.27213	2.04335e-05	0.00147241	1717	0.808846	0.0329601	15	90046830				NA
cg10133876	-0.0193365	0.00452723	-4.27116	2.05216e-05	0.00147745	1716	0.624044	0.0593887	21	36041178	CLIC6	TSS1500	N_Shore	NA
cg06156059	-0.0119229	0.00279269	-4.26934	2.06878e-05	0.00148709	1717	0.682186	0.0440795	14	67903955				NA
cg20398091	-0.018978	0.00444534	-4.2692	2.07008e-05	0.00148773	1717	0.379266	0.0684295	19	16830555	NWD1;NWD1	TSS1500;TSS1500		NA
cg06118111	-0.00460898	0.00107963	-4.26905	2.0714e-05	0.00148853	1717	0.0430123	0.0143228	17	33469458	NLE1;NLE1	TSS200;TSS200	S_Shore	NA
cg00655782	-0.00878931	0.002059	-4.26873	2.07435e-05	0.00149021	1717	0.798312	0.0373528	12	5418956				NA
cg05938356	-0.0092793	0.00217388	-4.26854	2.07616e-05	0.00149122	1717	0.804197	0.0341785	5	159912753				NA
cg12141934	-0.013624	0.00319186	-4.26835	2.07784e-05	0.00149214	1717	0.811192	0.0444189	3	169065809	MECOM;MECOM	5'UTR;Body		NA
cg12416947	-0.0196339	0.00460103	-4.26727	2.08783e-05	0.00149858	1717	0.721739	0.0705114	5	132166725	SHROOM1	TSS200	S_Shore	NA
[truncated: 5,984 more rows]

## Sheet: Table S4
probeID	BETA	SE	t_value	P_VAL	adj_p	N_samp	mean	SD	CHR	MAPINFO	UCSC_RefGene_Name	UCSC_RefGene_Group	Relation_to_UCSC_CpG_Island	Methyl450_Loci
[truncated: 2 more rows]

[truncated: 14 more sheets: Table S5, Table S6, Table S7, Table S8, Table S9, Table S10, Table S11, Table S12, Table S13, Table S14, Table S15, Table S16, Table S17, Table S18]
